# Supplementary material for: Decoding RNA Metabolism by RNA-linked CRISPR Screening in Human Cells
Source: bioRxiv. 2024 Jul 26:2024.07.25.605204. Preprint. [Version 1] doi: 10.1101/2024.07.25.605204 (PMC11291135; doi:10.1101/2024.07.25.605204)
Supplement: Supplement 1 [file media-1.zip]

Archive with 8 entries (8 files):
- table_s1_list_of_genes_sgrnas_relic_rbp_library.csv
- table_s2_list_of_plasmids.csv
- table_s3_list_of_oligonucleotides.csv
- table_s4_list_of_celllines.csv
- table_s5_sra_accession_numbers.csv
- table_s6_sgrna_counts.csv
- table_s7_mageck_sgrna_summary.csv
- table_s8_mageck_gene_summary.csv
