# Supplementary material for: Decoding RNA Metabolism by RNA-linked CRISPR Screening in Human Cells
Source: bioRxiv. 2024 Jul 26:2024.07.25.605204. Preprint. [Version 1] doi: 10.1101/2024.07.25.605204 (PMC11291135; doi:10.1101/2024.07.25.605204)
Supplement: Supplement 1 [file media-1.zip › table_s1_list_of_genes_sgrnas_relic_rbp_library.csv]

insert_num	sgrna1_seq	sgrna2_seq	gene	sgrna
0	CAGGAAGAATTCAGTTATG	AATTCAACAATATCAAACC	A1CF	A1CF_1_2
1	AATTCAACAATATCAAACC	GTTATGTTAGGTATACCCG	A1CF	A1CF_2_3
2	GTTATGTTAGGTATACCCG	TTCATTTCCCAGCCACCAA	A1CF	A1CF_3_4
3	TTCATTTCCCAGCCACCAA	CAGGAAGAATTCAGTTATG	A1CF	A1CF_4_1
4	AAGGAAGAAACCCATACGA	GGGTAGATTCTGCCCCACG	AAR2	AAR2_1_2
5	GGGTAGATTCTGCCCCACG	ATGTTCAGGATGACCACAG	AAR2	AAR2_2_3
6	ATGTTCAGGATGACCACAG	TTGGTTATCTCAGCTGGCG	AAR2	AAR2_3_4
7	TTGGTTATCTCAGCTGGCG	AAGGAAGAAACCCATACGA	AAR2	AAR2_4_1
8	CAAGAAAAGCATTGACACA	TGGTGCTGAGGATGCCGAT	AARS1	AARS1_1_2
9	TGGTGCTGAGGATGCCGAT	GAGGCCAGATCTATGACGA	AARS1	AARS1_2_3
10	GAGGCCAGATCTATGACGA	CAGAATGTGCGTAGCTGTG	AARS1	AARS1_3_4
11	CAGAATGTGCGTAGCTGTG	CAAGAAAAGCATTGACACA	AARS1	AARS1_4_1
12	GCAAACTGGGGTCGCCGCG	CGTAGTGGATCTCAGTACA	AARS2	AARS2_1_2
13	CGTAGTGGATCTCAGTACA	CTGAGCCAGTTCAGAAGCA	AARS2	AARS2_2_3
14	CTGAGCCAGTTCAGAAGCA	CAACTTCTACGCAGAACAG	AARS2	AARS2_3_4
15	CAACTTCTACGCAGAACAG	GCAAACTGGGGTCGCCGCG	AARS2	AARS2_4_1
16	CCTCCGCTCCCAATCTACC	TGCTGAGAGTGACTCGCCG	AARSD1	AARSD1_1_2
17	TGCTGAGAGTGACTCGCCG	ATTCGGGTTGTTAACATCG	AARSD1	AARSD1_2_3
18	ATTCGGGTTGTTAACATCG	CCAGACAGAAATATCAGGT	AARSD1	AARSD1_3_4
19	CCAGACAGAAATATCAGGT	CCTCCGCTCCCAATCTACC	AARSD1	AARSD1_4_1
20	AACCACCTCTAGAAAAGCA	AATATGATGAGGACGACCT	AATF	AATF_1_2
21	AATATGATGAGGACGACCT	GAAACTTTGACACTAGAGA	AATF	AATF_2_3
22	GAAACTTTGACACTAGAGA	GGCACTTAAAGCATTGTTG	AATF	AATF_3_4
23	GGCACTTAAAGCATTGTTG	AACCACCTCTAGAAAAGCA	AATF	AATF_4_1
24	GTTGTCCTGTAGTTCGAAT	AATTGATAAGGCGCCAAAG	ABCE1	ABCE1_1_2
25	AATTGATAAGGCGCCAAAG	CAAAACTTCACCTGGACGA	ABCE1	ABCE1_2_3
26	CAAAACTTCACCTGGACGA	TTCAGATATATCATTGTGG	ABCE1	ABCE1_3_4
27	TTCAGATATATCATTGTGG	GTTGTCCTGTAGTTCGAAT	ABCE1	ABCE1_4_1
28	ATGGAGTATGAGCGCCAAG	CAACACATCAATGTTGGGA	ABCF1	ABCF1_1_2
29	CAACACATCAATGTTGGGA	TGCAGAGGCCAAAGCACGG	ABCF1	ABCF1_2_3
30	TGCAGAGGCCAAAGCACGG	GTAATTGCCCCTATAGTAG	ABCF1	ABCF1_3_4
31	GTAATTGCCCCTATAGTAG	ATGGAGTATGAGCGCCAAG	ABCF1	ABCF1_4_1
32	GAACAGACACTAGATGCGG	ACGCGTCCGACCTCGCCAT	ABT1	ABT1_1_2
33	ACGCGTCCGACCTCGCCAT	AAAAAGCGGTCCTACACCA	ABT1	ABT1_2_3
34	AAAAAGCGGTCCTACACCA	TTCCAAAGATCATAACGGA	ABT1	ABT1_3_4
35	TTCCAAAGATCATAACGGA	GAACAGACACTAGATGCGG	ABT1	ABT1_4_1
36	AGCAGTGAAGTCTTTCAGA	ACCTGACATCCATTCACAA	ACAA2	ACAA2_1_2
37	ACCTGACATCCATTCACAA	GTTACTGCAGGGAATGCAT	ACAA2	ACAA2_2_3
38	GTTACTGCAGGGAATGCAT	TTCTGTAACTGTTCCAGGG	ACAA2	ACAA2_3_4
39	TTCTGTAACTGTTCCAGGG	AGCAGTGAAGTCTTTCAGA	ACAA2	ACAA2_4_1
40	TGCCTAAAAAAGATCCAAT	AAGTGAAAGAAGCATACAT	ACAT1	ACAT1_1_2
41	AAGTGAAAGAAGCATACAT	AGGATCAACACCATATGGT	ACAT1	ACAT1_2_3
42	AGGATCAACACCATATGGT	TCTGCGCAGGATGTGATGG	ACAT1	ACAT1_3_4
43	TCTGCGCAGGATGTGATGG	TGCCTAAAAAAGATCCAAT	ACAT1	ACAT1_4_1
44	CTGGTCAAGCGGCTCAAAG	GTACTCATGCCAACCCTCG	ACIN1	ACIN1_1_2
45	GTACTCATGCCAACCCTCG	GAGGGACAAAAATCTAGGG	ACIN1	ACIN1_2_3
46	GAGGGACAAAAATCTAGGG	AGGAATTAGCACTGGCCAA	ACIN1	ACIN1_3_4
47	AGGAATTAGCACTGGCCAA	CTGGTCAAGCGGCTCAAAG	ACIN1	ACIN1_4_1
48	TATTACCCAGACAGCCTCG	CTGCCCCTAACATCACAGA	ACO1	ACO1_1_2
49	CTGCCCCTAACATCACAGA	TTGGTGTCTAGGTTTGACG	ACO1	ACO1_2_3
50	TTGGTGTCTAGGTTTGACG	TGCATATGCTATTACTAAG	ACO1	ACO1_3_4
51	TGCATATGCTATTACTAAG	TATTACCCAGACAGCCTCG	ACO1	ACO1_4_1
52	TCTTCTCCGAGAGTGTCAG	TCTCAATAGGACATCAACC	ACO2	ACO2_1_2
53	TCTCAATAGGACATCAACC	TGCAGCTACCAATTAGACC	ACO2	ACO2_2_3
54	TGCAGCTACCAATTAGACC	CTCGGGGTTTGCGTCGTTG	ACO2	ACO2_3_4
55	CTCGGGGTTTGCGTCGTTG	TCTTCTCCGAGAGTGTCAG	ACO2	ACO2_4_1
56	CAGATCGAGAACATTGATG	GGGCGGCTTGTGCACACGC	ACTN4	ACTN4_1_2
57	GGGCGGCTTGTGCACACGC	CTCCCACAATGTCAACACC	ACTN4	ACTN4_2_3
58	CTCCCACAATGTCAACACC	TTCATCGTCCATACCATCG	ACTN4	ACTN4_3_4
59	TTCATCGTCCATACCATCG	CAGATCGAGAACATTGATG	ACTN4	ACTN4_4_1
60	GACACGAACGTGCTTGGGT	AAGGTCTCGAAGAAAACTT	ACTR1A	ACTR1A_1_2
61	AAGGTCTCGAAGAAAACTT	GCTACAGGCAGGACCACAG	ACTR1A	ACTR1A_2_3
62	GCTACAGGCAGGACCACAG	GTCGTAGCCCTCCTTACGC	ACTR1A	ACTR1A_3_4
63	GTCGTAGCCCTCCTTACGC	GACACGAACGTGCTTGGGT	ACTR1A	ACTR1A_4_1
64	GATAACTACACCCACAGGA	ACTGGTGCAAGGCTGACAC	ADAD1	ADAD1_1_2
65	ACTGGTGCAAGGCTGACAC	GGTGAATACAATTACAGCC	ADAD1	ADAD1_2_3
66	GGTGAATACAATTACAGCC	CAAATGCAGATATAGAATG	ADAD1	ADAD1_3_4
67	CAAATGCAGATATAGAATG	GATAACTACACCCACAGGA	ADAD1	ADAD1_4_1
68	TCAAATATAGAGCCCCTGG	ACTGCGAATAGCAAGACGG	ADAD2	ADAD2_1_2
69	ACTGCGAATAGCAAGACGG	CACCTACCTACGCTCAGGG	ADAD2	ADAD2_2_3
70	CACCTACCTACGCTCAGGG	CAGAGATCCCGCGTGCCAG	ADAD2	ADAD2_3_4
71	CAGAGATCCCGCGTGCCAG	TCAAATATAGAGCCCCTGG	ADAD2	ADAD2_4_1
72	TCTTGTAGGGTGAACACCG	GGCAATCAACACCTCTCTG	ADAR	ADAR_1_2
73	GGCAATCAACACCTCTCTG	TGCATACACTCAAGCAGTG	ADAR	ADAR_2_3
74	TGCATACACTCAAGCAGTG	GTTCTCCCCAATCAAGACA	ADAR	ADAR_3_4
75	GTTCTCCCCAATCAAGACA	TCTTGTAGGGTGAACACCG	ADAR	ADAR_4_1
76	TGGAGCCCACGTAAAAGGG	CAGGTCACCAAACTTACCC	ADARB1	ADARB1_1_2
77	CAGGTCACCAAACTTACCC	GTGAATACATGAGTGATCG	ADARB1	ADARB1_2_3
78	GTGAATACATGAGTGATCG	TCAGAAATCAGAGCGAGGG	ADARB1	ADARB1_3_4
79	TCAGAAATCAGAGCGAGGG	TGGAGCCCACGTAAAAGGG	ADARB1	ADARB1_4_1
80	CCTGGCATCACAAACACGG	TGGACGGCAGGACGTTCGA	ADARB2	ADARB2_1_2
81	TGGACGGCAGGACGTTCGA	GCGTTGGGGAACTGCACGA	ADARB2	ADARB2_2_3
82	GCGTTGGGGAACTGCACGA	AGAGCGATCGATATTCGTG	ADARB2	ADARB2_3_4
83	AGAGCGATCGATATTCGTG	CCTGGCATCACAAACACGG	ADARB2	ADARB2_4_1
84	TGGACATTATTGGCAGCGG	TGCTGAGGTCATAGCCAGA	ADAT1	ADAT1_1_2
85	TGCTGAGGTCATAGCCAGA	TATCACTTTGGCACTACCA	ADAT1	ADAT1_2_3
86	TATCACTTTGGCACTACCA	CATCCGAGGACGTTCCATC	ADAT1	ADAT1_3_4
87	CATCCGAGGACGTTCCATC	TGGACATTATTGGCAGCGG	ADAT1	ADAT1_4_1
88	GAGACCGAAAAGTGGATGG	CAGCTGCACACATAATGCA	ADAT2	ADAT2_1_2
89	CAGCTGCACACATAATGCA	ACTTTGACGACACCAATCG	ADAT2	ADAT2_2_3
90	ACTTTGACGACACCAATCG	GACAGCCATATACAACCAG	ADAT2	ADAT2_3_4
91	GACAGCCATATACAACCAG	GAGACCGAAAAGTGGATGG	ADAT2	ADAT2_4_1
92	GAGGCCGGGTCCACTACCA	CTTCTCGGACAGGACAGGG	ADAT3	ADAT3_1_2
93	CTTCTCGGACAGGACAGGG	TGTCCTCGTGGAAGGACGT	ADAT3	ADAT3_2_3
94	TGTCCTCGTGGAAGGACGT	CCACACCGCCCGCTCCATG	ADAT3	ADAT3_3_4
95	CCACACCGCCCGCTCCATG	GAGGCCGGGTCCACTACCA	ADAT3	ADAT3_4_1
96	TAATGCCAATAGGCCTGTG	ACTAGCAGATCTCTTTGGG	ADD1	ADD1_1_2
97	ACTAGCAGATCTCTTTGGG	CTCTTGCCAATCTCCCCGG	ADD1	ADD1_2_3
98	CTCTTGCCAATCTCCCCGG	TTATCGAGCATCCGCATGA	ADD1	ADD1_3_4
99	TTATCGAGCATCCGCATGA	TAATGCCAATAGGCCTGTG	ADD1	ADD1_4_1
100	CCCAGAATACATTAGGGAG	TCTACAAGTCTGTACAGGC	ADD3	ADD3_1_2
101	TCTACAAGTCTGTACAGGC	AGGATCCCACATTTCATGG	ADD3	ADD3_2_3
102	AGGATCCCACATTTCATGG	TAGGCTTCTCTCGAATGAG	ADD3	ADD3_3_4
103	TAGGCTTCTCTCGAATGAG	CCCAGAATACATTAGGGAG	ADD3	ADD3_4_1
104	CAGCAGAGATGTCAAGCAG	AAGTCGAATATCATGCTGG	ADK	ADK_1_2
105	AAGTCGAATATCATGCTGG	TAGTAATGAGCATCCACAT	ADK	ADK_2_3
106	TAGTAATGAGCATCCACAT	CTGGAGAAAAACTGGATGT	ADK	ADK_3_4
107	CTGGAGAAAAACTGGATGT	CAGCAGAGATGTCAAGCAG	ADK	ADK_4_1
108	TTGCCATGGTAGCTCACAA	GTGGCTATCGACTGTGAGA	AEN	AEN_1_2
109	GTGGCTATCGACTGTGAGA	GGGTACGGTAGTCAGCGAT	AEN	AEN_2_3
110	GGGTACGGTAGTCAGCGAT	GAGCATGCCTCCAGAACCA	AEN	AEN_3_4
111	GAGCATGCCTCCAGAACCA	TTGCCATGGTAGCTCACAA	AEN	AEN_4_1
112	TGGTGAATTTGAGTTGCTG	AAGCTCGAATGTGACAAGT	TLE5	TLE5_1_2
113	AAGCTCGAATGTGACAAGT	CTGCCCTACCTCTCCCAAG	TLE5	TLE5_2_3
114	CTGCCCTACCTCTCCCAAG	GGATGATAGAGTTCAGCTC	TLE5	TLE5_3_4
115	GGATGATAGAGTTCAGCTC	TGGTGAATTTGAGTTGCTG	TLE5	TLE5_4_1
116	TGGGCCGGACATAAGCCGT	ATCTGTCACCGAAGCACAG	AFF1	AFF1_1_2
117	ATCTGTCACCGAAGCACAG	CCTGAGAGAGCCTTAGAGG	AFF1	AFF1_2_3
118	CCTGAGAGAGCCTTAGAGG	GAGCACAGAGCCCCCACGG	AFF1	AFF1_3_4
119	GAGCACAGAGCCCCCACGG	TGGGCCGGACATAAGCCGT	AFF1	AFF1_4_1
120	TTACTGCAAAACAAGCATG	AGCTTCATGACCCACCAAG	AFF2	AFF2_1_2
121	AGCTTCATGACCCACCAAG	TACTCTAGAGAGTAAGTCA	AFF2	AFF2_2_3
122	TACTCTAGAGAGTAAGTCA	CTCCAGAAATAATGCACGG	AFF2	AFF2_3_4
123	CTCCAGAAATAATGCACGG	TTACTGCAAAACAAGCATG	AFF2	AFF2_4_1
124	CTTTCTCCAGACTAACAAG	AGCTTAGGAGACTCATCAG	AFF3	AFF3_1_2
125	AGCTTAGGAGACTCATCAG	AGCAATCAGTACTACAACC	AFF3	AFF3_2_3
126	AGCAATCAGTACTACAACC	AGCCTCTGATCATTCCCGG	AFF3	AFF3_3_4
127	AGCCTCTGATCATTCCCGG	CTTTCTCCAGACTAACAAG	AFF3	AFF3_4_1
128	GGGAATGATCACCATAGCA	GTATGAATAGCCGTTAGAG	AFF4	AFF4_1_2
129	GTATGAATAGCCGTTAGAG	CAATGCCGAGGAGTACACC	AFF4	AFF4_2_3
130	CAATGCCGAGGAGTACACC	GGCGGGTGACACTTTATGT	AFF4	AFF4_3_4
131	GGCGGGTGACACTTTATGT	GGGAATGATCACCATAGCA	AFF4	AFF4_4_1
132	GTGGCTTCTTGAACAAACT	TTGTAGGTGCATACAGGAA	AFP	AFP_1_2
133	TTGTAGGTGCATACAGGAA	GTTGAATGCTTCCAAACAA	AFP	AFP_2_3
134	GTTGAATGCTTCCAAACAA	CATTGACCACGTTCCAGCG	AFP	AFP_3_4
135	CATTGACCACGTTCCAGCG	GTGGCTTCTTGAACAAACT	AFP	AFP_4_1
136	CCGACCGTCATGTTAACGT	AGTTGTAGGTCGTTCTCAA	AGFG1	AGFG1_1_2
137	AGTTGTAGGTCGTTCTCAA	GTTCCAAAATCAGCACTGG	AGFG1	AGFG1_2_3
138	GTTCCAAAATCAGCACTGG	CCACAGGTAAAGCTCCTGT	AGFG1	AGFG1_3_4
139	CCACAGGTAAAGCTCCTGT	CCGACCGTCATGTTAACGT	AGFG1	AGFG1_4_1
140	AGCATTCGCCAGCTCACAA	AACGCGCTGAGAGTCCGTG	AGO1	AGO1_1_2
141	AACGCGCTGAGAGTCCGTG	AGAGAACTGTACCATACAC	AGO1	AGO1_2_3
142	AGAGAACTGTACCATACAC	ATGCGGGGATGCCTATCCA	AGO1	AGO1_3_4
143	ATGCGGGGATGCCTATCCA	AGCATTCGCCAGCTCACAA	AGO1	AGO1_4_1
144	AACGCCTGCAAGCTCACGC	AGGTGGAGATAACGCACTG	AGO2	AGO2_1_2
145	AGGTGGAGATAACGCACTG	CTGTCCGACTTGTAAACAT	AGO2	AGO2_2_3
146	CTGTCCGACTTGTAAACAT	GGAACAAGCAGTTCCACAC	AGO2	AGO2_3_4
147	GGAACAAGCAGTTCCACAC	AACGCCTGCAAGCTCACGC	AGO2	AGO2_4_1
148	TGTCGTAGCACCACATCAA	TGTTTGTAATGTAACAAGG	AGO3	AGO3_1_2
149	TGTTTGTAATGTAACAAGG	GTGAAGGCATTACTTCTAG	AGO3	AGO3_2_3
150	GTGAAGGCATTACTTCTAG	GATGACGATAATAAGCTGT	AGO3	AGO3_3_4
151	GATGACGATAATAAGCTGT	TGTCGTAGCACCACATCAA	AGO3	AGO3_4_1
152	CTTACCTGTTGACTCTACG	AAAAAGGAACGGCCCACTG	AGO4	AGO4_1_2
153	AAAAAGGAACGGCCCACTG	AAGTTGAGGTGACCCACTG	AGO4	AGO4_2_3
154	AAGTTGAGGTGACCCACTG	GATAACCACTATTAGCTGT	AGO4	AGO4_3_4
155	GATAACCACTATTAGCTGT	CTTACCTGTTGACTCTACG	AGO4	AGO4_4_1
156	GTACCTTCTTGACTGTGCG	GATGATGAGACATCGCCCA	AHCYL2	AHCYL2_1_2
157	GATGATGAGACATCGCCCA	GATAGATGTGTGAATGTGG	AHCYL2	AHCYL2_2_3
158	GATAGATGTGTGAATGTGG	GAAAGCAAGTGGTAGTCTG	AHCYL2	AHCYL2_3_4
159	GAAAGCAAGTGGTAGTCTG	GTACCTTCTTGACTGTGCG	AHCYL2	AHCYL2_4_1
160	TGATGCTACCCCCAATTTG	GACCTTTGACATCAACTTG	AHNAK	AHNAK_1_2
161	GACCTTTGACATCAACTTG	GTTAACATTGAAGGACCAG	AHNAK	AHNAK_2_3
162	GTTAACATTGAAGGACCAG	GTCCTAAGCTTAATATCGA	AHNAK	AHNAK_3_4
163	GTCCTAAGCTTAATATCGA	TGATGCTACCCCCAATTTG	AHNAK	AHNAK_4_1
164	CCATAGAATTAGCGTGCAG	CAGTAACAACCGTATCTTC	AIMP1	AIMP1_1_2
165	CAGTAACAACCGTATCTTC	CCCCAAGGACAGTTGTCAG	AIMP1	AIMP1_2_3
166	CCCCAAGGACAGTTGTCAG	ACCAATTCGAAGATCCAGA	AIMP1	AIMP1_3_4
167	ACCAATTCGAAGATCCAGA	CCATAGAATTAGCGTGCAG	AIMP1	AIMP1_4_1
168	TTGGGGAGCCGGTACATGC	GTAACCAACATAATCCAAG	AIMP2	AIMP2_1_2
169	GTAACCAACATAATCCAAG	CCCGCCAAGACTATCAGCT	AIMP2	AIMP2_2_3
170	CCCGCCAAGACTATCAGCT	TCAGCGCCCCGTAATCCTG	AIMP2	AIMP2_3_4
171	TCAGCGCCCCGTAATCCTG	TTGGGGAGCCGGTACATGC	AIMP2	AIMP2_4_1
172	CTTCTCTGCGGGGACTACG	CAGACATGAGATTGCGACC	AKAP1	AKAP1_1_2
173	CAGACATGAGATTGCGACC	GCAACCTTGCCAACCGTGG	AKAP1	AKAP1_2_3
174	GCAACCTTGCCAACCGTGG	TCCGGCAACTCTTCACTGG	AKAP1	AKAP1_3_4
175	TCCGGCAACTCTTCACTGG	CTTCTCTGCGGGGACTACG	AKAP1	AKAP1_4_1
176	CTCTTGGAAATACGCAGCG	TACTCGCGGTACTGCACAT	AKAP17A	AKAP17A_1_2
177	TACTCGCGGTACTGCACAT	CATGAACGAGACCCTGCCG	AKAP17A	AKAP17A_2_3
178	CATGAACGAGACCCTGCCG	TGATGCCTCAATTAAGAAG	AKAP17A	AKAP17A_3_4
179	TGATGCCTCAATTAAGAAG	CTCTTGGAAATACGCAGCG	AKAP17A	AKAP17A_4_1
180	GGAACGAGCTGAACTACGT	TGGAGTCATAGGACTCGAA	AKAP8	AKAP8_1_2
181	TGGAGTCATAGGACTCGAA	AAGCAGTTCCAACTTTACG	AKAP8	AKAP8_2_3
182	AAGCAGTTCCAACTTTACG	AAGCTGCCCGACAAGACCG	AKAP8	AKAP8_3_4
183	AAGCTGCCCGACAAGACCG	GGAACGAGCTGAACTACGT	AKAP8	AKAP8_4_1
184	GGATAACACCACCAACTAT	CTGGAACATGCCGTACTCG	AKAP8L	AKAP8L_1_2
185	CTGGAACATGCCGTACTCG	ATGCGGAACTGGTCGCGGT	AKAP8L	AKAP8L_2_3
186	ATGCGGAACTGGTCGCGGT	AGGAACACTTTAAGTACGT	AKAP8L	AKAP8L_3_4
187	AGGAACACTTTAAGTACGT	GGATAACACCACCAACTAT	AKAP8L	AKAP8L_4_1
188	CTTGCCATGTGTACGACTG	GCCAATGGAACCCACCCAA	ALDH18A1	ALDH18A1_1_2
189	GCCAATGGAACCCACCCAA	TAACAGGATCTCATCACGC	ALDH18A1	ALDH18A1_2_3
190	TAACAGGATCTCATCACGC	CAGCTTTGGCTATCGCAAG	ALDH18A1	ALDH18A1_3_4
191	CAGCTTTGGCTATCGCAAG	CTTGCCATGTGTACGACTG	ALDH18A1	ALDH18A1_4_1
192	AAGAAGCATAGTTGCTCCA	CATGGGAAACATCCAAAGG	ALDH6A1	ALDH6A1_1_2
193	CATGGGAAACATCCAAAGG	GAGAGTATATCTTCGAGAG	ALDH6A1	ALDH6A1_2_3
194	GAGAGTATATCTTCGAGAG	AAAACCTGAGAGTCAATGC	ALDH6A1	ALDH6A1_3_4
195	AAAACCTGAGAGTCAATGC	AAGAAGCATAGTTGCTCCA	ALDH6A1	ALDH6A1_4_1
196	GGCTCCGCGAGGAAAACGA	TTCTTAATTTAGGCCAGTG	ALDH7A1	ALDH7A1_1_2
197	TTCTTAATTTAGGCCAGTG	TTGAGCAGTGGAATCCCGT	ALDH7A1	ALDH7A1_2_3
198	TTGAGCAGTGGAATCCCGT	CTCACCAGTCGCCTCGCAG	ALDH7A1	ALDH7A1_3_4
199	CTCACCAGTCGCCTCGCAG	GGCTCCGCGAGGAAAACGA	ALDH7A1	ALDH7A1_4_1
200	AAGTTATCAAATCCAAGGG	GGATGACACCCCCAATGCA	ALDOA	ALDOA_1_2
201	GGATGACACCCCCAATGCA	ATGGCGAGACTACCACCCA	ALDOA	ALDOA_2_3
202	ATGGCGAGACTACCACCCA	TGAGTGCAAGCATGGCCTG	ALDOA	ALDOA_3_4
203	TGAGTGCAAGCATGGCCTG	AAGTTATCAAATCCAAGGG	ALDOA	ALDOA_4_1
204	CCCGGGGCTACAATCCGCA	CAGGATAAGGGCATCGTCG	ALDOC	ALDOC_1_2
205	CAGGATAAGGGCATCGTCG	CGGCTGAGCCAAATTGGGG	ALDOC	ALDOC_2_3
206	CGGCTGAGCCAAATTGGGG	TATACATGATGGTCACTCA	ALDOC	ALDOC_3_4
207	TATACATGATGGTCACTCA	CCCGGGGCTACAATCCGCA	ALDOC	ALDOC_4_1
208	AGTGCGTGTTTGTTACCGT	CGCCGACACACACGCAATG	ALG13	ALG13_1_2
209	CGCCGACACACACGCAATG	TAAACGACTCAGTACTGAA	ALG13	ALG13_2_3
210	TAAACGACTCAGTACTGAA	CGTTTATAACCACTACGAG	ALG13	ALG13_3_4
211	CGTTTATAACCACTACGAG	AGTGCGTGTTTGTTACCGT	ALG13	ALG13_4_1
212	AAGCGGAAAAGTTTCCGAA	AAACCTAATGTATGTAACC	ALKBH1	ALKBH1_1_2
213	AAACCTAATGTATGTAACC	GTTTCTCCAGTAAACTTCG	ALKBH1	ALKBH1_2_3
214	GTTTCTCCAGTAAACTTCG	TAGCTCAGATCTGTCTACG	ALKBH1	ALKBH1_3_4
215	TAGCTCAGATCTGTCTACG	AAGCGGAAAAGTTTCCGAA	ALKBH1	ALKBH1_4_1
216	GGCGGCACATTCGGGCTGA	TTCCCGAATACCTGGACTC	ALKBH2	ALKBH2_1_2
217	TTCCCGAATACCTGGACTC	GGCAACGTATGGCGACGCT	ALKBH2	ALKBH2_2_3
218	GGCAACGTATGGCGACGCT	CCAGTTCTAGAGCGCATCC	ALKBH2	ALKBH2_3_4
219	CCAGTTCTAGAGCGCATCC	GGCGGCACATTCGGGCTGA	ALKBH2	ALKBH2_4_1
220	TGGAGATGGCTCTTAGCAG	TTACTTACTCAATCACTCG	ALKBH3	ALKBH3_1_2
221	TTACTTACTCAATCACTCG	CAGGATACAAACAGACCCT	ALKBH3	ALKBH3_2_3
222	CAGGATACAAACAGACCCT	GCCAGTGTTCTCTTCAATG	ALKBH3	ALKBH3_3_4
223	GCCAGTGTTCTCTTCAATG	TGGAGATGGCTCTTAGCAG	ALKBH3	ALKBH3_4_1
224	TGATCTGCGAGCGGCAGCG	CCAGGAGTGATGCTGATCG	ALKBH4	ALKBH4_1_2
225	CCAGGAGTGATGCTGATCG	CCTGGACTACTGCCCCGAG	ALKBH4	ALKBH4_2_3
226	CCTGGACTACTGCCCCGAG	TCCCGACACATGGACAGCA	ALKBH4	ALKBH4_3_4
227	TCCCGACACATGGACAGCA	TGATCTGCGAGCGGCAGCG	ALKBH4	ALKBH4_4_1
228	TCAACGACTACCAGCCCGG	CTGTACAACGAGCACACGG	ALKBH5	ALKBH5_1_2
229	CTGTACAACGAGCACACGG	AGGCGCGCAAGGTGAAGAG	ALKBH5	ALKBH5_2_3
230	AGGCGCGCAAGGTGAAGAG	GTGGACGAGATCCCCGAGT	ALKBH5	ALKBH5_3_4
231	GTGGACGAGATCCCCGAGT	TCAACGACTACCAGCCCGG	ALKBH5	ALKBH5_4_1
232	GGACATAGTAGATTACAGG	GGAGAAAGTTACAGAACTG	ALKBH6	ALKBH6_1_2
233	GGAGAAAGTTACAGAACTG	GTGAACCAGTATCTGCCTG	ALKBH6	ALKBH6_2_3
234	GTGAACCAGTATCTGCCTG	GCTGGACTTCTACGAGCCG	ALKBH6	ALKBH6_3_4
235	GCTGGACTTCTACGAGCCG	GGACATAGTAGATTACAGG	ALKBH6	ALKBH6_4_1
236	GTGATCGTATTCGTAGCGG	AGAGACAGAGAAGTCGCGC	ALKBH7	ALKBH7_1_2
237	AGAGACAGAGAAGTCGCGC	AGGTCCAGCACGTGCACGG	ALKBH7	ALKBH7_2_3
238	AGGTCCAGCACGTGCACGG	CCTGTCTCCCAGCGTTATG	ALKBH7	ALKBH7_3_4
239	CCTGTCTCCCAGCGTTATG	GTGATCGTATTCGTAGCGG	ALKBH7	ALKBH7_4_1
240	AAGATAAGCCATTATCTGG	AATGTGTATCAATATGAGC	ALKBH8	ALKBH8_1_2
241	AATGTGTATCAATATGAGC	TCACCAGCAAACTCCGACG	ALKBH8	ALKBH8_2_3
242	TCACCAGCAAACTCCGACG	CAGCCACTATTGAACCACT	ALKBH8	ALKBH8_3_4
243	CAGCCACTATTGAACCACT	AAGATAAGCCATTATCTGG	ALKBH8	ALKBH8_4_1
244	CCTCGATTCACTCGCGCGG	TTCCCACCTGTCTCCACGC	ALYREF	ALYREF_1_2
245	TTCCCACCTGTCTCCACGC	CTGTGCACTATGATCGCTC	ALYREF	ALYREF_2_3
246	CTGTGCACTATGATCGCTC	GACGTGCACTTTGAGCGGA	ALYREF	ALYREF_3_4
247	GACGTGCACTTTGAGCGGA	CCTCGATTCACTCGCGCGG	ALYREF	ALYREF_4_1
248	ATGTGTTGATGTCTTTGCA	TCCTGAGCCAGGGTCGGTG	ANG	ANG_1_2
249	TCCTGAGCCAGGGTCGGTG	ATACTGTGAAAGCATCATG	ANG	ANG_2_3
250	ATACTGTGAAAGCATCATG	ACTATGATGCCAAACCACA	ANG	ANG_3_4
251	ACTATGATGCCAAACCACA	ATGTGTTGATGTCTTTGCA	ANG	ANG_4_1
252	CAGCACAGTCTGCATACTG	TGATATGGTATTTCCACTG	ANGEL1	ANGEL1_1_2
253	TGATATGGTATTTCCACTG	GTCCAGGAAGATCATTACT	ANGEL1	ANGEL1_2_3
254	GTCCAGGAAGATCATTACT	TATCCTTTACAACCCACGC	ANGEL1	ANGEL1_3_4
255	TATCCTTTACAACCCACGC	CAGCACAGTCTGCATACTG	ANGEL1	ANGEL1_4_1
256	CAGAGACTGGACTACACCG	AGTTACGTCATGAACGCTG	ANGEL2	ANGEL2_1_2
257	AGTTACGTCATGAACGCTG	CCGGCGGCCAGTATTACAC	ANGEL2	ANGEL2_2_3
258	CCGGCGGCCAGTATTACAC	TGTTGTATAATCCAAGGCG	ANGEL2	ANGEL2_3_4
259	TGTTGTATAATCCAAGGCG	CAGAGACTGGACTACACCG	ANGEL2	ANGEL2_4_1
260	GATACACACCACTGCATGT	GGGCCGTACACTTGCGTGG	ANK3	ANK3_1_2
261	GGGCCGTACACTTGCGTGG	ATGTGGATGCGCTTTACTG	ANK3	ANK3_2_3
262	ATGTGGATGCGCTTTACTG	ATGAAGTTCGACTGAAGTG	ANK3	ANK3_3_4
263	ATGAAGTTCGACTGAAGTG	GATACACACCACTGCATGT	ANK3	ANK3_4_1
264	GGAGCAGACTTACGCACTG	CCAACGCATACACTTGCCA	ANKHD1	ANKHD1_1_2
265	CCAACGCATACACTTGCCA	ATAGAGACCAATCGGAACA	ANKHD1	ANKHD1_2_3
266	ATAGAGACCAATCGGAACA	GCAGAGATTCCAATCGTAG	ANKHD1	ANKHD1_3_4
267	GCAGAGATTCCAATCGTAG	GGAGCAGACTTACGCACTG	ANKHD1	ANKHD1_4_1
268	AGGAGCCGATATAGAACTA	GTGCTTGAACTGGTACACG	ANKRD17	ANKRD17_1_2
269	GTGCTTGAACTGGTACACG	CAGACCCTCAATGACACGC	ANKRD17	ANKRD17_2_3
270	CAGACCCTCAATGACACGC	CCACAACCACTACTACCAT	ANKRD17	ANKRD17_3_4
271	CCACAACCACTACTACCAT	AGGAGCCGATATAGAACTA	ANKRD17	ANKRD17_4_1
272	TCTTAAGTACAATCAACGT	AGCGATAACAGAGTCTCAG	ANP32A	ANP32A_1_2
273	AGCGATAACAGAGTCTCAG	GGTCCGAATGACTTACCAG	ANP32A	ANP32A_2_3
274	GGTCCGAATGACTTACCAG	CGCAACTCACATATCTCGA	ANP32A	ANP32A_3_4
275	CGCAACTCACATATCTCGA	TCTTAAGTACAATCAACGT	ANP32A	ANP32A_4_1
276	GCCTACATTTATTAAACTG	AGACAAGTTCTCGAACCTG	ANP32B	ANP32B_1_2
277	AGACAAGTTCTCGAACCTG	CATCCAAGTAGGTAAGCTG	ANP32B	ANP32B_2_3
278	CATCCAAGTAGGTAAGCTG	GCACCTGACTCAGATGCCG	ANP32B	ANP32B_3_4
279	GCACCTGACTCAGATGCCG	GCCTACATTTATTAAACTG	ANP32B	ANP32B_4_1
280	TAACGTGGCCACCTATGCG	GAGCTACCCAGGATACCCG	ANXA11	ANXA11_1_2
281	GAGCTACCCAGGATACCCG	GGATGTATCCACCCCCAGG	ANXA11	ANXA11_2_3
282	GGATGTATCCACCCCCAGG	GGACCTCGGCATCTCGCAG	ANXA11	ANXA11_3_4
283	GGACCTCGGCATCTCGCAG	TAACGTGGCCACCTATGCG	ANXA11	ANXA11_4_1
284	AGCCATCAAGACCAAAGGT	GTCCTTCTCTGGTAGGCGA	ANXA2	ANXA2_1_2
285	GTCCTTCTCTGGTAGGCGA	CAGGGGCTGGGAACCGACG	ANXA2	ANXA2_2_3
286	CAGGGGCTGGGAACCGACG	GGGAAACCAACCTTTGCCA	ANXA2	ANXA2_3_4
287	GGGAAACCAACCTTTGCCA	AGCCATCAAGACCAAAGGT	ANXA2	ANXA2_4_1
288	ACCCACAAGTGCCAAGTAG	GGAACAAAATACCTGACTA	ANXA7	ANXA7_1_2
289	GGAACAAAATACCTGACTA	TTTAAGACCTCCTATGGCA	ANXA7	ANXA7_2_3
290	TTTAAGACCTCCTATGGCA	TCCAGGCATCGTAATACGT	ANXA7	ANXA7_3_4
291	TCCAGGCATCGTAATACGT	ACCCACAAGTGCCAAGTAG	ANXA7	ANXA7_4_1
292	TACGGCGGCCAATACCGGA	TTATGTGGACCTCATCGGG	APEH	APEH_1_2
293	TTATGTGGACCTCATCGGG	ACAACATCTACCACCACTG	APEH	APEH_2_3
294	ACAACATCTACCACCACTG	TTGCTGTGGACACCCAAGT	APEH	APEH_3_4
295	TTGCTGTGGACACCCAAGT	TACGGCGGCCAATACCGGA	APEH	APEH_4_1
296	CAAGAGCAGATCTTGAGTG	TGCCGTAAGAAACTTTGAG	APEX1	APEX1_1_2
297	TGCCGTAAGAAACTTTGAG	TGGTCAGCTCCTTCGGACA	APEX1	APEX1_2_3
298	TGGTCAGCTCCTTCGGACA	CAGCATATGTACCTAATGC	APEX1	APEX1_3_4
299	CAGCATATGTACCTAATGC	CAAGAGCAGATCTTGAGTG	APEX1	APEX1_4_1
300	CCTATCAAGTGATATTGGA	GCACAGTTAGACCTCTGTG	API5	API5_1_2
301	GCACAGTTAGACCTCTGTG	CCACACAGTCAGGATCCGA	API5	API5_2_3
302	CCACACAGTCAGGATCCGA	TGGGGTAGTCAAGGTACCG	API5	API5_3_4
303	TGGGGTAGTCAAGGTACCG	CCTATCAAGTGATATTGGA	API5	API5_4_1
304	AACTCACTTGTTGACCGCG	GTCTCTACCACCAAAACGG	APOB	APOB_1_2
305	GTCTCTACCACCAAAACGG	ACATGACTTTCCGGCACGT	APOB	APOB_2_3
306	ACATGACTTTCCGGCACGT	AGTCCATGAGTTAATCGAG	APOB	APOB_3_4
307	AGTCCATGAGTTAATCGAG	AACTCACTTGTTGACCGCG	APOB	APOB_4_1
308	AGAAGACGTCAAACTCCCA	AGTTTCTGAGTCGGCACCC	APOBEC1	APOBEC1_1_2
309	AGTTTCTGAGTCGGCACCC	TGGATCAACAAAATCGGCA	APOBEC1	APOBEC1_2_3
310	TGGATCAACAAAATCGGCA	AAAAACACCACCAATCACG	APOBEC1	APOBEC1_3_4
311	AAAAACACCACCAATCACG	AGAAGACGTCAAACTCCCA	APOBEC1	APOBEC1_4_1
312	CTGTGACAATCTCAAAGGG	TGCTTCAACCACATAGCAG	APOBEC2	APOBEC2_1_2
313	TGCTTCAACCACATAGCAG	GTCAGCACACGCTGCACAG	APOBEC2	APOBEC2_2_3
314	GTCAGCACACGCTGCACAG	GCATCTCGGGGATACCTAG	APOBEC2	APOBEC2_3_4
315	GCATCTCGGGGATACCTAG	CTGTGACAATCTCAAAGGG	APOBEC2	APOBEC2_4_1
316	TGCTGGTCCATCTTGACCG	TCCACTTCGTAGCACAGGT	APOBEC3A	APOBEC3A_1_2
317	TCCACTTCGTAGCACAGGT	AGGGGCTTTCTACACAACC	APOBEC3A	APOBEC3A_2_3
318	AGGGGCTTTCTACACAACC	GAAGCGCAGCTCCGCATGG	APOBEC3A	APOBEC3A_3_4
319	GAAGCGCAGCTCCGCATGG	TGCTGGTCCATCTTGACCG	APOBEC3A	APOBEC3A_4_1
320	TAGTCCATGATCGTCACGC	TCCACCTCATAGCACAAGT	APOBEC3B	APOBEC3B_1_2
321	TCCACCTCATAGCACAAGT	ATGGGCTTTCTATGCAACG	APOBEC3B	APOBEC3B_2_3
322	ATGGGCTTTCTATGCAACG	GAATGTGTCTGGATCCATC	APOBEC3B	APOBEC3B_3_4
323	GAATGTGTCTGGATCCATC	TAGTCCATGATCGTCACGC	APOBEC3B	APOBEC3B_4_1
324	ACTTGGCTGTGCTTCACCG	TCTCCTAACACAAAGTACC	APOBEC3C	APOBEC3C_1_2
325	TCTCCTAACACAAAGTACC	ATGGGTCTCAGAATCCACC	APOBEC3C	APOBEC3C_2_3
326	ATGGGTCTCAGAATCCACC	TGGATACTGGAAGTAGTAG	APOBEC3C	APOBEC3C_3_4
327	TGGATACTGGAAGTAGTAG	ACTTGGCTGTGCTTCACCG	APOBEC3C	APOBEC3C_4_1
328	CGGGATAGAGATTGGCGGT	TCAAACCGGAAATACACCT	APOBEC3D	APOBEC3D_1_2
329	TCAAACCGGAAATACACCT	GGGTTCCATGATACAAACC	APOBEC3D	APOBEC3D_2_3
330	GGGTTCCATGATACAAACC	GCCCTCAGAAACCCGATGG	APOBEC3D	APOBEC3D_3_4
331	GCCCTCAGAAACCCGATGG	CGGGATAGAGATTGGCGGT	APOBEC3D	APOBEC3D_4_1
332	AGATCTTTGCGTCCAAACG	TAGACCCATCCTTTCTCGT	APOBEC3F	APOBEC3F_1_2
333	TAGACCCATCCTTTCTCGT	TCGTCCATAATCTTCACGC	APOBEC3F	APOBEC3F_2_3
334	TCGTCCATAATCTTCACGC	TGGTGCTTTACAACTTCCA	APOBEC3F	APOBEC3F_3_4
335	TGGTGCTTTACAACTTCCA	AGATCTTTGCGTCCAAACG	APOBEC3F	APOBEC3F_4_1
336	CCCTGCACAAAGTGTACAA	TTAAGTTCGGAATACACCT	APOBEC3G	APOBEC3G_1_2
337	TTAAGTTCGGAATACACCT	ATTACTGCACATCATGCTG	APOBEC3G	APOBEC3G_2_3
338	ATTACTGCACATCATGCTG	GCGCTCCACCTCATAACAC	APOBEC3G	APOBEC3G_3_4
339	GCGCTCCACCTCATAACAC	CCCTGCACAAAGTGTACAA	APOBEC3G	APOBEC3G_4_1
340	AGGCCTTACTACCCGAGGA	ATGGCTCCACGCCCACGAG	APOBEC3H	APOBEC3H_1_2
341	ATGGCTCCACGCCCACGAG	CTCACGACCATCTGAACCT	APOBEC3H	APOBEC3H_2_3
342	CTCACGACCATCTGAACCT	CGTGAGGTAACAGGTGACT	APOBEC3H	APOBEC3H_3_4
343	CGTGAGGTAACAGGTGACT	AGGCCTTACTACCCGAGGA	APOBEC3H	APOBEC3H_4_1
344	TTGGACTCAAAACAACCCG	GTGGTTAGCTTCATTACAA	APOBEC4	APOBEC4_1_2
345	GTGGTTAGCTTCATTACAA	CACCTGTTCGAATATGGTA	APOBEC4	APOBEC4_2_3
346	CACCTGTTCGAATATGGTA	CTGGTAGCCTGGTGCAAAA	APOBEC4	APOBEC4_3_4
347	CTGGTAGCCTGGTGCAAAA	TTGGACTCAAAACAACCCG	APOBEC4	APOBEC4_4_1
348	AGAAATGTTCTCGACAGCA	ATTACGACTGAGTCAATGC	APTX	APTX_1_2
349	ATTACGACTGAGTCAATGC	CTTCAAGCCTTGACTCCAG	APTX	APTX_2_3
350	CTTCAAGCCTTGACTCCAG	CCACGGTAAGACCAGCCAA	APTX	APTX_3_4
351	CCACGGTAAGACCAGCCAA	AGAAATGTTCTCGACAGCA	APTX	APTX_4_1
352	GGTCCAAAAAACTTGACCA	CATCATGCTTACGAAGACC	AQR	AQR_1_2
353	CATCATGCTTACGAAGACC	CCCTATTAGGAATAACATG	AQR	AQR_2_3
354	CCCTATTAGGAATAACATG	CGATTGCAAAAGAGTCTAG	AQR	AQR_3_4
355	CGATTGCAAAAGAGTCTAG	GGTCCAAAAAACTTGACCA	AQR	AQR_4_1
356	CGGGCGGCAAGTACCCGGT	CCCGAGAGCTACTGCCACG	ARC	ARC_1_2
357	CCCGAGAGCTACTGCCACG	CAAGCGCGAGATGCACGTG	ARC	ARC_2_3
358	CAAGCGCGAGATGCACGTG	GGTGGCTCAGGAACTCTCG	ARC	ARC_3_4
359	GGTGGCTCAGGAACTCTCG	CGGGCGGCAAGTACCCGGT	ARC	ARC_4_1
360	CCATATACAGTTTCTCCAT	ATCCTATTTACCTCTCTGA	ARCN1	ARCN1_1_2
361	ATCCTATTTACCTCTCTGA	GTACGCTTGCCCATACTAG	ARCN1	ARCN1_2_3
362	GTACGCTTGCCCATACTAG	TTCTAGACCCATCCAAATG	ARCN1	ARCN1_3_4
363	TTCTAGACCCATCCAAATG	CCATATACAGTTTCTCCAT	ARCN1	ARCN1_4_1
364	ACCCAGCTTAAGCTTGTAG	GGAAGTAGTGGCGCCACAG	ARF1	ARF1_1_2
365	GGAAGTAGTGGCGCCACAG	GGCTTCAACGTGGAAACCG	ARF1	ARF1_2_3
366	GGCTTCAACGTGGAAACCG	GACAGAGAGCGTGTGAACG	ARF1	ARF1_3_4
367	GACAGAGAGCGTGTGAACG	ACCCAGCTTAAGCTTGTAG	ARF1	ARF1_4_1
368	GGAGGACTTCCGTTCCAAG	TCTCGGGACCGGAATATCG	ARHGEF1	ARHGEF1_1_2
369	TCTCGGGACCGGAATATCG	CCCCCAGAGAGTACCGACG	ARHGEF1	ARHGEF1_2_3
370	CCCCCAGAGAGTACCGACG	CGATCGCCTGATGAAGCGG	ARHGEF1	ARHGEF1_3_4
371	CGATCGCCTGATGAAGCGG	GGAGGACTTCCGTTCCAAG	ARHGEF1	ARHGEF1_4_1
372	CGGAACCGAACCCTATCCG	ATGCTGGAAGAGCTACACT	ARHGEF2	ARHGEF2_1_2
373	ATGCTGGAAGAGCTACACT	TAGTTCTCAGGTCCTAGTG	ARHGEF2	ARHGEF2_2_3
374	TAGTTCTCAGGTCCTAGTG	GCCCCACCTGAGATGTACG	ARHGEF2	ARHGEF2_3_4
375	GCCCCACCTGAGATGTACG	CGGAACCGAACCCTATCCG	ARHGEF2	ARHGEF2_4_1
376	CAAGCCATGTTGTCCACGT	GTCGGCAATCCAACAGGCA	ARHGEF28	ARHGEF28_1_2
377	GTCGGCAATCCAACAGGCA	AAGCAACTCATCTAAACAG	ARHGEF28	ARHGEF28_2_3
378	AAGCAACTCATCTAAACAG	TATCCTTTCCACCAAGACA	ARHGEF28	ARHGEF28_3_4
379	TATCCTTTCCACCAAGACA	CAAGCCATGTTGTCCACGT	ARHGEF28	ARHGEF28_4_1
380	CGCAAACTCGTGTCCGTAG	AGCTCGCAGTCGTATGGAG	ARL6IP4	ARL6IP4_1_2
381	AGCTCGCAGTCGTATGGAG	GCGTCAGAACGAAAGGCAG	ARL6IP4	ARL6IP4_2_3
382	GCGTCAGAACGAAAGGCAG	GAGCAGGAAAGACACCTCG	ARL6IP4	ARL6IP4_3_4
383	GAGCAGGAAAGACACCTCG	CGCAAACTCGTGTCCGTAG	ARL6IP4	ARL6IP4_4_1
384	AGCGGTGCCAAATGGACCA	GTAACCGTATTGTGACCTG	ARPC1B	ARPC1B_1_2
385	GTAACCGTATTGTGACCTG	GTCATCCTGCGGATCAACC	ARPC1B	ARPC1B_2_3
386	GTCATCCTGCGGATCAACC	CTCCTGTGACTTCAAGTGT	ARPC1B	ARPC1B_3_4
387	CTCCTGTGACTTCAAGTGT	AGCGGTGCCAAATGGACCA	ARPC1B	ARPC1B_4_1
388	CCACCTCGTAGGCATCACA	TGTAATTTCAGCCCGAACA	ASCC1	ASCC1_1_2
389	TGTAATTTCAGCCCGAACA	CTTTGATAACAGGATCATG	ASCC1	ASCC1_2_3
390	CTTTGATAACAGGATCATG	GGGGGTAAACCCCTAGAAG	ASCC1	ASCC1_3_4
391	GGGGGTAAACCCCTAGAAG	CCACCTCGTAGGCATCACA	ASCC1	ASCC1_4_1
392	GCAGACGTCTAGAGCCACT	CTGGGAACAGTTACTAATG	ASCC3	ASCC3_1_2
393	CTGGGAACAGTTACTAATG	TTCAAACTTATATCAGCCG	ASCC3	ASCC3_2_3
394	TTCAAACTTATATCAGCCG	CTTCTACCCAAATCCACCA	ASCC3	ASCC3_3_4
395	CTTCTACCCAAATCCACCA	GCAGACGTCTAGAGCCACT	ASCC3	ASCC3_4_1
396	CTATGACCAACGTTCAAGT	AGGGCAGGACATGTGACAA	ASH1L	ASH1L_1_2
397	AGGGCAGGACATGTGACAA	AGACCCCCTAAGATGAGGG	ASH1L	ASH1L_2_3
398	AGACCCCCTAAGATGAGGG	GAACCCAGAACATAAAAAG	ASH1L	ASH1L_3_4
399	GAACCCAGAACATAAAAAG	CTATGACCAACGTTCAAGT	ASH1L	ASH1L_4_1
400	CACCTCGTGCATCCTCGTG	CATCCTACCTTTATCTGGG	ASS1	ASS1_1_2
401	CATCCTACCTTTATCTGGG	GACCTGATGGAGTACGCAA	ASS1	ASS1_2_3
402	GACCTGATGGAGTACGCAA	GGAATCCTGGAGAACCCCA	ASS1	ASS1_3_4
403	GGAATCCTGGAGAACCCCA	CACCTCGTGCATCCTCGTG	ASS1	ASS1_4_1
404	TCCATTCAGGAGTAGTGGG	CAACCAGTTATGATTACAA	ATP1A1	ATP1A1_1_2
405	CAACCAGTTATGATTACAA	GGTATTGTTGTCTACACTG	ATP1A1	ATP1A1_2_3
406	GGTATTGTTGTCTACACTG	CTGCCTCTTACCGTGACAG	ATP1A1	ATP1A1_3_4
407	CTGCCTCTTACCGTGACAG	TCCATTCAGGAGTAGTGGG	ATP1A1	ATP1A1_4_1
408	GATAACAGAAGTACAACCA	TACACCAAATAAACCAAGC	ATP2A2	ATP2A2_1_2
409	TACACCAAATAAACCAAGC	AGGCCACCTCGATTCTCGG	ATP2A2	ATP2A2_2_3
410	AGGCCACCTCGATTCTCGG	TTCAACTCGAGCAAAACAG	ATP2A2	ATP2A2_3_4
411	TTCAACTCGAGCAAAACAG	GATAACAGAAGTACAACCA	ATP2A2	ATP2A2_4_1
412	CCAACTGGAACGTCCACAA	AATTCGAGGAATGATACCG	ATP5F1A	ATP5F1A_1_2
413	AATTCGAGGAATGATACCG	TATTGGTGACCGACAGACT	ATP5F1A	ATP5F1A_2_3
414	TATTGGTGACCGACAGACT	GGATAGGCCTCACGACCAG	ATP5F1A	ATP5F1A_3_4
415	GGATAGGCCTCACGACCAG	CCAACTGGAACGTCCACAA	ATP5F1A	ATP5F1A_4_1
416	GTGGACGTCCAGTTTGATG	CACCAATCAAAATTCCTGT	ATP5F1B	ATP5F1B_1_2
417	CACCAATCAAAATTCCTGT	TTGGTGAGAGGACCCGTGA	ATP5F1B	ATP5F1B_2_3
418	TTGGTGAGAGGACCCGTGA	TGCATAGTACCCATGTCAG	ATP5F1B	ATP5F1B_3_4
419	TGCATAGTACCCATGTCAG	GTGGACGTCCAGTTTGATG	ATP5F1B	ATP5F1B_4_1
420	ATTTCGAACTTGAATCCTG	AAGTCTATGAAAATGGTAG	ATP5F1C	ATP5F1C_1_2
421	AAGTCTATGAAAATGGTAG	TGAAAAAGCTGATATCAAG	ATP5F1C	ATP5F1C_2_3
422	TGAAAAAGCTGATATCAAG	CCACACAGTCCTCGATCTG	ATP5F1C	ATP5F1C_3_4
423	CCACACAGTCCTCGATCTG	ATTTCGAACTTGAATCCTG	ATP5F1C	ATP5F1C_4_1
424	AGGTGAGCGTACTGCACGG	TGTAAACCAAGCTCCACCG	ATXN1	ATXN1_1_2
425	TGTAAACCAAGCTCCACCG	AGCAGTCGTGATCCTTCGG	ATXN1	ATXN1_2_3
426	AGCAGTCGTGATCCTTCGG	TATTGCATGACGACCTGGG	ATXN1	ATXN1_3_4
427	TATTGCATGACGACCTGGG	AGGTGAGCGTACTGCACGG	ATXN1	ATXN1_4_1
428	ACGCTACATTAAACGTTGG	GACTCGGTAGGAAATTAGG	ATXN1L	ATXN1L_1_2
429	GACTCGGTAGGAAATTAGG	TTGTTAAATGAGTGGGCCG	ATXN1L	ATXN1L_2_3
430	TTGTTAAATGAGTGGGCCG	GTGCTGCTACCTCTACCCG	ATXN1L	ATXN1L_3_4
431	GTGCTGCTACCTCTACCCG	ACGCTACATTAAACGTTGG	ATXN1L	ATXN1L_4_1
432	TTGCTACCAAAACAGTCTG	AGTTACTCACCGTAGACTG	ATXN2	ATXN2_1_2
433	AGTTACTCACCGTAGACTG	ATAGAGAAGTCATATCCTG	ATXN2	ATXN2_2_3
434	ATAGAGAAGTCATATCCTG	TATTGGAAATACCCCCAGT	ATXN2	ATXN2_3_4
435	TATTGGAAATACCCCCAGT	TTGCTACCAAAACAGTCTG	ATXN2	ATXN2_4_1
436	CACAATGTCCTCCCGACGA	TAGCTCTTACCATCTGTGG	ATXN2L	ATXN2L_1_2
437	TAGCTCTTACCATCTGTGG	CCTCCTTTAAGATCCGGGG	ATXN2L	ATXN2L_2_3
438	CCTCCTTTAAGATCCGGGG	AAACTGGCAGCCCCCCGGT	ATXN2L	ATXN2L_3_4
439	AAACTGGCAGCCCCCCGGT	CACAATGTCCTCCCGACGA	ATXN2L	ATXN2L_4_1
440	TACCAGCACAGAATATCCC	AAATGAGTTCCAGTGAAGT	AUH	AUH_1_2
441	AAATGAGTTCCAGTGAAGT	CCTGCTACTCGTATATCAC	AUH	AUH_2_3
442	CCTGCTACTCGTATATCAC	AACTACTCATACCTCCACC	AUH	AUH_3_4
443	AACTACTCATACCTCCACC	TACCAGCACAGAATATCCC	AUH	AUH_4_1
444	GAGGTCATTGAGTGAGCCA	ACAGGAAGTCTCAGCCCAT	AZGP1	AZGP1_1_2
445	ACAGGAAGTCTCAGCCCAT	CAGGGTCTCACGTATTGCA	AZGP1	AZGP1_2_3
446	CAGGGTCTCACGTATTGCA	GTATTTCCGCAGAGTCGCA	AZGP1	AZGP1_3_4
447	GTATTTCCGCAGAGTCGCA	GAGGTCATTGAGTGAGCCA	AZGP1	AZGP1_4_1
448	GGCGAAGAGGATATAAGGG	AATTGTAGCTAGGATATGG	BAG4	BAG4_1_2
449	AATTGTAGCTAGGATATGG	TGAAGCACCCCCTCTTAGG	BAG4	BAG4_2_3
450	TGAAGCACCCCCTCTTAGG	TCATGTAGAGATTGCCGGG	BAG4	BAG4_3_4
451	TCATGTAGAGATTGCCGGG	GGCGAAGAGGATATAAGGG	BAG4	BAG4_4_1
452	TGTCCAGTGTGTTACACCC	CTGTGAAAAGAAATCATAG	BARD1	BARD1_1_2
453	CTGTGAAAAGAAATCATAG	ACTGGAAAGTCTATTGTGA	BARD1	BARD1_2_3
454	ACTGGAAAGTCTATTGTGA	TAAAGTTGGTGGTACATCA	BARD1	BARD1_3_4
455	TAAAGTTGGTGGTACATCA	TGTCCAGTGTGTTACACCC	BARD1	BARD1_4_1
456	CGGAGCCCGAGAAGACGGA	AGCCCGACCAGGACGCCGA	BASP1	BASP1_1_2
457	AGCCCGACCAGGACGCCGA	AGAAAGACAAGAAGGCCGA	BASP1	BASP1_2_3
458	AGAAAGACAAGAAGGCCGA	TTGGCCTCGGCGGGCTCTG	BASP1	BASP1_3_4
459	TTGGCCTCGGCGGGCTCTG	CGGAGCCCGAGAAGACGGA	BASP1	BASP1_4_1
460	TCATGACCAAATATGCTGT	ATTCATCTTCTACGACCCA	BAZ1B	BAZ1B_1_2
461	ATTCATCTTCTACGACCCA	GTACCCCCAGAATTCCGTG	BAZ1B	BAZ1B_2_3
462	GTACCCCCAGAATTCCGTG	GGCCAAACTAGTCATGCGC	BAZ1B	BAZ1B_3_4
463	GGCCAAACTAGTCATGCGC	TCATGACCAAATATGCTGT	BAZ1B	BAZ1B_4_1
464	CGGTACCCAGAGTCCCATG	GTGGAATCGTTACACCAAG	BAZ2A	BAZ2A_1_2
465	GTGGAATCGTTACACCAAG	AGCAGAGGAGATCCCGTCG	BAZ2A	BAZ2A_2_3
466	AGCAGAGGAGATCCCGTCG	ACTGGGCAATGTCAGACCA	BAZ2A	BAZ2A_3_4
467	ACTGGGCAATGTCAGACCA	CGGTACCCAGAGTCCCATG	BAZ2A	BAZ2A_4_1
468	CTGGGGGAGCAAATAGTGG	TCTGGGATTCAGACGCAAG	BAZ2B	BAZ2B_1_2
469	TCTGGGATTCAGACGCAAG	TAGCATATTATGCTCCATG	BAZ2B	BAZ2B_2_3
470	TAGCATATTATGCTCCATG	GAACAAGTCCTGGAATACG	BAZ2B	BAZ2B_3_4
471	GAACAAGTCCTGGAATACG	CTGGGGGAGCAAATAGTGG	BAZ2B	BAZ2B_4_1
472	CCCCCAGTCCAGCGCGACG	TCATAATCATTATCTGATA	BCCIP	BCCIP_1_2
473	TCATAATCATTATCTGATA	ATGACACCACCAAGCCTGT	BCCIP	BCCIP_2_3
474	ATGACACCACCAAGCCTGT	TGAATTTGTTCAACACACT	BCCIP	BCCIP_3_4
475	TGAATTTGTTCAACACACT	CCCCCAGTCCAGCGCGACG	BCCIP	BCCIP_4_1
476	GGAAAATTTCCGAACGGGG	GACGTGGGGTGTAACTCCG	BCDIN3D	BCDIN3D_1_2
477	GACGTGGGGTGTAACTCCG	AGCTGTCGAAGCAGCTCCG	BCDIN3D	BCDIN3D_2_3
478	AGCTGTCGAAGCAGCTCCG	TGGATCTATGTCGCAGCAG	BCDIN3D	BCDIN3D_3_4
479	TGGATCTATGTCGCAGCAG	GGAAAATTTCCGAACGGGG	BCDIN3D	BCDIN3D_4_1
480	TTCATCGATAGACTCAGAT	GACGACCTTATGGGTACAG	BCLAF1	BCLAF1_1_2
481	GACGACCTTATGGGTACAG	CTTGATAGGGGTAATACCA	BCLAF1	BCLAF1_2_3
482	CTTGATAGGGGTAATACCA	AAAGAGACTGGATATGTAG	BCLAF1	BCLAF1_3_4
483	AAAGAGACTGGATATGTAG	TTCATCGATAGACTCAGAT	BCLAF1	BCLAF1_4_1
484	GGATGCCTACCTTGTAACA	GTGCTACTGTCATAGTACG	BICC1	BICC1_1_2
485	GTGCTACTGTCATAGTACG	AAGCCCAAACAGCCAAGCA	BICC1	BICC1_2_3
486	AAGCCCAAACAGCCAAGCA	GTGCTGAGTGCAAATCACG	BICC1	BICC1_3_4
487	GTGCTGAGTGCAAATCACG	GGATGCCTACCTTGTAACA	BICC1	BICC1_4_1
488	CACCGATACCTGAAAAACG	ATGCCCAGAATCGAAAGTG	BMS1	BMS1_1_2
489	ATGCCCAGAATCGAAAGTG	ATGTCTGAAGATGACGGGT	BMS1	BMS1_2_3
490	ATGTCTGAAGATGACGGGT	AAGTCATACCTGAGTATTG	BMS1	BMS1_3_4
491	AAGTCATACCTGAGTATTG	CACCGATACCTGAAAAACG	BMS1	BMS1_4_1
492	ATCACTGTTCCATATCTTG	CAGAGCTGGAGTATCCAAA	BOLL	BOLL_1_2
493	CAGAGCTGGAGTATCCAAA	TCTTTCACAGACCCATACT	BOLL	BOLL_2_3
494	TCTTTCACAGACCCATACT	GGCTGAGCTACCATCACAG	BOLL	BOLL_3_4
495	GGCTGAGCTACCATCACAG	ATCACTGTTCCATATCTTG	BOLL	BOLL_4_1
496	GGGATTAAAAAGACCACTG	GCTGTCGACTTCTTCAGCG	BOP1	BOP1_1_2
497	GCTGTCGACTTCTTCAGCG	TGGGTTGTACGACTCGGCG	BOP1	BOP1_2_3
498	TGGGTTGTACGACTCGGCG	GGGAACAGTCCTCACACAG	BOP1	BOP1_3_4
499	GGGAACAGTCCTCACACAG	GGGATTAAAAAGACCACTG	BOP1	BOP1_4_1
500	GAAACCTACAACTCATGGA	AGGAGCCAACATAACAGAT	BRCA1	BRCA1_1_2
501	AGGAGCCAACATAACAGAT	GGTACTGATTATGGCACTC	BRCA1	BRCA1_2_3
502	GGTACTGATTATGGCACTC	GCTCAGGGTTACCGAAGAG	BRCA1	BRCA1_3_4
503	GCTCAGGGTTACCGAAGAG	GAAACCTACAACTCATGGA	BRCA1	BRCA1_4_1
504	CAGCTGCAATACCTACACA	TTGTTGTAAATGTAACAGT	BRD2	BRD2_1_2
505	TTGTTGTAAATGTAACAGT	CAGTGGTAGGTATCTCAGG	BRD2	BRD2_2_3
506	CAGTGGTAGGTATCTCAGG	CCACTCTCTCTACGCATAG	BRD2	BRD2_3_4
507	CCACTCTCTCTACGCATAG	CAGCTGCAATACCTACACA	BRD2	BRD2_4_1
508	AGGCAGGCAGCAATCACGT	AGCGTGGAATATACAGGCA	BRF1	BRF1_1_2
509	AGCGTGGAATATACAGGCA	GTCCTGTCAAAAAAACTGG	BRF1	BRF1_2_3
510	GTCCTGTCAAAAAAACTGG	GTACACCTAGGCTCCACCG	BRF1	BRF1_3_4
511	GTACACCTAGGCTCCACCG	AGGCAGGCAGCAATCACGT	BRF1	BRF1_4_1
512	ACATATTCCCGAAGCACAG	AGAGTGCCGATATGCCTGT	BRF2	BRF2_1_2
513	AGAGTGCCGATATGCCTGT	AGATGGCCCCCATTGTTAG	BRF2	BRF2_2_3
514	AGATGGCCCCCATTGTTAG	CTGTCTCGAACAATGCAGT	BRF2	BRF2_3_4
515	CTGTCTCGAACAATGCAGT	ACATATTCCCGAAGCACAG	BRF2	BRF2_4_1
516	TGGCGTGCCGCTTAGCTGG	AAGCTATTTGTGATTAACG	BRIX1	BRIX1_1_2
517	AAGCTATTTGTGATTAACG	GTCATCTTCAGTTCAGCGA	BRIX1	BRIX1_2_3
518	GTCATCTTCAGTTCAGCGA	CTAGATCTTTAGTACACCA	BRIX1	BRIX1_3_4
519	CTAGATCTTTAGTACACCA	TGGCGTGCCGCTTAGCTGG	BRIX1	BRIX1_4_1
520	TGGATGCAGAGAAGGCCCA	GCTTCCCTGGATGCAGAGA	BST2	BST2_1_2
521	GCTTCCCTGGATGCAGAGA	GCCCAAGGACAAAAGAAAG	BST2	BST2_2_3
522	GCCCAAGGACAAAAGAAAG	TCTTCTTAGATGGCCCTAA	BST2	BST2_3_4
523	TCTTCTTAGATGGCCCTAA	TGGATGCAGAGAAGGCCCA	BST2	BST2_4_1
524	TGCAGGCACAAGTGCGCAT	ACTGCTCGCAGAAAGAAGA	BTF3	BTF3_1_2
525	ACTGCTCGCAGAAAGAAGA	TAGGGGTAAACAATATCTC	BTF3	BTF3_2_3
526	TAGGGGTAAACAATATCTC	CAGCTGCTTTGTCTCAGCA	BTF3	BTF3_3_4
527	CAGCTGCTTTGTCTCAGCA	TGCAGGCACAAGTGCGCAT	BTF3	BTF3_4_1
528	CTCCTAGGAGATGAATCCG	ACATTAGGAGCCAAATCAG	BUD13	BUD13_1_2
529	ACATTAGGAGCCAAATCAG	CATGACGAGCCCCTCTGAG	BUD13	BUD13_2_3
530	CATGACGAGCCCCTCTGAG	GGTGTCTAGGTCTATTCCG	BUD13	BUD13_3_4
531	GGTGTCTAGGTCTATTCCG	CTCCTAGGAGATGAATCCG	BUD13	BUD13_4_1
532	CAGGATGGATCAGATGACG	GTTGAGACAGTCATGTCAG	BYSL	BYSL_1_2
533	GTTGAGACAGTCATGTCAG	TATTATCTAAGTACCGCAG	BYSL	BYSL_2_3
534	TATTATCTAAGTACCGCAG	CAACGTCATCTCGTACTCG	BYSL	BYSL_3_4
535	CAACGTCATCTCGTACTCG	CAGGATGGATCAGATGACG	BYSL	BYSL_4_1
536	GAGTGTTTCTGCATATCGA	CCCCCCAGATGAAAAAGAG	BZW1	BZW1_1_2
537	CCCCCCAGATGAAAAAGAG	ATCAGGCGCTACAAATACC	BZW1	BZW1_2_3
538	ATCAGGCGCTACAAATACC	ATCCTTAAATGGATCACCA	BZW1	BZW1_3_4
539	ATCCTTAAATGGATCACCA	GAGTGTTTCTGCATATCGA	BZW1	BZW1_4_1
540	CAGGGATACACTTGTCCAG	ACACTCTTCGATATCCTGG	BZW2	BZW2_1_2
541	ACACTCTTCGATATCCTGG	ACCATCCGAAACTATGCTC	BZW2	BZW2_2_3
542	ACCATCCGAAACTATGCTC	CAGGAATGCCCGATCAAGG	BZW2	BZW2_3_4
543	CAGGAATGCCCGATCAAGG	CAGGGATACACTTGTCCAG	BZW2	BZW2_4_1
544	CCCCGCGGGAGGAAGCGTA	GAGAAGCTGGCGAACGGCG	C11ORF31	C11ORF31_1_2
545	GAGAAGCTGGCGAACGGCG	GACGCGTCAGCTAGTGCTA	C11ORF31	C11ORF31_2_3
546	GACGCGTCAGCTAGTGCTA	GAACCCGACGAAGCCCCGG	C11ORF31	C11ORF31_3_4
547	GAACCCGACGAAGCCCCGG	CCCCGCGGGAGGAAGCGTA	C11ORF31	C11ORF31_4_1
548	TCCCAAGTTACCCGCTATG	CCACTTGCCCGAGAGCACG	C11ORF68	C11ORF68_1_2
549	CCACTTGCCCGAGAGCACG	GGCATCAAACACTAGCCAG	C11ORF68	C11ORF68_2_3
550	GGCATCAAACACTAGCCAG	CCAACTCCGGGGACGTGCA	C11ORF68	C11ORF68_3_4
551	CCAACTCCGGGGACGTGCA	TCCCAAGTTACCCGCTATG	C11ORF68	C11ORF68_4_1
552	AGTAACAGCAGTAGCGATG	AGGCGGCAATGCCGGCTTG	C12ORF43	C12ORF43_1_2
553	AGGCGGCAATGCCGGCTTG	GTGCATAGTACCTGAGGCT	C12ORF43	C12ORF43_2_3
554	GTGCATAGTACCTGAGGCT	CAGTGACGAGGAGTGGCGG	C12ORF43	C12ORF43_3_4
555	CAGTGACGAGGAGTGGCGG	AGTAACAGCAGTAGCGATG	C12ORF43	C12ORF43_4_1
556	ACCTTTACAACGATGCCTG	CCAGGAATAGCTGTCACTC	C12ORF65	C12ORF65_1_2
557	CCAGGAATAGCTGTCACTC	CGTCAGCTTCTCCCAAAGC	C12ORF65	C12ORF65_2_3
558	CGTCAGCTTCTCCCAAAGC	GTGAAAGGACACGGTCCAG	C12ORF65	C12ORF65_3_4
559	GTGAAAGGACACGGTCCAG	ACCTTTACAACGATGCCTG	C12ORF65	C12ORF65_4_1
560	AGCTGCTGGGAGAGTACGT	GTGACGGCGACCCTTTCCA	C14ORF142	C14ORF142_1_2
561	GTGACGGCGACCCTTTCCA	ATTCGACCCTCTGGTACAG	C14ORF142	C14ORF142_2_3
562	ATTCGACCCTCTGGTACAG	CAGATGAAGGACATGGTAA	C14ORF142	C14ORF142_3_4
563	CAGATGAAGGACATGGTAA	AGCTGCTGGGAGAGTACGT	C14ORF142	C14ORF142_4_1
564	CCGCCGGCTTCAACTGCAA	GTCGATCTTGAATCTTGAA	C14ORF166	C14ORF166_1_2
565	GTCGATCTTGAATCTTGAA	AACCATTGATCAATTTGGA	C14ORF166	C14ORF166_2_3
566	AACCATTGATCAATTTGGA	GCTGACCTTAAGCATTACC	C14ORF166	C14ORF166_3_4
567	GCTGACCTTAAGCATTACC	CCGCCGGCTTCAACTGCAA	C14ORF166	C14ORF166_4_1
568	CCTCTCAAGGAAAGTCCCG	GTAAGAGTGAGACTAATGG	C14ORF93	C14ORF93_1_2
569	GTAAGAGTGAGACTAATGG	CACTGCCTTATCGACCCGC	C14ORF93	C14ORF93_2_3
570	CACTGCCTTATCGACCCGC	GAGTTGCTTGGCATAAGCA	C14ORF93	C14ORF93_3_4
571	GAGTTGCTTGGCATAAGCA	CCTCTCAAGGAAAGTCCCG	C14ORF93	C14ORF93_4_1
572	CCAGGGTGAGGCTTACACC	TAAGCAGAAAGTACCCCCG	C15ORF52	C15ORF52_1_2
573	TAAGCAGAAAGTACCCCCG	CGAAGCCCCCCCACGCAGG	C15ORF52	C15ORF52_2_3
574	CGAAGCCCCCCCACGCAGG	CAAGCCAGCAGACCCTCGG	C15ORF52	C15ORF52_3_4
575	CAAGCCAGCAGACCCTCGG	CCAGGGTGAGGCTTACACC	C15ORF52	C15ORF52_4_1
576	GCTGGAAATCGTGCCTGTG	ACTCGGGTGTACTTACAGG	C17ORF85	C17ORF85_1_2
577	ACTCGGGTGTACTTACAGG	GTCTTTCTAGCAATCCCCA	C17ORF85	C17ORF85_2_3
578	GTCTTTCTAGCAATCCCCA	CACGTCCCGCTGAATACGA	C17ORF85	C17ORF85_3_4
579	CACGTCCCGCTGAATACGA	GCTGGAAATCGTGCCTGTG	C17ORF85	C17ORF85_4_1
580	TGTTTGTGGATAATAGGTG	AACTGGATCCACTCGGAAG	C19ORF47	C19ORF47_1_2
581	AACTGGATCCACTCGGAAG	TTGCAGGCGAAATTCGCCG	C19ORF47	C19ORF47_2_3
582	TTGCAGGCGAAATTCGCCG	CTCACTTTACTCCCTGTCG	C19ORF47	C19ORF47_3_4
583	CTCACTTTACTCCCTGTCG	TGTTTGTGGATAATAGGTG	C19ORF47	C19ORF47_4_1
584	AATTCGGCAGCGACCACAC	GGCACGTTGAAACATGCGT	C19ORF66	C19ORF66_1_2
585	GGCACGTTGAAACATGCGT	TGCCAGCTGACAAGATGTG	C19ORF66	C19ORF66_2_3
586	TGCCAGCTGACAAGATGTG	GATCCGTGTTGGATACACG	C19ORF66	C19ORF66_3_4
587	GATCCGTGTTGGATACACG	AATTCGGCAGCGACCACAC	C19ORF66	C19ORF66_4_1
588	AGAAATGAGTTGTTGCAGA	TTTCTAGAAACAGACATCA	C1D	C1D_1_2
589	TTTCTAGAAACAGACATCA	CAGCGTTTGAGAATTCCAT	C1D	C1D_2_3
590	CAGCGTTTGAGAATTCCAT	ACCCAAGGAGTTAATCCTA	C1D	C1D_3_4
591	ACCCAAGGAGTTAATCCTA	AGAAATGAGTTGTTGCAGA	C1D	C1D_4_1
592	TTCTCTCATAAGAGGCCAG	AAGGATCTCTGGTCCTGTG	C1ORF131	C1ORF131_1_2
593	AAGGATCTCTGGTCCTGTG	CATCTCTCTCCAAAACACT	C1ORF131	C1ORF131_2_3
594	CATCTCTCTCCAAAACACT	GGCTCGTTTAGAAGTGCAC	C1ORF131	C1ORF131_3_4
595	GGCTCGTTTAGAAGTGCAC	TTCTCTCATAAGAGGCCAG	C1ORF131	C1ORF131_4_1
596	TTGACCTTGACGTAGACCG	TCAGACCCAGGATACAGGT	C1ORF204	C1ORF204_1_2
597	TCAGACCCAGGATACAGGT	GTTTATGGACAAGGTGTGG	C1ORF204	C1ORF204_2_3
598	GTTTATGGACAAGGTGTGG	CACAAGGCTCTTCACAGTG	C1ORF204	C1ORF204_3_4
599	CACAAGGCTCTTCACAGTG	TTGACCTTGACGTAGACCG	C1ORF204	C1ORF204_4_1
600	ATCCGGCGAAGTCGGCGGG	ATGTTATCCTCCTCGTCCG	C1ORF52	C1ORF52_1_2
601	ATGTTATCCTCCTCGTCCG	CAGTGGTGTAGGTCTCAGG	C1ORF52	C1ORF52_2_3
602	CAGTGGTGTAGGTCTCAGG	CTTGCTTAACAGCCTCCAA	C1ORF52	C1ORF52_3_4
603	CTTGCTTAACAGCCTCCAA	ATCCGGCGAAGTCGGCGGG	C1ORF52	C1ORF52_4_1
604	CGTGCGCGCAGGTTCCGAG	GCCCGCTAAACCTCACCGT	C1QBP	C1QBP_1_2
605	GCCCGCTAAACCTCACCGT	TTAGTGCGGAAAGTTGCCG	C1QBP	C1QBP_2_3
606	TTAGTGCGGAAAGTTGCCG	TAATGACAGTCCAACACAA	C1QBP	C1QBP_3_4
607	TAATGACAGTCCAACACAA	CGTGCGCGCAGGTTCCGAG	C1QBP	C1QBP_4_1
608	TGGATGATCACTTAATACG	GGGACTGAAAAAAGCAGGT	C2ORF15	C2ORF15_1_2
609	GGGACTGAAAAAAGCAGGT	CTTAGTAAATCTGCTACTC	C2ORF15	C2ORF15_2_3
610	CTTAGTAAATCTGCTACTC	ATACATATGGATTCAAAAG	C2ORF15	C2ORF15_3_4
611	ATACATATGGATTCAAAAG	TGGATGATCACTTAATACG	C2ORF15	C2ORF15_4_1
612	GTCAACGTAATATCCATCG	GGCTTACACTTGACAACTG	C4BPA	C4BPA_1_2
613	GGCTTACACTTGACAACTG	TTTGTAGCCAGGATGACAG	C4BPA	C4BPA_2_3
614	TTTGTAGCCAGGATGACAG	TGGTGAAATCACTCAACAC	C4BPA	C4BPA_3_4
615	TGGTGAAATCACTCAACAC	GTCAACGTAATATCCATCG	C4BPA	C4BPA_4_1
616	CACCTGCAGAGGTAGTCCA	AGGACCCTCTGCTCCTCTG	C7ORF50	C7ORF50_1_2
617	AGGACCCTCTGCTCCTCTG	CTGCGGGAGGCAGGCCTTG	C7ORF50	C7ORF50_2_3
618	CTGCGGGAGGCAGGCCTTG	CCAAAAGCACAAGAACTGG	C7ORF50	C7ORF50_3_4
619	CCAAAAGCACAAGAACTGG	CACCTGCAGAGGTAGTCCA	C7ORF50	C7ORF50_4_1
620	TTCTGTGTGGATGAGATCG	TTCCTCATCCTGACGCATG	C9ORF114	C9ORF114_1_2
621	TTCCTCATCCTGACGCATG	TTCATGCCACAGTTGACAA	C9ORF114	C9ORF114_2_3
622	TTCATGCCACAGTTGACAA	CGATGATACCACTTTGCCA	C9ORF114	C9ORF114_3_4
623	CGATGATACCACTTTGCCA	TTCTGTGTGGATGAGATCG	C9ORF114	C9ORF114_4_1
624	CGGTCCTTGCCCATCAACC	GAAGTAGGCGGAATCCACG	C9ORF129	C9ORF129_1_2
625	GAAGTAGGCGGAATCCACG	CATCTTCCGACAACGACGA	C9ORF129	C9ORF129_2_3
626	CATCTTCCGACAACGACGA	CAGCAACATTCCTCACGAA	C9ORF129	C9ORF129_3_4
627	CAGCAACATTCCTCACGAA	CGGTCCTTGCCCATCAACC	C9ORF129	C9ORF129_4_1
628	AAGATTCCAAGTAGCCGAC	TATTGCATTGGGACGATGA	C9ORF156	C9ORF156_1_2
629	TATTGCATTGGGACGATGA	CGTGATCAGAGTTCCAGCG	C9ORF156	C9ORF156_2_3
630	CGTGATCAGAGTTCCAGCG	AGGGCTTGATGTCTAGTAC	C9ORF156	C9ORF156_3_4
631	AGGGCTTGATGTCTAGTAC	AAGATTCCAAGTAGCCGAC	C9ORF156	C9ORF156_4_1
632	CGAAACCGACGGCGCCGGG	CAGGAGAGGAGCAGTCACG	CACTIN	CACTIN_1_2
633	CAGGAGAGGAGCAGTCACG	GAGCACTTCAAGACATGGG	CACTIN	CACTIN_2_3
634	GAGCACTTCAAGACATGGG	GGAGGCGTTGACCCCCTCG	CACTIN	CACTIN_3_4
635	GGAGGCGTTGACCCCCTCG	CGAAACCGACGGCGCCGGG	CACTIN	CACTIN_4_1
636	GTGGTTGCTCCCATTACAA	GCAGGTGCATTTCACAGAG	CACYBP	CACYBP_1_2
637	GCAGGTGCATTTCACAGAG	TATCTGACTGATCCCATCC	CACYBP	CACYBP_2_3
638	TATCTGACTGATCCCATCC	AACTGTATCAGTCTTGACC	CACYBP	CACYBP_3_4
639	AACTGTATCAGTCTTGACC	GTGGTTGCTCCCATTACAA	CACYBP	CACYBP_4_1
640	GTGGGGATCAGTGCCGCGG	TATCGATCATCAGATTACG	CADM1	CADM1_1_2
641	TATCGATCATCAGATTACG	GCCAGCCACGACTATCAGG	CADM1	CADM1_2_3
642	GCCAGCCACGACTATCAGG	TGTACTTCTAGATACCGCT	CADM1	CADM1_3_4
643	TGTACTTCTAGATACCGCT	GTGGGGATCAGTGCCGCGG	CADM1	CADM1_4_1
644	TCAGAAGAGCCTAAACAAG	TACCAGAAGAATGATTGGA	CALD1	CALD1_1_2
645	TACCAGAAGAATGATTGGA	TCCACTTGAGTGTTTGTGG	CALD1	CALD1_2_3
646	TCCACTTGAGTGTTTGTGG	GCTGGCCCTCCCTCCAGGG	CALD1	CALD1_3_4
647	GCTGGCCCTCCCTCCAGGG	TCAGAAGAGCCTAAACAAG	CALD1	CALD1_4_1
648	AATCCCCCACTTAGACGGG	ATGAGCAGAACATCGACTG	CALR	CALR_1_2
649	ATGAGCAGAACATCGACTG	GCCACAGATGTCGGGACCT	CALR	CALR_2_3
650	GCCACAGATGTCGGGACCT	CTCGGGCTTCTTAGCATCA	CALR	CALR_3_4
651	CTCGGGCTTCTTAGCATCA	AATCCCCCACTTAGACGGG	CALR	CALR_4_1
652	ATTGGTGGACTGCAACCAT	TAGAATCGGCCATTCTGAG	CALR3	CALR3_1_2
653	TAGAATCGGCCATTCTGAG	TTGTAGGACCCGATATTTG	CALR3	CALR3_2_3
654	TTGTAGGACCCGATATTTG	CGGCAGCATAGAGTACGAC	CALR3	CALR3_3_4
655	CGGCAGCATAGAGTACGAC	ATTGGTGGACTGCAACCAT	CALR3	CALR3_4_1
656	GTCTAGGGCTGGTCAACTG	GGATGCTGTAGTTAGCACA	CAND1	CAND1_1_2
657	GGATGCTGTAGTTAGCACA	AGATCACCCTTATTGCAGG	CAND1	CAND1_2_3
658	AGATCACCCTTATTGCAGG	TAAGGAGTTGCATCAAACG	CAND1	CAND1_3_4
659	TAAGGAGTTGCATCAAACG	GTCTAGGGCTGGTCAACTG	CAND1	CAND1_4_1
660	TACTGAACAATGAGAGGCT	TGTCTTGTAGGAAAGTGGG	CANX	CANX_1_2
661	TGTCTTGTAGGAAAGTGGG	CCAAACATAATCGTATAAG	CANX	CANX_2_3
662	CCAAACATAATCGTATAAG	CCAGACGCAGAGAAACCTG	CANX	CANX_3_4
663	CCAGACGCAGAGAAACCTG	TACTGAACAATGAGAGGCT	CANX	CANX_4_1
664	GGTGATCGACAAGAAACTT	GTGCCAATATTGTCCGAAG	CAPRIN1	CAPRIN1_1_2
665	GTGCCAATATTGTCCGAAG	AATAAAGAAGACAGCACGT	CAPRIN1	CAPRIN1_2_3
666	AATAAAGAAGACAGCACGT	TTGGTATCATCCACAAGTG	CAPRIN1	CAPRIN1_3_4
667	TTGGTATCATCCACAAGTG	GGTGATCGACAAGAAACTT	CAPRIN1	CAPRIN1_4_1
668	AGGTCTCATACGCTTGGGA	GTACAAAAAGACTTCAAAG	CAPRIN2	CAPRIN2_1_2
669	GTACAAAAAGACTTCAAAG	CCAGAGATACAACCACAAG	CAPRIN2	CAPRIN2_2_3
670	CCAGAGATACAACCACAAG	GAATGATTACATACCTACG	CAPRIN2	CAPRIN2_3_4
671	GAATGATTACATACCTACG	AGGTCTCATACGCTTGGGA	CAPRIN2	CAPRIN2_4_1
672	ACCACGTTGCCCCGCAGAG	GAGCGCTCACGGCTCCGAG	CARHSP1	CARHSP1_1_2
673	GAGCGCTCACGGCTCCGAG	GCAGACTCCTTTGTAGACG	CARHSP1	CARHSP1_2_3
674	GCAGACTCCTTTGTAGACG	AGCTGGAGTAATGAAGCCA	CARHSP1	CARHSP1_3_4
675	AGCTGGAGTAATGAAGCCA	ACCACGTTGCCCCGCAGAG	CARHSP1	CARHSP1_4_1
676	GAGATGCGTCATAGACGGT	GGCACATACTCACTAACCC	CARS1	CARS1_1_2
677	GGCACATACTCACTAACCC	CTTCGATGGACATTCACGG	CARS1	CARS1_2_3
678	CTTCGATGGACATTCACGG	GATGTCAACAGGAGCGCGA	CARS1	CARS1_3_4
679	GATGTCAACAGGAGCGCGA	GAGATGCGTCATAGACGGT	CARS1	CARS1_4_1
680	CAGCGCGGAGGCCGAACCG	CGTCAGCGAAAGCTATGGA	CASC3	CASC3_1_2
681	CGTCAGCGAAAGCTATGGA	ACAAGTCTCATCGCCACCA	CASC3	CASC3_2_3
682	ACAAGTCTCATCGCCACCA	CCTAGAGCAGACTTCTGTG	CASC3	CASC3_3_4
683	CCTAGAGCAGACTTCTGTG	CAGCGCGGAGGCCGAACCG	CASC3	CASC3_4_1
684	CAGCAGAAATCATGTCTTG	GAAAAAGGAAGGGATCACA	CAST	CAST_1_2
685	GAAAAAGGAAGGGATCACA	ATCGACTTCCTTAATTGAG	CAST	CAST_2_3
686	ATCGACTTCCTTAATTGAG	TGAGTTCTGATTCACTCCG	CAST	CAST_3_4
687	TGAGTTCTGATTCACTCCG	CAGCAGAAATCATGTCTTG	CAST	CAST_4_1
688	TATTACAGTAGGGCCCCGT	TGGAGAACCGAACTGCGAT	CAT	CAT_1_2
689	TGGAGAACCGAACTGCGAT	CATCTGAAGGATCCGGACA	CAT	CAT_2_3
690	CATCTGAAGGATCCGGACA	TGGATGTAAAAAGTCCAGG	CAT	CAT_3_4
691	TGGATGTAAAAAGTCCAGG	TATTACAGTAGGGCCCCGT	CAT	CAT_4_1
692	CGGATTCACAACTACCGAG	GATACCTGACTCCAAGGCA	CC2D1B	CC2D1B_1_2
693	GATACCTGACTCCAAGGCA	AGGCTGAACAAGTACCGCG	CC2D1B	CC2D1B_2_3
694	AGGCTGAACAAGTACCGCG	TCCTCCTCAACACCCATAG	CC2D1B	CC2D1B_3_4
695	TCCTCCTCAACACCCATAG	CGGATTCACAACTACCGAG	CC2D1B	CC2D1B_4_1
696	TGTATCATATCCAACACCA	AGAGCGAGAGCGATCACCT	CCAR1	CCAR1_1_2
697	AGAGCGAGAGCGATCACCT	GGTCTGGTCCATCCAACGA	CCAR1	CCAR1_2_3
698	GGTCTGGTCCATCCAACGA	CAAGTTTAGACCAATGGGT	CCAR1	CCAR1_3_4
699	CAAGTTTAGACCAATGGGT	TGTATCATATCCAACACCA	CCAR1	CCAR1_4_1
700	CTCCAAGAAACGCAAACAG	TACCTTCGAACTATAAGCG	CCAR2	CCAR2_1_2
701	TACCTTCGAACTATAAGCG	CACGGACAGAAAATCTGAG	CCAR2	CCAR2_2_3
702	CACGGACAGAAAATCTGAG	ACGGACACTGATCTCCCAG	CCAR2	CCAR2_3_4
703	ACGGACACTGATCTCCCAG	CTCCAAGAAACGCAAACAG	CCAR2	CCAR2_4_1
704	AGGACTTGATAGTAATGTG	AGCTTTCACAAGTGATGGA	KYAT3	KYAT3_1_2
705	AGCTTTCACAAGTGATGGA	ATACTCCACATAACCCACT	KYAT3	KYAT3_2_3
706	ATACTCCACATAACCCACT	ACACTCTGCATCAGCGATG	KYAT3	KYAT3_3_4
707	ACACTCTGCATCAGCGATG	AGGACTTGATAGTAATGTG	KYAT3	KYAT3_4_1
708	GCTGTGGGAGATACGACTG	ATCAGGCTACACAACCCGT	CFAP65	CFAP65_1_2
709	ATCAGGCTACACAACCCGT	ATTGGTTCTCAATCCACAG	CFAP65	CFAP65_2_3
710	ATTGGTTCTCAATCCACAG	CTCAGGCCCAAGTACCGAG	CFAP65	CFAP65_3_4
711	CTCAGGCCCAAGTACCGAG	GCTGTGGGAGATACGACTG	CFAP65	CFAP65_4_1
712	CGACGACAAACACGTCATG	GAGAACACCAAGTCGGCAG	CCDC124	CCDC124_1_2
713	GAGAACACCAAGTCGGCAG	GCCGCCCGACCTGTGTCCG	CCDC124	CCDC124_2_3
714	GCCGCCCGACCTGTGTCCG	CTTACGTTCCAGCTGGTCG	CCDC124	CCDC124_3_4
715	CTTACGTTCCAGCTGGTCG	CGACGACAAACACGTCATG	CCDC124	CCDC124_4_1
716	TAATCTCCCGGAGCCGGAA	AGTCCCCAAGTTCAAACAG	CCDC137	CCDC137_1_2
717	AGTCCCCAAGTTCAAACAG	CTGTTCCTCAGCAAGAACC	CCDC137	CCDC137_2_3
718	CTGTTCCTCAGCAAGAACC	GCGACTAGATAAAGTCCGA	CCDC137	CCDC137_3_4
719	GCGACTAGATAAAGTCCGA	TAATCTCCCGGAGCCGGAA	CCDC137	CCDC137_4_1
720	GTAGGCTCCATAAACGGCT	AGAAGCTGGACGCTCTGCA	CCDC43	CCDC43_1_2
721	AGAAGCTGGACGCTCTGCA	CCGCCATCGCCTTCGCCAG	CCDC43	CCDC43_2_3
722	CCGCCATCGCCTTCGCCAG	ATCGTAGTAAAGCCAAGGA	CCDC43	CCDC43_3_4
723	ATCGTAGTAAAGCCAAGGA	GTAGGCTCCATAAACGGCT	CCDC43	CCDC43_4_1
724	CAGTGATTATGACCCGTTG	GCACACCTCCAGAACAGCT	CCDC47	CCDC47_1_2
725	GCACACCTCCAGAACAGCT	TCCCTATGAGTGTTAAACC	CCDC47	CCDC47_2_3
726	TCCCTATGAGTGTTAAACC	AGGCCAGTGAGTGATCAAG	CCDC47	CCDC47_3_4
727	AGGCCAGTGAGTGATCAAG	CAGTGATTATGACCCGTTG	CCDC47	CCDC47_4_1
728	TCGTGGGGAGCGTTCGCGA	CTGGTGGTATTGAGGCGCG	CCDC59	CCDC59_1_2
729	CTGGTGGTATTGAGGCGCG	GAATGTGAGACAGAAGACA	CCDC59	CCDC59_2_3
730	GAATGTGAGACAGAAGACA	CTGTTCTTCAAGCAACGGC	CCDC59	CCDC59_3_4
731	CTGTTCTTCAAGCAACGGC	TCGTGGGGAGCGTTCGCGA	CCDC59	CCDC59_4_1
732	TTCGACTCGAACTCCACAA	CGTCAGCAAGACCTACACC	CCDC86	CCDC86_1_2
733	CGTCAGCAAGACCTACACC	TTCAACTTCTTGGACGCTG	CCDC86	CCDC86_2_3
734	TTCAACTTCTTGGACGCTG	ACCGGGAGCTTGCTGACCG	CCDC86	CCDC86_3_4
735	ACCGGGAGCTTGCTGACCG	TTCGACTCGAACTCCACAA	CCDC86	CCDC86_4_1
736	GGACTCCTCCACAGCAGGG	ATCTCTGACCGTAAATCCA	CCDC9	CCDC9_1_2
737	ATCTCTGACCGTAAATCCA	GGATGCCGAGAAGACCGAT	CCDC9	CCDC9_2_3
738	GGATGCCGAGAAGACCGAT	AGGAACTCCCCAAAAGTAG	CCDC9	CCDC9_3_4
739	AGGAACTCCCCAAAAGTAG	GGACTCCTCCACAGCAGGG	CCDC9	CCDC9_4_1
740	TTTCTAGCAGCTAAAGTGG	CTTTACTACATGAGTATGT	CCNT1	CCNT1_1_2
741	CTTTACTACATGAGTATGT	AAACAAAAGCAGATGACCG	CCNT1	CCNT1_2_3
742	AAACAAAAGCAGATGACCG	GGGTTCAGAAAACCCCGAG	CCNT1	CCNT1_3_4
743	GGGTTCAGAAAACCCCGAG	TTTCTAGCAGCTAAAGTGG	CCNT1	CCNT1_4_1
744	CACATTTAGTATCCAGCAG	ATAATTCTAGAGTAACTGT	CCNT2	CCNT2_1_2
745	ATAATTCTAGAGTAACTGT	AGTAGTGGAAATTGGCCCA	CCNT2	CCNT2_2_3
746	AGTAGTGGAAATTGGCCCA	TACGGTTTATCATCACACC	CCNT2	CCNT2_3_4
747	TACGGTTTATCATCACACC	CACATTTAGTATCCAGCAG	CCNT2	CCNT2_4_1
748	CTCTCTCAACTCCACGACG	AAAACCAAGGAATACAGTG	CCR4	CCR4_1_2
749	AAAACCAAGGAATACAGTG	TACCTGGCAATTGTGCACG	CCR4	CCR4_2_3
750	TACCTGGCAATTGTGCACG	AAACAGCATGATCCCTAAG	CCR4	CCR4_3_4
751	AAACAGCATGATCCCTAAG	CTCTCTCAACTCCACGACG	CCR4	CCR4_4_1
752	GTTCGGGAACACGACCTCG	AATGGAACATCCTCGCCCA	NOCT	NOCT_1_2
753	AATGGAACATCCTCGCCCA	AGGTGACACCAAATACTCT	NOCT	NOCT_2_3
754	AGGTGACACCAAATACTCT	AGCCTAGTCTACTGAGGAG	NOCT	NOCT_3_4
755	AGCCTAGTCTACTGAGGAG	GTTCGGGAACACGACCTCG	NOCT	NOCT_4_1
756	TCATTGGTTACCATAAGAG	AACCCGCTATGATGGTCTG	CCT2	CCT2_1_2
757	AACCCGCTATGATGGTCTG	TTGAACGTATTCTTAAGCA	CCT2	CCT2_2_3
758	TTGAACGTATTCTTAAGCA	AACGCCTAGCTCTTGTCAC	CCT2	CCT2_3_4
759	AACGCCTAGCTCTTGTCAC	TCATTGGTTACCATAAGAG	CCT2	CCT2_4_1
760	CAGCAGATGCACCCAACAG	TACCAAAGCCATCAGTCGG	CCT3	CCT3_1_2
761	TACCAAAGCCATCAGTCGG	TGTGACCCATCCACGTATG	CCT3	CCT3_2_3
762	TGTGACCCATCCACGTATG	GACATTGAGATTACACGAG	CCT3	CCT3_3_4
763	GACATTGAGATTACACGAG	CAGCAGATGCACCCAACAG	CCT3	CCT3_4_1
764	AGAGTGATACCTTTGGCGG	GCAATGATGACTACTGATG	CCT4	CCT4_1_2
765	GCAATGATGACTACTGATG	ACTGACATGTCTCGACCTG	CCT4	CCT4_2_3
766	ACTGACATGTCTCGACCTG	AGAAATCTATTCTAAGGTG	CCT4	CCT4_3_4
767	AGAAATCTATTCTAAGGTG	AGAGTGATACCTTTGGCGG	CCT4	CCT4_4_1
768	CGTGCTAAGGACCAACCTG	ATCCTAGAATAATCACTGA	CCT6A	CCT6A_1_2
769	ATCCTAGAATAATCACTGA	AGGGAAACACTTATAGATG	CCT6A	CCT6A_2_3
770	AGGGAAACACTTATAGATG	TAATGACACGTTACAAGTG	CCT6A	CCT6A_3_4
771	TAATGACACGTTACAAGTG	CGTGCTAAGGACCAACCTG	CCT6A	CCT6A_4_1
772	TAAGCTTGTCCATGCCACG	CAGGTGAAACCCTATGTGG	CCT7	CCT7_1_2
773	CAGGTGAAACCCTATGTGG	ATAAGAGTCCACACAGTTG	CCT7	CCT7_2_3
774	ATAAGAGTCCACACAGTTG	TTGTCCAAACTCCCCATTG	CCT7	CCT7_3_4
775	TTGTCCAAACTCCCCATTG	TAAGCTTGTCCATGCCACG	CCT7	CCT7_4_1
776	AGCTTATTGCTCAGGCATG	GACTTCATCAATATCTCGA	CCT8	CCT8_1_2
777	GACTTCATCAATATCTCGA	TTTGACTTGTGCATCCATG	CCT8	CCT8_2_3
778	TTTGACTTGTGCATCCATG	GAAGACTTTGTAAAACTGT	CCT8	CCT8_3_4
779	GAAGACTTTGTAAAACTGT	AGCTTATTGCTCAGGCATG	CCT8	CCT8_4_1
780	CACTCTTTGGATAGCGATG	CCGAACACCCCCCTCGCTG	CD2BP2	CD2BP2_1_2
781	CCGAACACCCCCCTCGCTG	TTCAGGAAGTAGTTGCCAT	CD2BP2	CD2BP2_2_3
782	TTCAGGAAGTAGTTGCCAT	AGCCGGTCCAGGCGCTGAG	CD2BP2	CD2BP2_3_4
783	AGCCGGTCCAGGCGCTGAG	CACTCTTTGGATAGCGATG	CD2BP2	CD2BP2_4_1
784	GCGCCTCCAAGGAGAAACG	GCTGCTGAGGACTCGATAG	POLR1G	POLR1G_1_2
785	GCTGCTGAGGACTCGATAG	GTCGCCAGAAATGGATGTG	POLR1G	POLR1G_2_3
786	GTCGCCAGAAATGGATGTG	GGATCCTTAGGGTGCCCTG	POLR1G	POLR1G_3_4
787	GGATCCTTAGGGTGCCCTG	GCGCCTCCAAGGAGAAACG	POLR1G	POLR1G_4_1
788	CGCTACAGCATCTCTCGGA	ATCACGGTTAACAATAGCT	CD44	CD44_1_2
789	ATCACGGTTAACAATAGCT	GCTACTTCAGACAACCACA	CD44	CD44_2_3
790	GCTACTTCAGACAACCACA	AGACTCCCATTCGACAACA	CD44	CD44_3_4
791	AGACTCCCATTCGACAACA	CGCTACAGCATCTCTCGGA	CD44	CD44_4_1
792	CAAACATGGTCTCATAGGT	TTGATGATTATCTAATGAA	CDC40	CDC40_1_2
793	TTGATGATTATCTAATGAA	GGATGAAATCACAGCAAAG	CDC40	CDC40_2_3
794	GGATGAAATCACAGCAAAG	AATGTATGACTATCAAGGC	CDC40	CDC40_3_4
795	AATGTATGACTATCAAGGC	CAAACATGGTCTCATAGGT	CDC40	CDC40_4_1
796	TCCAAGCGCCGTTCCCGAG	CCGCGGCCCCATTCCGACG	CDC42EP4	CDC42EP4_1_2
797	CCGCGGCCCCATTCCGACG	TCCGCCACACCATGCACGT	CDC42EP4	CDC42EP4_2_3
798	TCCGCCACACCATGCACGT	GCATGCTTCAGCCCGTACG	CDC42EP4	CDC42EP4_3_4
799	GCATGCTTCAGCCCGTACG	TCCAAGCGCCGTTCCCGAG	CDC42EP4	CDC42EP4_4_1
800	GTTGATGCCAACTCAGTGG	TCCAGAAACAAAACCAGCG	CDC5L	CDC5L_1_2
801	TCCAGAAACAAAACCAGCG	ATTGCACGTCAAACTGCCG	CDC5L	CDC5L_2_3
802	ATTGCACGTCAAACTGCCG	AAGTCACTCTCATGCAATG	CDC5L	CDC5L_3_4
803	AAGTCACTCTCATGCAATG	GTTGATGCCAACTCAGTGG	CDC5L	CDC5L_4_1
804	CCTTATTGTGATCTCCATG	AAAGAGAAAAGAGAAACGT	CDK11B	CDK11B_1_2
805	AAAGAGAAAAGAGAAACGT	CATCACCGAACGATGAGAG	CDK11B	CDK11B_2_3
806	CATCACCGAACGATGAGAG	TACATCGTGATGAACTATG	CDK11B	CDK11B_3_4
807	TACATCGTGATGAACTATG	CCTTATTGTGATCTCCATG	CDK11B	CDK11B_4_1
808	GTTCCTTGTAGGCCGAAGG	GGTAACGGTGGTAATGTAG	CDK13	CDK13_1_2
809	GGTAACGGTGGTAATGTAG	GAATATGTGGGCCTCGCTA	CDK13	CDK13_2_3
810	GAATATGTGGGCCTCGCTA	AGTCGGCCGTATACTAACA	CDK13	CDK13_3_4
811	AGTCGGCCGTATACTAACA	GTTCCTTGTAGGCCGAAGG	CDK13	CDK13_4_1
812	TTTCAAGAAGCCCCCATTG	CATAGACGGATCTCAATGG	CDK17	CDK17_1_2
813	CATAGACGGATCTCAATGG	CCTGCACAGCTATAAGAGA	CDK17	CDK17_2_3
814	CCTGCACAGCTATAAGAGA	ATGAGTATGCACAACGTAA	CDK17	CDK17_3_4
815	ATGAGTATGCACAACGTAA	TTTCAAGAAGCCCCCATTG	CDK17	CDK17_4_1
816	CTGGCAGCCATAGGTCTCG	CTAGAATTCCAATCCTCAG	CDK5RAP1	CDK5RAP1_1_2
817	CTAGAATTCCAATCCTCAG	TAGGCAGTGACTCACACAA	CDK5RAP1	CDK5RAP1_2_3
818	TAGGCAGTGACTCACACAA	TGCCTACCAATCTCAGTCG	CDK5RAP1	CDK5RAP1_3_4
819	TGCCTACCAATCTCAGTCG	CTGGCAGCCATAGGTCTCG	CDK5RAP1	CDK5RAP1_4_1
820	CTCCCGCAAGGCTGTAATG	CGGTTATAGGGGGAAGCTG	CDK9	CDK9_1_2
821	CGGTTATAGGGGGAAGCTG	CAGAGTGTCACCACACGGT	CDK9	CDK9_2_3
822	CAGAGTGTCACCACACGGT	CTGACTGATGAGGGCGAGT	CDK9	CDK9_3_4
823	CTGACTGATGAGGGCGAGT	CTCCCGCAAGGCTGTAATG	CDK9	CDK9_4_1
824	TGTTGTCCCGAAGGTACGA	AAATTTGGATACGAACATG	CDKAL1	CDKAL1_1_2
825	AAATTTGGATACGAACATG	AAGGGACTGAGTATCATTG	CDKAL1	CDKAL1_2_3
826	AAGGGACTGAGTATCATTG	GCAAAACTAAACACGCCAG	CDKAL1	CDKAL1_3_4
827	GCAAAACTAAACACGCCAG	TGTTGTCCCGAAGGTACGA	CDKAL1	CDKAL1_4_1
828	ACCGAATAGTTACGGTCGG	TGGCCAGCCAGTCAGCCGA	CDKN2A	CDKN2A_1_2
829	TGGCCAGCCAGTCAGCCGA	GGGTCGGGTGAGAGTGGCG	CDKN2A	CDKN2A_2_3
830	GGGTCGGGTGAGAGTGGCG	ATGATGGGCAGCGCCCGAG	CDKN2A	CDKN2A_3_4
831	ATGATGGGCAGCGCCCGAG	ACCGAATAGTTACGGTCGG	CDKN2A	CDKN2A_4_1
832	GGACAACTTCTTTGCCAAG	TTGCATTGCCTGAACCCTG	CDV3	CDV3_1_2
833	TTGCATTGCCTGAACCCTG	TACCAATTACTGGAGCAGG	CDV3	CDV3_2_3
834	TACCAATTACTGGAGCAGG	CAGAACCAGCGATGACTAG	CDV3	CDV3_3_4
835	CAGAACCAGCGATGACTAG	GGACAACTTCTTTGCCAAG	CDV3	CDV3_4_1
836	GAAGGCAATTGTGTCATCG	CAAAGCAGCTCATGAGCCA	CEBPZ	CEBPZ_1_2
837	CAAAGCAGCTCATGAGCCA	AACATTAAAGCCTGGACAC	CEBPZ	CEBPZ_2_3
838	AACATTAAAGCCTGGACAC	AAGCTCCACATATAAATGG	CEBPZ	CEBPZ_3_4
839	AAGCTCCACATATAAATGG	GAAGGCAATTGTGTCATCG	CEBPZ	CEBPZ_4_1
840	CAACATGAAAGTCCTCCCA	AAGAATGCCGGATATTGCG	CELF1	CELF1_1_2
841	AAGAATGCCGGATATTGCG	ATGCACCAAGCACAGACCA	CELF1	CELF1_2_3
842	ATGCACCAAGCACAGACCA	TGAACTAGTGAGCACGCTG	CELF1	CELF1_3_4
843	TGAACTAGTGAGCACGCTG	CAACATGAAAGTCCTCCCA	CELF1	CELF1_4_1
844	TGTAATGAGAACGACATCA	AGATGATACAGTACCTCCA	CELF2	CELF2_1_2
845	AGATGATACAGTACCTCCA	CTGACCCCACAGTATCTGG	CELF2	CELF2_2_3
846	CTGACCCCACAGTATCTGG	CCTTGCAGAGTCCCGAGAG	CELF2	CELF2_3_4
847	CCTTGCAGAGTCCCGAGAG	TGTAATGAGAACGACATCA	CELF2	CELF2_4_1
848	ACTCGTCGATGGTCCCGAA	TGGGTCTGGAACTTCACGA	CELF3	CELF3_1_2
849	TGGGTCTGGAACTTCACGA	GCACTGTGAGCCGCTACCA	CELF3	CELF3_2_3
850	GCACTGTGAGCCGCTACCA	GATGCTCTGTATCCCAACG	CELF3	CELF3_3_4
851	GATGCTCTGTATCCCAACG	ACTCGTCGATGGTCCCGAA	CELF3	CELF3_4_1
852	TGCCAAACTCCTCGAAGAG	CTCACGCTCGCAGTAGGTG	CELF4	CELF4_1_2
853	CTCACGCTCGCAGTAGGTG	CGACAAGGAGCGCACGATG	CELF4	CELF4_2_3
854	CGACAAGGAGCGCACGATG	TGATGGCATCAGTCGCGCA	CELF4	CELF4_3_4
855	TGATGGCATCAGTCGCGCA	TGCCAAACTCCTCGAAGAG	CELF4	CELF4_4_1
856	GCTCAAAGACCCCTACACG	CTTCGTGGGCCAGATCCCG	CELF5	CELF5_1_2
857	CTTCGTGGGCCAGATCCCG	GAGATGACAACTACCTCCG	CELF5	CELF5_2_3
858	GAGATGACAACTACCTCCG	CTGGCTCCCATGCAAGGCG	CELF5	CELF5_3_4
859	CTGGCTCCCATGCAAGGCG	GCTCAAAGACCCCTACACG	CELF5	CELF5_4_1
860	TGACTCCCGAACTTCACAA	GCGCCTACACCACGGCGGT	CELF6	CELF6_1_2
861	GCGCCTACACCACGGCGGT	GCGGCCCAGATGCAACACG	CELF6	CELF6_2_3
862	GCGGCCCAGATGCAACACG	GGTCTTCCGGCGCCCATCG	CELF6	CELF6_3_4
863	GGTCTTCCGGCGCCCATCG	TGACTCCCGAACTTCACAA	CELF6	CELF6_4_1
864	CCTTCAATCTCTAGCACCA	GCAGGGCATGTGATATATG	CFAP20	CFAP20_1_2
865	GCAGGGCATGTGATATATG	CAGACCCCAAGAAGACGCT	CFAP20	CFAP20_2_3
866	CAGACCCCAAGAAGACGCT	CAGATGAAGGGTTTGACCC	CFAP20	CFAP20_3_4
867	CAGATGAAGGGTTTGACCC	CCTTCAATCTCTAGCACCA	CFAP20	CFAP20_4_1
868	TGCATCATAGAGGGCATAG	GATGCAACCTATGAGACCA	CFL1	CFL1_1_2
869	GATGCAACCTATGAGACCA	CTTGACAAAGGTGGCGTAG	CFL1	CFL1_2_3
870	CTTGACAAAGGTGGCGTAG	CGTAAGTCTTCAACGCCAG	CFL1	CFL1_3_4
871	CGTAAGTCTTCAACGCCAG	TGCATCATAGAGGGCATAG	CFL1	CFL1_4_1
872	GGGTAGCATCCGTGTTCGG	GAGCTTACCCGAAAAGTGG	CGN	CGN_1_2
873	GAGCTTACCCGAAAAGTGG	GGGTGAAGATTTACGACAT	CGN	CGN_2_3
874	GGGTGAAGATTTACGACAT	CGTCCTTAGGCTAAGATGG	CGN	CGN_3_4
875	CGTCCTTAGGCTAAGATGG	GGGTAGCATCCGTGTTCGG	CGN	CGN_4_1
876	ATTCTAGCTAACCGCGTCG	GGCGCGGTTTGGGAACCCG	CHCHD1	CHCHD1_1_2
877	GGCGCGGTTTGGGAACCCG	AGCCCTCGCGGCACAATCG	CHCHD1	CHCHD1_2_3
878	AGCCCTCGCGGCACAATCG	ACTTGCATCACGGAGATGT	CHCHD1	CHCHD1_3_4
879	ACTTGCATCACGGAGATGT	ATTCTAGCTAACCGCGTCG	CHCHD1	CHCHD1_4_1
880	GAGAATGAGAACATCACCG	TAAAATTCAGCAATACCTG	CHCHD3	CHCHD3_1_2
881	TAAAATTCAGCAATACCTG	GAGAGGATATGTAGCGAGG	CHCHD3	CHCHD3_2_3
882	GAGAGGATATGTAGCGAGG	GAACAGCTGGCTAGACTGG	CHCHD3	CHCHD3_3_4
883	GAACAGCTGGCTAGACTGG	GAGAATGAGAACATCACCG	CHCHD3	CHCHD3_4_1
884	AGGCAGACTCGTCGAAGAG	TCTTACATCCACAGCACAT	CHD2	CHD2_1_2
885	TCTTACATCCACAGCACAT	AGGGACGACTATAAGAAAG	CHD2	CHD2_2_3
886	AGGGACGACTATAAGAAAG	GAGCTGGTAGATAAGTCGG	CHD2	CHD2_3_4
887	GAGCTGGTAGATAAGTCGG	AGGCAGACTCGTCGAAGAG	CHD2	CHD2_4_1
888	TTCCACTCACTGTGCATCG	CCATATGACCAGTCCACGT	CHD3	CHD3_1_2
889	CCATATGACCAGTCCACGT	TTGAGGCCTTGAATTCACG	CHD3	CHD3_2_3
890	TTGAGGCCTTGAATTCACG	TCACCATTAAACCGATCGA	CHD3	CHD3_3_4
891	TCACCATTAAACCGATCGA	TTCCACTCACTGTGCATCG	CHD3	CHD3_4_1
892	CACCTCCGGAACCGCATCA	CAGAGTACGAAGCTCCAGG	CHERP	CHERP_1_2
893	CAGAGTACGAAGCTCCAGG	GCATGTGGGGCGAGCAGCG	CHERP	CHERP_2_3
894	GCATGTGGGGCGAGCAGCG	GATGCCAGGATGAGGCATG	CHERP	CHERP_3_4
895	GATGCCAGGATGAGGCATG	CACCTCCGGAACCGCATCA	CHERP	CHERP_4_1
896	GTGATGAAATGCATCGTTG	AGACATCAGAATTTACTGA	CHGA	CHGA_1_2
897	AGACATCAGAATTTACTGA	TGGGACAGACCTTTCAGCT	CHGA	CHGA_2_3
898	TGGGACAGACCTTTCAGCT	GCTACAAGGAGATCCGGAA	CHGA	CHGA_3_4
899	GCTACAAGGAGATCCGGAA	GTGATGAAATGCATCGTTG	CHGA	CHGA_4_1
900	GACGCCAGAGGAGCTACTG	CTCTAGTTTCTGTCGCTCG	CHMP2A	CHMP2A_1_2
901	CTCTAGTTTCTGTCGCTCG	CGATGGCACAAGCCATGAA	CHMP2A	CHMP2A_2_3
902	CGATGGCACAAGCCATGAA	AAACTTGCGCACATAGCGC	CHMP2A	CHMP2A_3_4
903	AAACTTGCGCACATAGCGC	GACGCCAGAGGAGCTACTG	CHMP2A	CHMP2A_4_1
904	ACGGCACCAAAAACAAGCG	GGCGGCCCGACCCCCCAGG	CHMP4B	CHMP4B_1_2
905	GGCGGCCCGACCCCCCAGG	ATCAACCATCGAGTTCCAG	CHMP4B	CHMP4B_2_3
906	ATCAACCATCGAGTTCCAG	AATGCCAACACCAACACCG	CHMP4B	CHMP4B_3_4
907	AATGCCAACACCAACACCG	ACGGCACCAAAAACAAGCG	CHMP4B	CHMP4B_4_1
908	CAAGATGTCTCTAAATGAG	CGGTTAGGCCGACCCATAG	CHTOP	CHTOP_1_2
909	CGGTTAGGCCGACCCATAG	CCCAGAGGAGGACTACGTG	CHTOP	CHTOP_2_3
910	CCCAGAGGAGGACTACGTG	GGGGCGGGATGTCACTCCG	CHTOP	CHTOP_3_4
911	GGGGCGGGATGTCACTCCG	CAAGATGTCTCTAAATGAG	CHTOP	CHTOP_4_1
912	AGGCCAGGTAATTACCGCA	CAGTGTGTAACCACTCTCG	CIAO1	CIAO1_1_2
913	CAGTGTGTAACCACTCTCG	GGGCCATGAATCCACTGTG	CIAO1	CIAO1_2_3
914	GGGCCATGAATCCACTGTG	ACGCCAGATACGCACAGTA	CIAO1	CIAO1_3_4
915	ACGCCAGATACGCACAGTA	AGGCCAGGTAATTACCGCA	CIAO1	CIAO1_4_1
916	GAGAACATTGACGACGCTA	GTGGTGGTTGTGAAAGACA	CIRBP	CIRBP_1_2
917	GTGGTGGTTGTGAAAGACA	GTCAGACAACCGATCCCGT	CIRBP	CIRBP_2_3
918	GTCAGACAACCGATCCCGT	AGATCCGAGTAGACCAGGC	CIRBP	CIRBP_3_4
919	AGATCCGAGTAGACCAGGC	GAGAACATTGACGACGCTA	CIRBP	CIRBP_4_1
920	TGGCTGTTTCACGAACAGA	CTCTTCACAAGCGTCCCAG	UTP4	UTP4_1_2
921	CTCTTCACAAGCGTCCCAG	AGAGGACGAAAGACTAAGT	UTP4	UTP4_2_3
922	AGAGGACGAAAGACTAAGT	TTACTGCACCTAAAGACAA	UTP4	UTP4_3_4
923	TTACTGCACCTAAAGACAA	TGGCTGTTTCACGAACAGA	UTP4	UTP4_4_1
924	CTTCCAGTTCCAGCGTACG	AGCAGTTACCATTGCTGCT	CISD1	CISD1_1_2
925	AGCAGTTACCATTGCTGCT	AAAAGCATGTACTATCTTG	CISD1	CISD1_2_3
926	AAAAGCATGTACTATCTTG	GTTGTCTTTCTGGATGTGA	CISD1	CISD1_3_4
927	GTTGTCTTTCTGGATGTGA	CTTCCAGTTCCAGCGTACG	CISD1	CISD1_4_1
928	GAGCCGCTTCAGATATGCA	AGTCCCTGAAAGCATTACC	CISD2	CISD2_1_2
929	AGTCCCTGAAAGCATTACC	AGCTGCACCTTCACGATAC	CISD2	CISD2_2_3
930	AGCTGCACCTTCACGATAC	GAGGAATGGACGAACTGCA	CISD2	CISD2_3_4
931	GAGGAATGGACGAACTGCA	GAGCCGCTTCAGATATGCA	CISD2	CISD2_4_1
932	GGAATCGGACTTCAGCTGG	CTCTCGGATGGGATCCATG	CKAP4	CKAP4_1_2
933	CTCTCGGATGGGATCCATG	ATCAATGACATGAAGGCAA	CKAP4	CKAP4_2_3
934	ATCAATGACATGAAGGCAA	GAGTCTGACATCTACACCG	CKAP4	CKAP4_3_4
935	GAGTCTGACATCTACACCG	GGAATCGGACTTCAGCTGG	CKAP4	CKAP4_4_1
936	AAGGATCTTAGATCCCAGG	ATCAAAATCAGTTCCCGTG	CLASP2	CLASP2_1_2
937	ATCAAAATCAGTTCCCGTG	CTCTTACCTAGTGACGCAT	CLASP2	CLASP2_2_3
938	CTCTTACCTAGTGACGCAT	TGCCCGAATACGTACCGAG	CLASP2	CLASP2_3_4
939	TGCCCGAATACGTACCGAG	AAGGATCTTAGATCCCAGG	CLASP2	CLASP2_4_1
940	TCCATCGGTTATACCTACG	CAGGCCACGACTTATGGCA	CLASRP	CLASRP_1_2
941	CAGGCCACGACTTATGGCA	CACCTATGACCCCTATAAG	CLASRP	CLASRP_2_3
942	CACCTATGACCCCTATAAG	ATTCCCGGTCCCGTAGCCG	CLASRP	CLASRP_3_4
943	ATTCCCGGTCCCGTAGCCG	TCCATCGGTTATACCTACG	CLASRP	CLASRP_4_1
944	AGATCACATAGCAGTGCCC	TCACATCGTCGTTCACATG	CLK1	CLK1_1_2
945	TCACATCGTCGTTCACATG	CCAAAGAGACCATGAAAGC	CLK1	CLK1_2_3
946	CCAAAGAGACCATGAAAGC	TACTTACAAAGTACTGTTG	CLK1	CLK1_3_4
947	TACTTACAAAGTACTGTTG	AGATCACATAGCAGTGCCC	CLK1	CLK1_4_1
948	CGGTCATACACCCTCCGGT	GCATTCCTATGAATATCAG	CLK2	CLK2_1_2
949	GCATTCCTATGAATATCAG	TTGTAGCCAGTCCCCGACG	CLK2	CLK2_2_3
950	TTGTAGCCAGTCCCCGACG	CTCAAAGGAGATACACATG	CLK2	CLK2_3_4
951	CTCAAAGGAGATACACATG	CGGTCATACACCCTCCGGT	CLK2	CLK2_4_1
952	CTGCGATACCCGTCCCGAA	AGGCCATGTGCCGGACATG	CLK3	CLK3_1_2
953	AGGCCATGTGCCGGACATG	GTCAGACATCAAGACACAC	CLK3	CLK3_2_3
954	GTCAGACATCAAGACACAC	AAGAACACCAGCATCCGAG	CLK3	CLK3_3_4
955	AAGAACACCAGCATCCGAG	CTGCGATACCCGTCCCGAA	CLK3	CLK3_4_1
956	CTATCGTGGAAGTCACAAG	TGAGCGAGATTATCGGGAC	CLK4	CLK4_1_2
957	TGAGCGAGATTATCGGGAC	CTCACTCTAGATGAAATCG	CLK4	CLK4_2_3
958	CTCACTCTAGATGAAATCG	ACGAGCTGCTTCACGGTAA	CLK4	CLK4_3_4
959	ACGAGCTGCTTCACGGTAA	CTATCGTGGAAGTCACAAG	CLK4	CLK4_4_1
960	TACCCTTTACATCGCTGAG	AGTTTACATGCATTATCCA	CLNS1A	CLNS1A_1_2
961	AGTTTACATGCATTATCCA	CACACGCTGATTTATCACT	CLNS1A	CLNS1A_2_3
962	CACACGCTGATTTATCACT	AGGATTCAGATGACTACGA	CLNS1A	CLNS1A_3_4
963	AGGATTCAGATGACTACGA	TACCCTTTACATCGCTGAG	CLNS1A	CLNS1A_4_1
964	CCAAAATGATACACCAGAG	AGACTTGCCCACATCAGTG	CLP1	CLP1_1_2
965	AGACTTGCCCACATCAGTG	CATCCAGCTCCACATAAGT	CLP1	CLP1_2_3
966	CATCCAGCTCCACATAAGT	AGGTGTGAGGTGAACCGAA	CLP1	CLP1_3_4
967	AGGTGTGAGGTGAACCGAA	CCAAAATGATACACCAGAG	CLP1	CLP1_4_1
968	AGTTGGCACACCACCTACA	TACTCCAGACACTATCCGT	CLTC	CLTC_1_2
969	TACTCCAGACACTATCCGT	AATAAGTTCCAGATCACAT	CLTC	CLTC_2_3
970	AATAAGTTCCAGATCACAT	GTCAGCCTTAATTGCAGTG	CLTC	CLTC_3_4
971	GTCAGCCTTAATTGCAGTG	AGTTGGCACACCACCTACA	CLTC	CLTC_4_1
972	AAAATCAGAACCAAAACCA	CTAGACTCCTGTTTCCTCA	CMSS1	CMSS1_1_2
973	CTAGACTCCTGTTTCCTCA	GACCGATTTCTTCTCACTG	CMSS1	CMSS1_2_3
974	GACCGATTTCTTCTCACTG	GGTCGATGACAGCATTCAG	CMSS1	CMSS1_3_4
975	GGTCGATGACAGCATTCAG	AAAATCAGAACCAAAACCA	CMSS1	CMSS1_4_1
976	GATTGGGTAAATACAGCCA	ATCCCTATGAGATGATCCG	CMTR1	CMTR1_1_2
977	ATCCCTATGAGATGATCCG	TATTAAACTCAATCAGCTG	CMTR1	CMTR1_2_3
978	TATTAAACTCAATCAGCTG	CGACAGGCAGAGATACGGA	CMTR1	CMTR1_3_4
979	CGACAGGCAGAGATACGGA	GATTGGGTAAATACAGCCA	CMTR1	CMTR1_4_1
980	CAATGACAAGGAAACCGAT	GGAAACTCCGAAGTCTATG	CMTR2	CMTR2_1_2
981	GGAAACTCCGAAGTCTATG	AAATGCATTAAGTTCAGTG	CMTR2	CMTR2_2_3
982	AAATGCATTAAGTTCAGTG	TGAACTTTGTACTCAAGCA	CMTR2	CMTR2_3_4
983	TGAACTTTGTACTCAAGCA	CAATGACAAGGAAACCGAT	CMTR2	CMTR2_4_1
984	GACAAAATACCTCTATCCG	GCTTCTCATTCCACGACCA	CNBP	CNBP_1_2
985	GCTTCTCATTCCACGACCA	AAGGATTGTGATCTTCAGG	CNBP	CNBP_2_3
986	AAGGATTGTGATCTTCAGG	GCTATAACTGCGGTAGAGG	CNBP	CNBP_3_4
987	GCTATAACTGCGGTAGAGG	GACAAAATACCTCTATCCG	CNBP	CNBP_4_1
988	CAGAAACTCGCAAAATGGG	AGGTGCCCGTAAATGCACA	CNDP2	CNDP2_1_2
989	AGGTGCCCGTAAATGCACA	CCCGTACACCCCAGAATGG	CNDP2	CNDP2_2_3
990	CCCGTACACCCCAGAATGG	CTGATCCCCGGCATTAACG	CNDP2	CNDP2_3_4
991	CTGATCCCCGGCATTAACG	CAGAAACTCGCAAAATGGG	CNDP2	CNDP2_4_1
992	GGGTGACAGGCCGTCGCAT	TCAACCCAAAATTGGCACC	CNN1	CNN1_1_2
993	TCAACCCAAAATTGGCACC	GAGAACACCAACCATACAC	CNN1	CNN1_2_3
994	GAGAACACCAACCATACAC	GGAGCGGAAATTCGAGCCG	CNN1	CNN1_3_4
995	GGAGCGGAAATTCGAGCCG	GGGTGACAGGCCGTCGCAT	CNN1	CNN1_4_1
996	CTCACCCGGTTCTTGACCT	GAGTCCCTCGATCCAGGTG	CNN2	CNN2_1_2
997	GAGTCCCTCGATCCAGGTG	CACCCAGGCCAAGACTAAG	CNN2	CNN2_2_3
998	CACCCAGGCCAAGACTAAG	AGATGCCTTCTCGTGCCGT	CNN2	CNN2_3_4
999	AGATGCCTTCTCGTGCCGT	CTCACCCGGTTCTTGACCT	CNN2	CNN2_4_1
1000	CTTCGCAATTGGATAGAAG	TTGCTTCGAATATGTCATG	CNN3	CNN3_1_2
1001	TTGCTTCGAATATGTCATG	ACCCAGGTTCAGACTACTC	CNN3	CNN3_2_3
1002	ACCCAGGTTCAGACTACTC	CCACAATTAGTCTGCAGAT	CNN3	CNN3_3_4
1003	CCACAATTAGTCTGCAGAT	CTTCGCAATTGGATAGAAG	CNN3	CNN3_4_1
1004	TTCTTAAGACGCTGCGCAG	TGGCGCAAGGTATGCCAAG	CNOT1	CNOT1_1_2
1005	TGGCGCAAGGTATGCCAAG	GCAATTGGCTACCATGGTG	CNOT1	CNOT1_2_3
1006	GCAATTGGCTACCATGGTG	TGTCGTGGTAGCTGTACTG	CNOT1	CNOT1_3_4
1007	TGTCGTGGTAGCTGTACTG	TTCTTAAGACGCTGCGCAG	CNOT1	CNOT1_4_1
1008	ATACAGAAGCCATATCAGT	TAGAAAAAATGATTTCACA	CNOT10	CNOT10_1_2
1009	TAGAAAAAATGATTTCACA	TGGTTAGTAACGTACACAT	CNOT10	CNOT10_2_3
1010	TGGTTAGTAACGTACACAT	CTGCATTGCTGCCAATAAG	CNOT10	CNOT10_3_4
1011	CTGCATTGCTGCCAATAAG	ATACAGAAGCCATATCAGT	CNOT10	CNOT10_4_1
1012	CTGCTGAGCATCATATCGG	GGTACCTGAGAGCGGAGGG	CNOT11	CNOT11_1_2
1013	GGTACCTGAGAGCGGAGGG	CGTCCAGGAGCGGCTTCGG	CNOT11	CNOT11_2_3
1014	CGTCCAGGAGCGGCTTCGG	CCATCAGTGCAATCTGGCG	CNOT11	CNOT11_3_4
1015	CCATCAGTGCAATCTGGCG	CTGCTGAGCATCATATCGG	CNOT11	CNOT11_4_1
1016	CACGTCACGCCAACAACAG	TGATGAACCACTCCCAGGT	CNOT2	CNOT2_1_2
1017	TGATGAACCACTCCCAGGT	TTAGCAGACCGAAACAGGA	CNOT2	CNOT2_2_3
1018	TTAGCAGACCGAAACAGGA	AATGTTAGTAACCCGACCT	CNOT2	CNOT2_3_4
1019	AATGTTAGTAACCCGACCT	CACGTCACGCCAACAACAG	CNOT2	CNOT2_4_1
1020	AGGGACCAAATCAAGACAT	ATCGACACGCTCAACATGC	CNOT3	CNOT3_1_2
1021	ATCGACACGCTCAACATGC	CTTGCGGATGGCGTCAACG	CNOT3	CNOT3_2_3
1022	CTTGCGGATGGCGTCAACG	GAAGATCTCATCCTCCATG	CNOT3	CNOT3_3_4
1023	GAAGATCTCATCCTCCATG	AGGGACCAAATCAAGACAT	CNOT3	CNOT3_4_1
1024	TAAACCTACAACAAAGACG	ATGTATCTTCATGAATTGG	CNOT4	CNOT4_1_2
1025	ATGTATCTTCATGAATTGG	ATTCTCTCAGTATAGGGAA	CNOT4	CNOT4_2_3
1026	ATTCTCTCAGTATAGGGAA	TTCATCCAATCACAGTGCA	CNOT4	CNOT4_3_4
1027	TTCATCCAATCACAGTGCA	TAAACCTACAACAAAGACG	CNOT4	CNOT4_4_1
1028	GGGCAGAGCTTGAAATAAG	CGGAAACATGGTATCACTC	CNOT6	CNOT6_1_2
1029	CGGAAACATGGTATCACTC	TTGTGATAAATATGCGACC	CNOT6	CNOT6_2_3
1030	TTGTGATAAATATGCGACC	GTACTGCTAGAACTTCGGA	CNOT6	CNOT6_3_4
1031	GTACTGCTAGAACTTCGGA	GGGCAGAGCTTGAAATAAG	CNOT6	CNOT6_4_1
1032	GAGCCTAAGTACATCACTT	TCATGCTTGACAATCTCGC	CNOT6L	CNOT6L_1_2
1033	TCATGCTTGACAATCTCGC	TTGGTGCAGAAGCATACAG	CNOT6L	CNOT6L_2_3
1034	TTGGTGCAGAAGCATACAG	GATAACATTGGTGTCGCTG	CNOT6L	CNOT6L_3_4
1035	GATAACATTGGTGTCGCTG	GAGCCTAAGTACATCACTT	CNOT6L	CNOT6L_4_1
1036	GTGTGGTTGCAAGACCCAT	CAGTTTAAAAAACATGAGG	CNOT7	CNOT7_1_2
1037	CAGTTTAAAAAACATGAGG	CTTCTTATGACTTCTGGAG	CNOT7	CNOT7_2_3
1038	CTTCTTATGACTTCTGGAG	GACAGGAAAAAACAATCGA	CNOT7	CNOT7_3_4
1039	GACAGGAAAAAACAATCGA	GTGTGGTTGCAAGACCCAT	CNOT7	CNOT7_4_1
1040	CAGGTTATCTGTGAAGTGT	TTACATTCACAAATGAGAA	CNOT8	CNOT8_1_2
1041	TTACATTCACAAATGAGAA	CTGCTTATGACATCAGGAG	CNOT8	CNOT8_2_3
1042	CTGCTTATGACATCAGGAG	CTGTAGTCCTGAGTTAGCA	CNOT8	CNOT8_3_4
1043	CTGTAGTCCTGAGTTAGCA	CAGGTTATCTGTGAAGTGT	CNOT8	CNOT8_4_1
1044	CTTCTCCGAGGAGTACAAG	TACCGTGATGGCACCAAGA	CNP	CNP_1_2
1045	TACCGTGATGGCACCAAGA	CACCAACCACGAACGGGAA	CNP	CNP_2_3
1046	CACCAACCACGAACGGGAA	AAGATTTCTTTAACACCTG	CNP	CNP_3_4
1047	AAGATTTCTTTAACACCTG	CTTCTCCGAGGAGTACAAG	CNP	CNP_4_1
1048	TGTGACTTACCCACTGTTG	CACTTCCAGTACTCATCCC	COA6	COA6_1_2
1049	CACTTCCAGTACTCATCCC	TGTCTTTCCTTCATAGATG	COA6	COA6_2_3
1050	TGTCTTTCCTTCATAGATG	GAAAGACAGGTCTGCTGGG	COA6	COA6_3_4
1051	GAAAGACAGGTCTGCTGGG	TGTGACTTACCCACTGTTG	COA6	COA6_4_1
1052	AACAGTGCTCGATTAACCT	ATTCTATAGCCTTTCACCG	COL14A1	COL14A1_1_2
1053	ATTCTATAGCCTTTCACCG	TTGTTATAGAATCCCTCCA	COL14A1	COL14A1_2_3
1054	TTGTTATAGAATCCCTCCA	GGCATCCCAAAGGTTATCG	COL14A1	COL14A1_3_4
1055	GGCATCCCAAAGGTTATCG	AACAGTGCTCGATTAACCT	COL14A1	COL14A1_4_1
1056	GGAATGCAATGTTCGCACT	GAGGAGCATTATGGATCCT	COPB1	COPB1_1_2
1057	GAGGAGCATTATGGATCCT	GAAGGAATCCTCTCAAGGG	COPB1	COPB1_2_3
1058	GAAGGAATCCTCTCAAGGG	ACATTCAGACAAGACCTTG	COPB1	COPB1_3_4
1059	ACATTCAGACAAGACCTTG	GGAATGCAATGTTCGCACT	COPB1	COPB1_4_1
1060	GGAAAGAAGACAACTACCG	CATCTTATTGACGGCTAGG	COPG1	COPG1_1_2
1061	CATCTTATTGACGGCTAGG	CAGTGACCTGACACAGCCG	COPG1	COPG1_2_3
1062	CAGTGACCTGACACAGCCG	CATCTGTGCGAGTTCATCG	COPG1	COPG1_3_4
1063	CATCTGTGCGAGTTCATCG	GGAAAGAAGACAACTACCG	COPG1	COPG1_4_1
1064	AGTAACTCCGAGCCAAATG	TGGTTTAAGACAAACACAA	COPS2	COPS2_1_2
1065	TGGTTTAAGACAAACACAA	CAGTTACATCAGTCGTGCC	COPS2	COPS2_2_3
1066	CAGTTACATCAGTCGTGCC	TGGTGGTAAAATGCACTTG	COPS2	COPS2_3_4
1067	TGGTGGTAAAATGCACTTG	AGTAACTCCGAGCCAAATG	COPS2	COPS2_4_1
1068	ATGGCTTTGACAGTATACA	TGACCTACTGTCAGTCCGA	COPZ1	COPZ1_1_2
1069	TGACCTACTGTCAGTCCGA	GGCAGCTCCTATGAAAATG	COPZ1	COPZ1_2_3
1070	GGCAGCTCCTATGAAAATG	CTCTTGGAAGGCCTGACAG	COPZ1	COPZ1_3_4
1071	CTCTTGGAAGGCCTGACAG	ATGGCTTTGACAGTATACA	COPZ1	COPZ1_4_1
1072	TGCCTTTAGACTGGACGTG	CCAGACACGATCTACAGTG	CORO1A	CORO1A_1_2
1073	CCAGACACGATCTACAGTG	TGCAGTGTTCGTGTCGGAG	CORO1A	CORO1A_2_3
1074	TGCAGTGTTCGTGTCGGAG	CCACAGAGGTAGACGATGT	CORO1A	CORO1A_3_4
1075	CCACAGAGGTAGACGATGT	TGCCTTTAGACTGGACGTG	CORO1A	CORO1A_4_1
1076	GCACTACACCTATAAACCG	CCACCAAGTCAGACCCAAG	CPEB1	CPEB1_1_2
1077	CCACCAAGTCAGACCCAAG	TGGGGTTCTTATAGTTCCG	CPEB1	CPEB1_2_3
1078	TGGGGTTCTTATAGTTCCG	AAAGAGCCAAAAACACGGA	CPEB1	CPEB1_3_4
1079	AAAGAGCCAAAAACACGGA	GCACTACACCTATAAACCG	CPEB1	CPEB1_4_1
1080	GAGGTATATTCATGGCGGG	GGAGGCCAAGCCCGCATTG	CPEB2	CPEB2_1_2
1081	GGAGGCCAAGCCCGCATTG	TGGTCGGGGAGTTTCTCCG	CPEB2	CPEB2_2_3
1082	TGGTCGGGGAGTTTCTCCG	AGCCGGTGACAGGCAACGG	CPEB2	CPEB2_3_4
1083	AGCCGGTGACAGGCAACGG	GAGGTATATTCATGGCGGG	CPEB2	CPEB2_4_1
1084	TGGTGGCCGTACGCCGCGG	CCGCCCAAGTTCCCTCGCG	CPEB3	CPEB3_1_2
1085	CCGCCCAAGTTCCCTCGCG	TATCAGCGAAACTCATTGG	CPEB3	CPEB3_2_3
1086	TATCAGCGAAACTCATTGG	TGACAAGGCTTGATCACCA	CPEB3	CPEB3_3_4
1087	TGACAAGGCTTGATCACCA	TGGTGGCCGTACGCCGCGG	CPEB3	CPEB3_4_1
1088	GTGAGAGAGGCCCGATCTG	TAACAAACCCCCCTCTCCG	CPEB4	CPEB4_1_2
1089	TAACAAACCCCCCTCTCCG	GTGCATGTCGAATGTCCTG	CPEB4	CPEB4_2_3
1090	GTGCATGTCGAATGTCCTG	GTGGAACGATATTCTCGAA	CPEB4	CPEB4_3_4
1091	GTGGAACGATATTCTCGAA	GTGAGAGAGGCCCGATCTG	CPEB4	CPEB4_4_1
1092	AGGGGCCACAAAGGACATG	CCCGACGCGCAGAAAAAGG	CPLX2	CPLX2_1_2
1093	CCCGACGCGCAGAAAAAGG	CGGCAGCAGATCCGAGATA	CPLX2	CPLX2_2_3
1094	CGGCAGCAGATCCGAGATA	GCCAAGCACGCGCGCATGG	CPLX2	CPLX2_3_4
1095	GCCAAGCACGCGCGCATGG	AGGGGCCACAAAGGACATG	CPLX2	CPLX2_4_1
1096	GAATACAAGTGGTCAACAG	AAGAAGCTAACTCGACCAC	CPNE3	CPNE3_1_2
1097	AAGAAGCTAACTCGACCAC	AAACTGGCTAATGGTTCAT	CPNE3	CPNE3_2_3
1098	AAACTGGCTAATGGTTCAT	ATACTCATTAACGCCATTG	CPNE3	CPNE3_3_4
1099	ATACTCATTAACGCCATTG	GAATACAAGTGGTCAACAG	CPNE3	CPNE3_4_1
1100	GAGAGCCACGCCATACGGG	ACAGGAGGACAATCCCAAG	CPSF1	CPSF1_1_2
1101	ACAGGAGGACAATCCCAAG	TTGGACAGCCCACTACACA	CPSF1	CPSF1_2_3
1102	TTGGACAGCCCACTACACA	GTAGCGGAAACGCGCCACG	CPSF1	CPSF1_3_4
1103	GTAGCGGAAACGCGCCACG	GAGAGCCACGCCATACGGG	CPSF1	CPSF1_4_1
1104	AGTTGACTTCAACCACAAG	ATGTCCTGGAAACACTTCG	CPSF2	CPSF2_1_2
1105	ATGTCCTGGAAACACTTCG	TCCGCATTCCAGGTCAGGT	CPSF2	CPSF2_2_3
1106	TCCGCATTCCAGGTCAGGT	GGGGCAGGAAACATAGGAT	CPSF2	CPSF2_3_4
1107	GGGGCAGGAAACATAGGAT	AGTTGACTTCAACCACAAG	CPSF2	CPSF2_4_1
1108	TGTTCATGATTGAGATCGC	TCCTCTGTTTACAATATCG	CPSF3	CPSF3_1_2
1109	TCCTCTGTTTACAATATCG	AGCGGGATACTGTGTAGAA	CPSF3	CPSF3_2_3
1110	AGCGGGATACTGTGTAGAA	TTCATAGACTAACCACATG	CPSF3	CPSF3_3_4
1111	TTCATAGACTAACCACATG	TGTTCATGATTGAGATCGC	CPSF3	CPSF3_4_1
1112	AGATCGCCGTAGACAAGAA	TACCCTAAGTGTCGGTCTG	INTS11	INTS11_1_2
1113	TACCCTAAGTGTCGGTCTG	AAGAAAGTCCACGAGACCG	INTS11	INTS11_2_3
1114	AAGAAAGTCCACGAGACCG	GCCCATCTACTTCTCCACG	INTS11	INTS11_3_4
1115	GCCCATCTACTTCTCCACG	AGATCGCCGTAGACAAGAA	INTS11	INTS11_4_1
1116	CGTGGCCTATGCAAGAAAG	AGAAGCCACGGTCATACCA	CPSF4	CPSF4_1_2
1117	AGAAGCCACGGTCATACCA	ATCTGTGTGAATTACCTCG	CPSF4	CPSF4_2_3
1118	ATCTGTGTGAATTACCTCG	CCATGGGCAGTTCAAATCG	CPSF4	CPSF4_3_4
1119	CCATGGGCAGTTCAAATCG	CGTGGCCTATGCAAGAAAG	CPSF4	CPSF4_4_1
1120	ATCTCGACATCCTTCTCGA	CCCTTCCGACATGACCGAG	CPSF4L	CPSF4L_1_2
1121	CCCTTCCGACATGACCGAG	GCACCAGTATGACCTCACC	CPSF4L	CPSF4L_2_3
1122	GCACCAGTATGACCTCACC	GAAAGCTGGCTTCACATGG	CPSF4L	CPSF4L_3_4
1123	GAAAGCTGGCTTCACATGG	ATCTCGACATCCTTCTCGA	CPSF4L	CPSF4L_4_1
1124	TATATTGGAAATCTAACAT	GGCAAATGGCCAGTCAAAG	CPSF6	CPSF6_1_2
1125	GGCAAATGGCCAGTCAAAG	CCCGTGCAGCATTTCCACA	CPSF6	CPSF6_2_3
1126	CCCGTGCAGCATTTCCACA	TAGCTGGGCCTCCTAATCG	CPSF6	CPSF6_3_4
1127	TAGCTGGGCCTCCTAATCG	TATATTGGAAATCTAACAT	CPSF6	CPSF6_4_1
1128	CAATTCTGTATACCTACAG	TCTATAGGAGTCTATGATG	CPSF7	CPSF7_1_2
1129	TCTATAGGAGTCTATGATG	CCCACCAAACGCTACAGTG	CPSF7	CPSF7_2_3
1130	CCCACCAAACGCTACAGTG	TATCCACACGAGCAGATGA	CPSF7	CPSF7_3_4
1131	TATCCACACGAGCAGATGA	CAATTCTGTATACCTACAG	CPSF7	CPSF7_4_1
1132	GCGGACGAGGAACATACCG	GTCCCCGATCTTAAAACGG	CRKL	CRKL_1_2
1133	GTCCCCGATCTTAAAACGG	CCATGCTTTCCGTGTGGTG	CRKL	CRKL_2_3
1134	CCATGCTTTCCGTGTGGTG	TGGTGGAGTGCCCGGAACA	CRKL	CRKL_3_4
1135	TGGTGGAGTGCCCGGAACA	GCGGACGAGGAACATACCG	CRKL	CRKL_4_1
1136	CTACCGAAATATTACACTC	ATATCGCTCATAAATGGTG	CRNKL1	CRNKL1_1_2
1137	ATATCGCTCATAAATGGTG	GTGATTTACAAGTATGCCC	CRNKL1	CRNKL1_2_3
1138	GTGATTTACAAGTATGCCC	TGGTTTGATTACTTGCGCT	CRNKL1	CRNKL1_3_4
1139	TGGTTTGATTACTTGCGCT	CTACCGAAATATTACACTC	CRNKL1	CRNKL1_4_1
1140	GACTCAGGGAAGTAGACGT	GTCCAGTGTCAAACCAGCT	CRYAB	CRYAB_1_2
1141	GTCCAGTGTCAAACCAGCT	GAAGAACTGGTCAAAGAGG	CRYAB	CRYAB_2_3
1142	GAAGAACTGGTCAAAGAGG	GTGAAGCACTTCTCCCCAG	CRYAB	CRYAB_3_4
1143	GTGAAGCACTTCTCCCCAG	GACTCAGGGAAGTAGACGT	CRYAB	CRYAB_4_1
1144	TAATCAAGGTCCATGCATG	CTGGGGTGATAGAAGCTGT	CRYZ	CRYZ_1_2
1145	CTGGGGTGATAGAAGCTGT	AAAAACTGGACTTTAAACA	CRYZ	CRYZ_2_3
1146	AAAAACTGGACTTTAAACA	ACTAGCAGCACGATCTCTG	CRYZ	CRYZ_3_4
1147	ACTAGCAGCACGATCTCTG	TAATCAAGGTCCATGCATG	CRYZ	CRYZ_4_1
1148	CAGCAACATGGCAAGACGG	ACTGGACATATCCCAACAG	CS	CS_1_2
1149	ACTGGACATATCCCAACAG	TTGCCCGAGCATATGCACA	CS	CS_2_3
1150	TTGCCCGAGCATATGCACA	CCCATACCAGCCATTTGGT	CS	CS_3_4
1151	CCCATACCAGCCATTTGGT	CAGCAACATGGCAAGACGG	CS	CS_4_1
1152	GCTGGGTAGGTCCCGAGGT	GAATAGGTCCTGGTCCGCT	CSDC2	CSDC2_1_2
1153	GAATAGGTCCTGGTCCGCT	ACATGTACGAAGATGTCCT	CSDC2	CSDC2_2_3
1154	ACATGTACGAAGATGTCCT	TACAGACGCCCTTGAACAC	CSDC2	CSDC2_3_4
1155	TACAGACGCCCTTGAACAC	GCTGGGTAGGTCCCGAGGT	CSDC2	CSDC2_4_1
1156	TGAAGTATCATCGGACCGA	CCCGGGTCAGAGTCCAACA	CSDE1	CSDE1_1_2
1157	CCCGGGTCAGAGTCCAACA	ATGTCAGACTATTGCCTCA	CSDE1	CSDE1_2_3
1158	ATGTCAGACTATTGCCTCA	TCGTAATTCTAACTCCAAG	CSDE1	CSDE1_3_4
1159	TCGTAATTCTAACTCCAAG	TGAAGTATCATCGGACCGA	CSDE1	CSDE1_4_1
1160	TAATGAATGTGCTGTACGG	AGATGGCTGTAACAAAACG	CSE1L	CSE1L_1_2
1161	AGATGGCTGTAACAAAACG	GATATTGATACTAGACGCA	CSE1L	CSE1L_2_3
1162	GATATTGATACTAGACGCA	GAAGATGATTAATCAAGAG	CSE1L	CSE1L_3_4
1163	GAAGATGATTAATCAAGAG	TAATGAATGTGCTGTACGG	CSE1L	CSE1L_4_1
1164	GAAAGCCTTTCAAGCAGTG	AGGGGATAGGTTCAACGAA	CSN2	CSN2_1_2
1165	AGGGGATAGGTTCAACGAA	AAGACACTGTCTACACTAA	CSN2	CSN2_2_3
1166	AAGACACTGTCTACACTAA	TTCCATTATTTCAGGCTGA	CSN2	CSN2_3_4
1167	TTCCATTATTTCAGGCTGA	GAAAGCCTTTCAAGCAGTG	CSN2	CSN2_4_1
1168	CCTTCGGAGATATCTACCT	GAGGGCGACTACAACGTGA	CSNK1E	CSNK1E_1_2
1169	GAGGGCGACTACAACGTGA	AAGATGTCAACGCCCATCG	CSNK1E	CSNK1E_2_3
1170	AAGATGTCAACGCCCATCG	GTTGCGGAAGAGCTGACGT	CSNK1E	CSNK1E_3_4
1171	GTTGCGGAAGAGCTGACGT	CCTTCGGAGATATCTACCT	CSNK1E	CSNK1E_4_1
1172	TCGCTGGGTATCAAGCACG	TCACCATGCACGGCCACAG	CSRP1	CSRP1_1_2
1173	TCACCATGCACGGCCACAG	GCAAGAAGTATGGGCCCAA	CSRP1	CSRP1_2_3
1174	GCAAGAAGTATGGGCCCAA	GACTGCCTGGCTGCATCGG	CSRP1	CSRP1_3_4
1175	GACTGCCTGGCTGCATCGG	TCGCTGGGTATCAAGCACG	CSRP1	CSRP1_4_1
1176	CGAGACACGCACATCATCA	CTGTCGCCCGACGACCCGC	CST6	CST6_1_2
1177	CTGTCGCCCGACGACCCGC	GCGCATGGTCGGAGAACTC	CST6	CST6_2_3
1178	GCGCATGGTCGGAGAACTC	ATCAAGTACTTCCTGACGA	CST6	CST6_3_4
1179	ATCAAGTACTTCCTGACGA	CGAGACACGCACATCATCA	CST6	CST6_4_1
1180	AGCACATCGCCGACCAGGT	TGACACGGCCTTAAACACA	CSTB	CSTB_1_2
1181	TGACACGGCCTTAAACACA	GTGTCATTCAAGAGCCAGG	CSTB	CSTB_2_3
1182	GTGTCATTCAAGAGCCAGG	TCTCTTCCCAGGTGCACGT	CSTB	CSTB_3_4
1183	TCTCTTCCCAGGTGCACGT	AGCACATCGCCGACCAGGT	CSTB	CSTB_4_1
1184	TCTACTATAGGTAGCTACA	CCTGGCACAGGGATTGACC	CSTF1	CSTF1_1_2
1185	CCTGGCACAGGGATTGACC	CGAACTCTTTATGACCATG	CSTF1	CSTF1_2_3
1186	CGAACTCTTTATGACCATG	CAAGTATAAAGTCTCCAGA	CSTF1	CSTF1_3_4
1187	CAAGTATAAAGTCTCCAGA	TCTACTATAGGTAGCTACA	CSTF1	CSTF1_4_1
1188	GACAGCACTTAGTGCCATG	CAGGTAGTGATGAGAATTG	CSTF2	CSTF2_1_2
1189	CAGGTAGTGATGAGAATTG	TGCAAGCTTCTATGCAGGG	CSTF2	CSTF2_2_3
1190	TGCAAGCTTCTATGCAGGG	ACCAGTGTCCATGGAACGG	CSTF2	CSTF2_3_4
1191	ACCAGTGTCCATGGAACGG	GACAGCACTTAGTGCCATG	CSTF2	CSTF2_4_1
1192	AAGCAAAGTCCCTCCACGT	TTCCGCATGGCACTAAGCG	CSTF2T	CSTF2T_1_2
1193	TTCCGCATGGCACTAAGCG	ATTATTGACTCACCCTATG	CSTF2T	CSTF2T_2_3
1194	ATTATTGACTCACCCTATG	CTTCCTCACATGAGATGAG	CSTF2T	CSTF2T_3_4
1195	CTTCCTCACATGAGATGAG	AAGCAAAGTCCCTCCACGT	CSTF2T	CSTF2T_4_1
1196	TGGAGCATTCTCATTCGAG	CATATGTCCGAGAAACCAA	CSTF3	CSTF3_1_2
1197	CATATGTCCGAGAAACCAA	TCCGAAGAGTTTATCAACG	CSTF3	CSTF3_2_3
1198	TCCGAAGAGTTTATCAACG	ACTCGTTCAAACAAAACTC	CSTF3	CSTF3_3_4
1199	ACTCGTTCAAACAAAACTC	TGGAGCATTCTCATTCGAG	CSTF3	CSTF3_4_1
1200	GGTTACCTGAAGGAATCGA	CAGGAGGAGAAATGATCGA	CTIF	CTIF_1_2
1201	CAGGAGGAGAAATGATCGA	CCACCAGAAATCCTACCAG	CTIF	CTIF_2_3
1202	CCACCAGAAATCCTACCAG	GTCTTCCAAAGACAGACTG	CTIF	CTIF_3_4
1203	GTCTTCCAAAGACAGACTG	GGTTACCTGAAGGAATCGA	CTIF	CTIF_4_1
1204	GGCCCTCTAATAAGAAGAG	GGGATGCAGTATAGAGGAT	CTNNA1	CTNNA1_1_2
1205	GGGATGCAGTATAGAGGAT	TGCCACAATTCGCTCACGA	CTNNA1	CTNNA1_2_3
1206	TGCCACAATTCGCTCACGA	CTACTTGCTCAGTAAAACG	CTNNA1	CTNNA1_3_4
1207	CTACTTGCTCAGTAAAACG	GGCCCTCTAATAAGAAGAG	CTNNA1	CTNNA1_4_1
1208	TCCTCAATGCGGGTCACCC	TTATGCTACCGCAATGACA	CTNND1	CTNND1_1_2
1209	TTATGCTACCGCAATGACA	TTTCGAAGCAATCGCACAA	CTNND1	CTNND1_2_3
1210	TTTCGAAGCAATCGCACAA	CACCGATTCCCACTCAATG	CTNND1	CTNND1_3_4
1211	CACCGATTCCCACTCAATG	TCCTCAATGCGGGTCACCC	CTNND1	CTNND1_4_1
1212	TGTAGGCTTTGAATACCAG	CGGTGGGCTTCGACTACCA	CTTN	CTTN_1_2
1213	CGGTGGGCTTCGACTACCA	CTACTCCAAAGGATTCGGC	CTTN	CTTN_2_3
1214	CTACTCCAAAGGATTCGGC	ACAGGTACTGTCTTCTGGT	CTTN	CTTN_3_4
1215	ACAGGTACTGTCTTCTGGT	TGTAGGCTTTGAATACCAG	CTTN	CTTN_4_1
1216	GGCTGGACGATGGACGCCG	CCACCGATGCCCTCATCGA	CTU1	CTU1_1_2
1217	CCACCGATGCCCTCATCGA	GATGTGCGTGGCTCCCACG	CTU1	CTU1_2_3
1218	GATGTGCGTGGCTCCCACG	TGCTCATGAACTTCCTACG	CTU1	CTU1_3_4
1219	TGCTCATGAACTTCCTACG	GGCTGGACGATGGACGCCG	CTU1	CTU1_4_1
1220	CCGGCTCGTATCACCACAA	CTCATCTTTCCAGGCGAGA	CTU2	CTU2_1_2
1221	CTCATCTTTCCAGGCGAGA	CAGAGCACCAAAGCACCGA	CTU2	CTU2_2_3
1222	CAGAGCACCAAAGCACCGA	GCAGGGCTTCTCGGATGAG	CTU2	CTU2_3_4
1223	GCAGGGCTTCTCGGATGAG	CCGGCTCGTATCACCACAA	CTU2	CTU2_4_1
1224	CGGTTACGAACCTCTTCAG	ATAGGGATCGTCCAACCCG	CWC15	CWC15_1_2
1225	ATAGGGATCGTCCAACCCG	CAGGAATCTGGTCTAACCG	CWC15	CWC15_2_3
1226	CAGGAATCTGGTCTAACCG	AAAACATACATCTGTTAGA	CWC15	CWC15_3_4
1227	AAAACATACATCTGTTAGA	CGGTTACGAACCTCTTCAG	CWC15	CWC15_4_1
1228	TGATAGTAGCATGGAGTCA	GGCTATCGAAGAAATGACA	CWC22	CWC22_1_2
1229	GGCTATCGAAGAAATGACA	ATTATAGTCATCCTCCAGA	CWC22	CWC22_2_3
1230	ATTATAGTCATCCTCCAGA	TGTACGACGAAATGAGACC	CWC22	CWC22_3_4
1231	TGTACGACGAAATGAGACC	TGATAGTAGCATGGAGTCA	CWC22	CWC22_4_1
1232	GAGATGCAGCGCTATGCGG	AGTACCTGATGATGAAGAG	CWC25	CWC25_1_2
1233	AGTACCTGATGATGAAGAG	CCCCAGCAGGTACTCGTCA	CWC25	CWC25_2_3
1234	CCCCAGCAGGTACTCGTCA	ACTTTGGACAAAACAGGGG	CWC25	CWC25_3_4
1235	ACTTTGGACAAAACAGGGG	GAGATGCAGCGCTATGCGG	CWC25	CWC25_4_1
1236	AGATATTGACATAGAGTTG	CTGGTTTCATAGTCCAAGG	CWC27	CWC27_1_2
1237	CTGGTTTCATAGTCCAAGG	TTAATTTGATAGGTTACAG	CWC27	CWC27_2_3
1238	TTAATTTGATAGGTTACAG	CTGGAACAGAACTGAGATG	CWC27	CWC27_3_4
1239	CTGGAACAGAACTGAGATG	AGATATTGACATAGAGTTG	CWC27	CWC27_4_1
1240	TATCTTGGTTTCAAGCCCG	TTTGCCAGAGCTATAAACC	CWF19L1	CWF19L1_1_2
1241	TTTGCCAGAGCTATAAACC	AAACCCTTACAGAAAATCT	CWF19L1	CWF19L1_2_3
1242	AAACCCTTACAGAAAATCT	AACATTTGGTGGTCAACAT	CWF19L1	CWF19L1_3_4
1243	AACATTTGGTGGTCAACAT	TATCTTGGTTTCAAGCCCG	CWF19L1	CWF19L1_4_1
1244	AAGAACTTAAGCGACTTCG	AGAAGATTATAGACGGGAA	CWF19L2	CWF19L2_1_2
1245	AGAAGATTATAGACGGGAA	TAGAAGAGAATCTAACCCA	CWF19L2	CWF19L2_2_3
1246	TAGAAGAGAATCTAACCCA	CAGATACCAAAAAAATCTG	CWF19L2	CWF19L2_3_4
1247	CAGATACCAAAAAAATCTG	AAGAACTTAAGCGACTTCG	CWF19L2	CWF19L2_4_1
1248	CAGGCGAATATCCTCTGTG	CTGCTATTGACCTCTGAGG	CXORF23	CXORF23_1_2
1249	CTGCTATTGACCTCTGAGG	TTCCTAAGATTGATAGGCG	CXORF23	CXORF23_2_3
1250	TTCCTAAGATTGATAGGCG	TCCCTCCCACCTTACCAAG	CXORF23	CXORF23_3_4
1251	TCCCTCCCACCTTACCAAG	CAGGCGAATATCCTCTGTG	CXORF23	CXORF23_4_1
1252	TACGAGAGAGTTCAAGCTG	TTTGATCTGTGGATCCACG	CXORF57	CXORF57_1_2
1253	TTTGATCTGTGGATCCACG	AGAACAAAGTCTGATTCCG	CXORF57	CXORF57_2_3
1254	AGAACAAAGTCTGATTCCG	AAAGCGCATTGCAATTCAG	CXORF57	CXORF57_3_4
1255	AAAGCGCATTGCAATTCAG	TACGAGAGAGTTCAAGCTG	CXORF57	CXORF57_4_1
1256	CTCTTGTTCCGACGCTCGG	CATCTCCCGCTGATGAGCG	CXXC5	CXXC5_1_2
1257	CATCTCCCGCTGATGAGCG	CTGCCAAAAGAAGAGTAGT	CXXC5	CXXC5_2_3
1258	CTGCCAAAAGAAGAGTAGT	GAAGTCGGACTGGCCATTG	CXXC5	CXXC5_3_4
1259	GAAGTCGGACTGGCCATTG	CTCTTGTTCCGACGCTCGG	CXXC5	CXXC5_4_1
1260	GCCACACCGTTGAAAAGGG	CTTCCGCCCAAAGAGACCA	CYCS	CYCS_1_2
1261	CTTCCGCCCAAAGAGACCA	GCTGTGTAAGAGTATCCAG	CYCS	CYCS_2_3
1262	GCTGTGTAAGAGTATCCAG	CTTGTTTAGGCATCATCTG	CYCS	CYCS_3_4
1263	CTTGTTTAGGCATCATCTG	GCCACACCGTTGAAAAGGG	CYCS	CYCS_4_1
1264	TGGAGAGACAGACCCGCGG	GCTCAAGCGGAGTGCGCAG	DALRD3	DALRD3_1_2
1265	GCTCAAGCGGAGTGCGCAG	TACCTCTGCTAATGACGGG	DALRD3	DALRD3_2_3
1266	TACCTCTGCTAATGACGGG	ACTCACTCGTAGTACTCAG	DALRD3	DALRD3_3_4
1267	ACTCACTCGTAGTACTCAG	TGGAGAGACAGACCCGCGG	DALRD3	DALRD3_4_1
1268	GCTGCTCACCTAGATAACC	CCTGCATCACAAAGCGAGG	DAP3	DAP3_1_2
1269	CCTGCATCACAAAGCGAGG	ATTTCCTAGGCCAAGCATG	DAP3	DAP3_2_3
1270	ATTTCCTAGGCCAAGCATG	GGTATGTTTCACCTCCTAG	DAP3	DAP3_3_4
1271	GGTATGTTTCACCTCCTAG	GCTGCTCACCTAGATAACC	DAP3	DAP3_4_1
1272	TACAATCACAAGAAAAACC	ATTAAACTGCTGCTGACGT	DARS1	DARS1_1_2
1273	ATTAAACTGCTGCTGACGT	ATCAACAAAGAGAGCATTG	DARS1	DARS1_2_3
1274	ATCAACAAAGAGAGCATTG	GGAAGAGCTACTGTTAACC	DARS1	DARS1_3_4
1275	GGAAGAGCTACTGTTAACC	TACAATCACAAGAAAAACC	DARS1	DARS1_4_1
1276	TGGATGGATTCAGTACCGA	AGGAATATACATACCCCTG	DARS2	DARS2_1_2
1277	AGGAATATACATACCCCTG	GTCATTTGTAGACCAGACT	DARS2	DARS2_2_3
1278	GTCATTTGTAGACCAGACT	AAGCCATATGTATCCCTGA	DARS2	DARS2_3_4
1279	AAGCCATATGTATCCCTGA	TGGATGGATTCAGTACCGA	DARS2	DARS2_4_1
1280	CGTGCTGAGTTACAGGATT	GCCAGACGTTCTGAAACTG	DAZ1	DAZ1_1_2
1281	GCCAGACGTTCTGAAACTG	CATCAGCTGCAGCTAGCCA	DAZ1	DAZ1_2_3
1282	CATCAGCTGCAGCTAGCCA	ACAGTTTCAGAACGTCTGG	DAZ1	DAZ1_3_4
1283	ACAGTTTCAGAACGTCTGG	CGTGCTGAGTTACAGGATT	DAZ1	DAZ1_4_1
1284	GTTTCGTTTGTTAATGACG	GATTAACTACCAAAGGACG	DAZ2	DAZ2_1_2
1285	GATTAACTACCAAAGGACG	CTGCTTATCCACATTCACC	DAZ2	DAZ2_2_3
1286	CTGCTTATCCACATTCACC	CAGCATTTCAGGTCACCAC	DAZ2	DAZ2_3_4
1287	CAGCATTTCAGGTCACCAC	GTTTCGTTTGTTAATGACG	DAZ2	DAZ2_4_1
1288	TGACCTGACCTGGTGAATG	TGACCTGAAATGCTGAATC	DAZ3	DAZ3_1_2
1289	TGACCTGAAATGCTGAATC	TGACCTGAAATGGTGATCT	DAZ3	DAZ3_2_3
1290	TGACCTGAAATGGTGATCT	TACCTGATAATTGTATACA	DAZ3	DAZ3_3_4
1291	TACCTGATAATTGTATACA	TGACCTGACCTGGTGAATG	DAZ3	DAZ3_4_1
1292	ATGGTAAAAAGCTGAAGCT	CAGGATTCGGCGTGATTTG	DAZ4	DAZ4_1_2
1293	CAGGATTCGGCGTGATTTG	AGACGTTCTGAAACTGTGG	DAZ4	DAZ4_2_3
1294	AGACGTTCTGAAACTGTGG	ATCCAGTGATGACCTGACC	DAZ4	DAZ4_3_4
1295	ATCCAGTGATGACCTGACC	ATGGTAAAAAGCTGAAGCT	DAZ4	DAZ4_4_1
1296	TAAAGACCCAAACTGTGTG	GTGGAATTCCTCACAATTG	DAZAP1	DAZAP1_1_2
1297	GTGGAATTCCTCACAATTG	TTCGAGGACGAACAATCAG	DAZAP1	DAZAP1_2_3
1298	TTCGAGGACGAACAATCAG	CGATGTAGGAGGTGAACGG	DAZAP1	DAZAP1_3_4
1299	CGATGTAGGAGGTGAACGG	TAAAGACCCAAACTGTGTG	DAZAP1	DAZAP1_4_1
1300	TTCTGGTAAAATATAGCCT	AGTCACAGATAAATTTCCA	DAZL	DAZL_1_2
1301	AGTCACAGATAAATTTCCA	TGAGTTATAGGATTCATCG	DAZL	DAZL_2_3
1302	TGAGTTATAGGATTCATCG	GATTAAAAACCAAAGGACG	DAZL	DAZL_3_4
1303	GATTAAAAACCAAAGGACG	TTCTGGTAAAATATAGCCT	DAZL	DAZL_4_1
1304	CACCTTAAGACCAAGCCAT	CTGTGGGCGACATAAATAC	DBI	DBI_1_2
1305	CTGTGGGCGACATAAATAC	TAAGAACGGCCCGGGATGT	DBI	DBI_2_3
1306	TAAGAACGGCCCGGGATGT	ATGTTGGACTTCACGGGCA	DBI	DBI_3_4
1307	ATGTTGGACTTCACGGGCA	CACCTTAAGACCAAGCCAT	DBI	DBI_4_1
1308	GAAGTCCCCGACCGACTGG	CGAGGGCGTGAACGATGTG	DBNL	DBNL_1_2
1309	CGAGGGCGTGAACGATGTG	CATGTGACCATCAACGCAC	DBNL	DBNL_2_3
1310	CATGTGACCATCAACGCAC	AGCGCTATCAGGAGCAGGG	DBNL	DBNL_3_4
1311	AGCGCTATCAGGAGCAGGG	GAAGTCCCCGACCGACTGG	DBNL	DBNL_4_1
1312	TGACGATACTTGGGCGGCA	CTGGTGTGGTAAAATACCG	DBR1	DBR1_1_2
1313	CTGGTGTGGTAAAATACCG	GGCGGCAAACTTCACATGA	DBR1	DBR1_2_3
1314	GGCGGCAAACTTCACATGA	CTGTTACACTAAAGTTACA	DBR1	DBR1_3_4
1315	CTGTTACACTAAAGTTACA	TGACGATACTTGGGCGGCA	DBR1	DBR1_4_1
1316	AGACGATATTGCCTATGTG	ATAAAGGGCCGAAAAACAC	DBT	DBT_1_2
1317	ATAAAGGGCCGAAAAACAC	CTTTGCCTGTGAATACCGG	DBT	DBT_2_3
1318	CTTTGCCTGTGAATACCGG	AACCCATTGCATTTGCTCG	DBT	DBT_3_4
1319	AACCCATTGCATTTGCTCG	AGACGATATTGCCTATGTG	DBT	DBT_4_1
1320	CCAAGTTGGACTTACAGAG	CAAGCAATTGACTCCATCA	DCAF13	DCAF13_1_2
1321	CAAGCAATTGACTCCATCA	TTACATACAATATTAGGAA	DCAF13	DCAF13_2_3
1322	TTACATACAATATTAGGAA	CTATATGTTCAATGACCTG	DCAF13	DCAF13_3_4
1323	CTATATGTTCAATGACCTG	CCAAGTTGGACTTACAGAG	DCAF13	DCAF13_4_1
1324	CTCACGGTTCCCCGATCCT	CAGACAGGCACCAAAGCCA	DCD	DCD_1_2
1325	CAGACAGGCACCAAAGCCA	AAATGCAGGTGAAGACCCA	DCD	DCD_2_3
1326	AAATGCAGGTGAAGACCCA	CCCTAGAAAAAGGCCTAGA	DCD	DCD_3_4
1327	CCCTAGAAAAAGGCCTAGA	CTCACGGTTCCCCGATCCT	DCD	DCD_4_1
1328	GAGACTTCAGATTGGCGCA	TTAAGTGGAGTCTTAGAGC	DCLRE1C	DCLRE1C_1_2
1329	TTAAGTGGAGTCTTAGAGC	AGTGGAGCAAATTACCCTG	DCLRE1C	DCLRE1C_2_3
1330	AGTGGAGCAAATTACCCTG	ATCCAAATGTCATTCCAGT	DCLRE1C	DCLRE1C_3_4
1331	ATCCAAATGTCATTCCAGT	GAGACTTCAGATTGGCGCA	DCLRE1C	DCLRE1C_4_1
1332	CTGGACCGTTTCAACAGAG	ACACTGGACCACTCGAAGA	DCN	DCN_1_2
1333	ACACTGGACCACTCGAAGA	GTCTAGCAGAGTTGTGTCA	DCN	DCN_2_3
1334	GTCTAGCAGAGTTGTGTCA	GATGTAATTCCGTAAGGGA	DCN	DCN_3_4
1335	GATGTAATTCCGTAAGGGA	CTGGACCGTTTCAACAGAG	DCN	DCN_4_1
1336	ATCTGCTCGAGATTCGCAA	GTGTTCGTCACGTTCAATG	DCP1A	DCP1A_1_2
1337	GTGTTCGTCACGTTCAATG	GAAGACCACGCCTAGACAG	DCP1A	DCP1A_2_3
1338	GAAGACCACGCCTAGACAG	GGGCTCAACGGGATTGTGT	DCP1A	DCP1A_3_4
1339	GGGCTCAACGGGATTGTGT	ATCTGCTCGAGATTCGCAA	DCP1A	DCP1A_4_1
1340	CCTGAATTGAGGATCACTG	CGTATACCTCAGCCCAACC	DCP1B	DCP1B_1_2
1341	CGTATACCTCAGCCCAACC	GAGAAGTTCCAATGTTGTG	DCP1B	DCP1B_2_3
1342	GAGAAGTTCCAATGTTGTG	AGAAGCTTCCAATTAGGCA	DCP1B	DCP1B_3_4
1343	AGAAGCTTCCAATTAGGCA	CCTGAATTGAGGATCACTG	DCP1B	DCP1B_4_1
1344	TTCAATCTGAAAACACACT	CACCAGGATTACCTCAGTG	DCP2	DCP2_1_2
1345	CACCAGGATTACCTCAGTG	GTAGGTACTACTAGTTCAG	DCP2	DCP2_2_3
1346	GTAGGTACTACTAGTTCAG	ACGCCGGCTAAACCCACTG	DCP2	DCP2_3_4
1347	ACGCCGGCTAAACCCACTG	TTCAATCTGAAAACACACT	DCP2	DCP2_4_1
1348	GAGAAGACGCCATTTCAGG	GCAGATGTAAAGACGACCG	DCPS	DCPS_1_2
1349	GCAGATGTAAAGACGACCG	AATATTACTTTACCCCACC	DCPS	DCPS_2_3
1350	AATATTACTTTACCCCACC	TGAGGACAAAACCATCAGA	DCPS	DCPS_3_4
1351	TGAGGACAAAACCATCAGA	GAGAAGACGCCATTTCAGG	DCPS	DCPS_4_1
1352	GATCAAGCGGAGTTCGATG	TCGTATTGGAAAAACCAAG	DCTN2	DCTN2_1_2
1353	TCGTATTGGAAAAACCAAG	CTTAGCCAGGGCGCCATCG	DCTN2	DCTN2_2_3
1354	CTTAGCCAGGGCGCCATCG	TCATACTAGACGACAGTGA	DCTN2	DCTN2_3_4
1355	TCATACTAGACGACAGTGA	GATCAAGCGGAGTTCGATG	DCTN2	DCTN2_4_1
1356	AGATGAACCCATATGACAG	CACTTACCTAGGTCCAAAG	DDX1	DDX1_1_2
1357	CACTTACCTAGGTCCAAAG	GAGAGCTTTCGGAGCATTG	DDX1	DDX1_2_3
1358	GAGAGCTTTCGGAGCATTG	CCGGGAAGACTAGATGACT	DDX1	DDX1_3_4
1359	CCGGGAAGACTAGATGACT	AGATGAACCCATATGACAG	DDX1	DDX1_4_1
1360	GATAGGCCAGTTCTCTCGT	ACTCGTGTGCACACCAGGT	DDX10	DDX10_1_2
1361	ACTCGTGTGCACACCAGGT	ATGAACCCAGACATACTCA	DDX10	DDX10_2_3
1362	ATGAACCCAGACATACTCA	GTGCAAGGATAGAAACACC	DDX10	DDX10_3_4
1363	GTGCAAGGATAGAAACACC	GATAGGCCAGTTCTCTCGT	DDX10	DDX10_4_1
1364	GTCTGGTGACGACCGATGG	TTTCCAAGTCTCGAATCTG	DDX17	DDX17_1_2
1365	TTTCCAAGTCTCGAATCTG	ATTACACCCAGATCAACGT	DDX17	DDX17_2_3
1366	ATTACACCCAGATCAACGT	CTGTGATGATCTGACTCGA	DDX17	DDX17_3_4
1367	CTGTGATGATCTGACTCGA	GTCTGGTGACGACCGATGG	DDX17	DDX17_4_1
1368	AACAAAAGCCCATGAATGT	CCACCCATTATCAAGCCAT	DDX18	DDX18_1_2
1369	CCACCCATTATCAAGCCAT	TGATCGTATCTTGGATGTG	DDX18	DDX18_2_3
1370	TGATCGTATCTTGGATGTG	GATAAAGCGAATGCAACAG	DDX18	DDX18_3_4
1371	GATAAAGCGAATGCAACAG	AACAAAAGCCCATGAATGT	DDX18	DDX18_4_1
1372	AAGTCAAAGCAGATACCAA	CCATCAGACAGATACCCCC	DDX19A	DDX19A_1_2
1373	CCATCAGACAGATACCCCC	CTGGGCAATCAGATTCTGT	DDX19A	DDX19A_2_3
1374	CTGGGCAATCAGATTCTGT	CAGTCCAGCACGGTCCCAG	DDX19A	DDX19A_3_4
1375	CAGTCCAGCACGGTCCCAG	AAGTCAAAGCAGATACCAA	DDX19A	DDX19A_4_1
1376	AAATCAAACCAGATACCAA	ACGGCTCAGCAAGCATCAG	DDX19B	DDX19B_1_2
1377	ACGGCTCAGCAAGCATCAG	CCTGCAAACAAATACCCCC	DDX19B	DDX19B_2_3
1378	CCTGCAAACAAATACCCCC	CAGTCCAGCACAGTCCCAG	DDX19B	DDX19B_3_4
1379	CAGTCCAGCACAGTCCCAG	AAATCAAACCAGATACCAA	DDX19B	DDX19B_4_1
1380	AGCAGCAGTGACTCGAAGT	TCAAGCTAAATCTGGCACC	DDX20	DDX20_1_2
1381	TCAAGCTAAATCTGGCACC	TCAATTCAAGACTTCTCGT	DDX20	DDX20_2_3
1382	TCAATTCAAGACTTCTCGT	CAACGTCACCAAAAGAACT	DDX20	DDX20_3_4
1383	CAACGTCACCAAAAGAACT	AGCAGCAGTGACTCGAAGT	DDX20	DDX20_4_1
1384	GGGAAGGACTTAATTGCAC	ATCACAAAAAAGCTGTCAG	DDX21	DDX21_1_2
1385	ATCACAAAAAAGCTGTCAG	AACATTAAATACCCAATGA	DDX21	DDX21_2_3
1386	AACATTAAATACCCAATGA	ATGTCATCCGAGTATATAG	DDX21	DDX21_3_4
1387	ATGTCATCCGAGTATATAG	GGGAAGGACTTAATTGCAC	DDX21	DDX21_4_1
1388	CAAGGGATAGACGTCGAGG	GCCCAGCCATTATCCCTGG	DDX23	DDX23_1_2
1389	GCCCAGCCATTATCCCTGG	TGACCTCCAAGATGTGTGG	DDX23	DDX23_2_3
1390	TGACCTCCAAGATGTGTGG	CCGCTAGGTATCCGCACTG	DDX23	DDX23_3_4
1391	CCGCTAGGTATCCGCACTG	CAAGGGATAGACGTCGAGG	DDX23	DDX23_4_1
1392	ATGGTTTGTGATGATCCGG	GAATTGACAGATTACCAGT	DDX24	DDX24_1_2
1393	GAATTGACAGATTACCAGT	GAGACTAGATCACCAGGCA	DDX24	DDX24_2_3
1394	GAGACTAGATCACCAGGCA	AACCACAATCTCAGGACGA	DDX24	DDX24_3_4
1395	AACCACAATCTCAGGACGA	ATGGTTTGTGATGATCCGG	DDX24	DDX24_4_1
1396	AGTACTCTTAATACCCCAA	ACCTGTGGGAACAATTCCA	DDX25	DDX25_1_2
1397	ACCTGTGGGAACAATTCCA	ATACTTCGATTCCCTCGAA	DDX25	DDX25_2_3
1398	ATACTTCGATTCCCTCGAA	ATGTGATGATTGACACTCA	DDX25	DDX25_3_4
1399	ATGTGATGATTGACACTCA	AGTACTCTTAATACCCCAA	DDX25	DDX25_4_1
1400	CTTCTGGACTGACTACTCT	ATTGGCTCACAATCTACAC	INTS6L	INTS6L_1_2
1401	ATTGGCTCACAATCTACAC	ACGAATACTAGCATCAGTG	INTS6L	INTS6L_2_3
1402	ACGAATACTAGCATCAGTG	CTTATGATATTCCCCGTAG	INTS6L	INTS6L_3_4
1403	CTTATGATATTCCCCGTAG	CTTCTGGACTGACTACTCT	INTS6L	INTS6L_4_1
1404	TTAATCGGAACCATAGGCG	GATGAGTAGTCAGTCTCCG	DDX27	DDX27_1_2
1405	GATGAGTAGTCAGTCTCCG	GGATCCGGCCTAATCGTGA	DDX27	DDX27_2_3
1406	GGATCCGGCCTAATCGTGA	CAACTTGTCACAGACGCAG	DDX27	DDX27_3_4
1407	CAACTTGTCACAGACGCAG	TTAATCGGAACCATAGGCG	DDX27	DDX27_4_1
1408	GCGGCCGCGAAGTAGTGAG	TAGGAGCCACATTTCCCGA	DDX28	DDX28_1_2
1409	TAGGAGCCACATTTCCCGA	GGGAGGCCACGGCATGCGT	DDX28	DDX28_2_3
1410	GGGAGGCCACGGCATGCGT	TCCAGCCTTGAGAGGCTAG	DDX28	DDX28_3_4
1411	TCCAGCCTTGAGAGGCTAG	GCGGCCGCGAAGTAGTGAG	DDX28	DDX28_4_1
1412	TTGTCGAAGAGCGAACCGT	GGTACTTACTAAATGTGGG	DDX31	DDX31_1_2
1413	GGTACTTACTAAATGTGGG	CTCGTTGGCACGAGCACCA	DDX31	DDX31_2_3
1414	CTCGTTGGCACGAGCACCA	TTCATCCTTCAGAAATGCA	DDX31	DDX31_3_4
1415	TTCATCCTTCAGAAATGCA	TTGTCGAAGAGCGAACCGT	DDX31	DDX31_4_1
1416	TCAAAGCCACAGTCCACGA	CCCCTAAGAAAGACATCAA	DDX39A	DDX39A_1_2
1417	CCCCTAAGAAAGACATCAA	CTGGTCATGTGCCACACGA	DDX39A	DDX39A_2_3
1418	CTGGTCATGTGCCACACGA	AAGAACTGTCCCCATGTCG	DDX39A	DDX39A_3_4
1419	AAGAACTGTCCCCATGTCG	TCAAAGCCACAGTCCACGA	DDX39A	DDX39A_4_1
1420	TCAAAGCCACAGTCGACAA	CTGCCAAGAAGGATGTCAA	DDX39B	DDX39B_1_2
1421	CTGCCAAGAAGGATGTCAA	AGGCTCTTATTTCGAGCCA	DDX39B	DDX39B_2_3
1422	AGGCTCTTATTTCGAGCCA	ATAAGATGCTTGAACAGCT	DDX39B	DDX39B_3_4
1423	ATAAGATGCTTGAACAGCT	TCAAAGCCACAGTCGACAA	DDX39B	DDX39B_4_1
1424	CTCGGTTCCTTAAATGAGG	GTGGACGGAGTGATTACGA	DDX3X	DDX3X_1_2
1425	GTGGACGGAGTGATTACGA	CACCACCATAAACCACGCA	DDX3X	DDX3X_2_3
1426	CACCACCATAAACCACGCA	AGCACTAAACATCATAGTG	DDX3X	DDX3X_3_4
1427	AGCACTAAACATCATAGTG	CTCGGTTCCTTAAATGAGG	DDX3X	DDX3X_4_1
1428	GTGGACGGAGTGACTATGA	TTACATTCTCAATATGTGG	DDX3Y	DDX3Y_1_2
1429	TTACATTCTCAATATGTGG	GGACGAACTCTAGATCGGT	DDX3Y	DDX3Y_2_3
1430	GGACGAACTCTAGATCGGT	CAACTATACGACGTATCTG	DDX3Y	DDX3Y_3_4
1431	CAACTATACGACGTATCTG	GTGGACGGAGTGACTATGA	DDX3Y	DDX3Y_4_1
1432	ATAATACATCCACAATGGG	CACTGACCAGAATTGCTGG	DDX4	DDX4_1_2
1433	CACTGACCAGAATTGCTGG	GATGGCTTGCGCTCAAACA	DDX4	DDX4_2_3
1434	GATGGCTTGCGCTCAAACA	CAATTCGACAAATAGTACA	DDX4	DDX4_3_4
1435	CAATTCGACAAATAGTACA	ATAATACATCCACAATGGG	DDX4	DDX4_4_1
1436	TGCTCAGAACATAACGGGG	TTACCCTTCTCAAAGCGCG	DDX41	DDX41_1_2
1437	TTACCCTTCTCAAAGCGCG	CTGACCGCATGATCGACAT	DDX41	DDX41_2_3
1438	CTGACCGCATGATCGACAT	GCCTGTGACCATCAATGTG	DDX41	DDX41_3_4
1439	GCCTGTGACCATCAATGTG	TGCTCAGAACATAACGGGG	DDX41	DDX41_4_1
1440	CTACAAAATTGGATCTAAG	GTGATTGTGTGTCCTACCA	DDX42	DDX42_1_2
1441	GTGATTGTGTGTCCTACCA	CTGATCGACCCTATTCGAG	DDX42	DDX42_2_3
1442	CTGATCGACCCTATTCGAG	TATACCCTACTCACTCCCA	DDX42	DDX42_3_4
1443	TATACCCTACTCACTCCCA	CTACAAAATTGGATCTAAG	DDX42	DDX42_4_1
1444	GTCCTGAGGGATATAGTGT	AGATGGCTTACTTGGATTG	DDX43	DDX43_1_2
1445	AGATGGCTTACTTGGATTG	AAGGCGTCATCAAATGTGC	DDX43	DDX43_2_3
1446	AAGGCGTCATCAAATGTGC	GAAGTGCTAATTCCCGAGT	DDX43	DDX43_3_4
1447	GAAGTGCTAATTCCCGAGT	GTCCTGAGGGATATAGTGT	DDX43	DDX43_4_1
1448	TAGACACATCATGGATCAG	ACATGTTAGCCGCTAACAG	DDX46	DDX46_1_2
1449	ACATGTTAGCCGCTAACAG	CAAAGCCTCCATAGCTCTG	DDX46	DDX46_2_3
1450	CAAAGCCTCCATAGCTCTG	CTCCATGAAGAGACATGCA	DDX46	DDX46_3_4
1451	CTCCATGAAGAGACATGCA	TAGACACATCATGGATCAG	DDX46	DDX46_4_1
1452	ACTAAAACATTTAAAGACC	CCTCTATTGGAGTGCAGAG	DDX47	DDX47_1_2
1453	CCTCTATTGGAGTGCAGAG	AGGGCAAACAAACGCTGCG	DDX47	DDX47_2_3
1454	AGGGCAAACAAACGCTGCG	TTCATTTAGAATATAAACC	DDX47	DDX47_3_4
1455	TTCATTTAGAATATAAACC	ACTAAAACATTTAAAGACC	DDX47	DDX47_4_1
1456	GCCCAAGCAGTCTCGACCT	CGTGGTCATCGCCACGCCG	DDX49	DDX49_1_2
1457	CGTGGTCATCGCCACGCCG	CGGAGTGTGTCGGTCAGCG	DDX49	DDX49_2_3
1458	CGGAGTGTGTCGGTCAGCG	ATCCTGATCGCAACAGACG	DDX49	DDX49_3_4
1459	ATCCTGATCGCAACAGACG	GCCCAAGCAGTCTCGACCT	DDX49	DDX49_4_1
1460	CCACTGCTATTCAAGCTCA	ATTCCTAGAGAGAGGCGAT	DDX5	DDX5_1_2
1461	ATTCCTAGAGAGAGGCGAT	AGTCTACTTGTATCTACGG	DDX5	DDX5_2_3
1462	AGTCTACTTGTATCTACGG	TGATAGGCAAACTCTAATG	DDX5	DDX5_3_4
1463	TGATAGGCAAACTCTAATG	CCACTGCTATTCAAGCTCA	DDX5	DDX5_4_1
1464	AGTGATAATAAACTAGAGG	TCAAGGCACCATTATGACT	DDX50	DDX50_1_2
1465	TCAAGGCACCATTATGACT	AGATTTAATAGCTCAAGCA	DDX50	DDX50_2_3
1466	AGATTTAATAGCTCAAGCA	ATAACTAGGAAACTCAGCG	DDX50	DDX50_3_4
1467	ATAACTAGGAAACTCAGCG	AGTGATAATAAACTAGAGG	DDX50	DDX50_4_1
1468	TGCCTCGCAGAAAGCAACG	CGTCAGGGATGTCCTCGAT	DDX51	DDX51_1_2
1469	CGTCAGGGATGTCCTCGAT	TAACCAGGGAGACTCTCAG	DDX51	DDX51_2_3
1470	TAACCAGGGAGACTCTCAG	TGACAGCATGCATCAGTCC	DDX51	DDX51_3_4
1471	TGACAGCATGCATCAGTCC	TGCCTCGCAGAAAGCAACG	DDX51	DDX51_4_1
1472	AACACAAAATTCACGTCCA	GGCTGGCAAGTTCTCGTGT	DDX52	DDX52_1_2
1473	GGCTGGCAAGTTCTCGTGT	TATTAAAGCAAGATCCCCC	DDX52	DDX52_2_3
1474	TATTAAAGCAAGATCCCCC	CAGTGTGTCCATTGGAGCA	DDX52	DDX52_3_4
1475	CAGTGTGTCCATTGGAGCA	AACACAAAATTCACGTCCA	DDX52	DDX52_4_1
1476	AGTTGCACAAACCGGAACA	TGCGATCCCAATTTGACAA	DDX53	DDX53_1_2
1477	TGCGATCCCAATTTGACAA	GCCTCATCTATAACCAAGT	DDX53	DDX53_2_3
1478	GCCTCATCTATAACCAAGT	TGTTATGACAAGTGCAACT	DDX53	DDX53_3_4
1479	TGTTATGACAAGTGCAACT	AGTTGCACAAACCGGAACA	DDX53	DDX53_4_1
1480	GGTGCCAACACCCATCCAG	CACGCCGAGTACCTCACTG	DDX54	DDX54_1_2
1481	CACGCCGAGTACCTCACTG	AGGTAGGGGATTTCATCAG	DDX54	DDX54_2_3
1482	AGGTAGGGGATTTCATCAG	AGGCATCGCTGGAGCTACG	DDX54	DDX54_3_4
1483	AGGCATCGCTGGAGCTACG	GGTGCCAACACCCATCCAG	DDX54	DDX54_4_1
1484	CTTTGTTTCGCATGAACAG	CTGGCCATTCAAATAGACG	DDX55	DDX55_1_2
1485	CTGGCCATTCAAATAGACG	CATAAGCAGGAGAAACACC	DDX55	DDX55_2_3
1486	CATAAGCAGGAGAAACACC	CGACCGCAGCGATGCACGA	DDX55	DDX55_3_4
1487	CGACCGCAGCGATGCACGA	CTTTGTTTCGCATGAACAG	DDX55	DDX55_4_1
1488	TGCTCCATAGGAAGGCGGT	CTTTGTCAACACTCTAGAA	DDX56	DDX56_1_2
1489	CTTTGTCAACACTCTAGAA	CAGTTACAGCAGTTTCAGG	DDX56	DDX56_2_3
1490	CAGTTACAGCAGTTTCAGG	TCATCTCACAGTTCAACCA	DDX56	DDX56_3_4
1491	TCATCTCACAGTTCAACCA	TGCTCCATAGGAAGGCGGT	DDX56	DDX56_4_1
1492	GAACAAGTTCAGTGAACTG	ATCTTAAAAAATTCCCACA	RIGI	RIGI_1_2
1493	ATCTTAAAAAATTCCCACA	CTCAACAATCTGTTCCACT	RIGI	RIGI_2_3
1494	CTCAACAATCTGTTCCACT	GCATGCTCACTGATAATGA	RIGI	RIGI_3_4
1495	GCATGCTCACTGATAATGA	GAACAAGTTCAGTGAACTG	RIGI	RIGI_4_1
1496	ATTCAGTAAGTCCCGAGCA	ATCATGCGAGCTTTATTCG	DDX59	DDX59_1_2
1497	ATCATGCGAGCTTTATTCG	GTTGTGATTTAAGACCTCA	DDX59	DDX59_2_3
1498	GTTGTGATTTAAGACCTCA	TGCAGACGATAAAGCTGTG	DDX59	DDX59_3_4
1499	TGCAGACGATAAAGCTGTG	ATTCAGTAAGTCCCGAGCA	DDX59	DDX59_4_1
1500	AACACTTACTTAATAGTGG	GGTCTAGCCGTTCAAGTAA	DDX6	DDX6_1_2
1501	GGTCTAGCCGTTCAAGTAA	CGTGGTGATTGCTACCCCT	DDX6	DDX6_2_3
1502	CGTGGTGATTGCTACCCCT	ACACTAAGAGGGAAAGTAG	DDX6	DDX6_3_4
1503	ACACTAAGAGGGAAAGTAG	AACACTTACTTAATAGTGG	DDX6	DDX6_4_1
1504	GTTGTTCGAACATCAATGG	CAACCACAAAAGATGACGT	DDX60	DDX60_1_2
1505	CAACCACAAAAGATGACGT	CTGAAGGAGAGCGACGACG	DDX60	DDX60_2_3
1506	CTGAAGGAGAGCGACGACG	TGTTGTTAGTGCAGCACAT	DDX60	DDX60_3_4
1507	TGTTGTTAGTGCAGCACAT	GTTGTTCGAACATCAATGG	DDX60	DDX60_4_1
1508	GTACGTTTGTAAATCACTC	TGGAATGTTGTGTCACACC	DDX60L	DDX60L_1_2
1509	TGGAATGTTGTGTCACACC	CAAACTACTCGGCCAAAGG	DDX60L	DDX60L_2_3
1510	CAAACTACTCGGCCAAAGG	CTTCGTATCTAGTGCTCTG	DDX60L	DDX60L_3_4
1511	CTTCGTATCTAGTGCTCTG	GTACGTTTGTAAATCACTC	DDX60L	DDX60L_4_1
1512	GAAATGCCCGGTCCCAGAG	CTAGAAAAGAGTCTCATCG	DEK	DEK_1_2
1513	CTAGAAAAGAGTCTCATCG	AGTGTCCAATATAAAAAGA	DEK	DEK_2_3
1514	AGTGTCCAATATAAAAAGA	AAAGCCTTCTGGCAAAGTG	DEK	DEK_3_4
1515	AAAGCCTTCTGGCAAAGTG	GAAATGCCCGGTCCCAGAG	DEK	DEK_4_1
1516	GGGTAATCGGCATCTAACT	GTCTGTTCATTACCAACAG	DENR	DENR_1_2
1517	GTCTGTTCATTACCAACAG	TGTTGCTAAATGTAGACAA	DENR	DENR_2_3
1518	TGTTGCTAAATGTAGACAA	AAGAAGACCGTACCACAAA	DENR	DENR_3_4
1519	AAGAAGACCGTACCACAAA	GGGTAATCGGCATCTAACT	DENR	DENR_4_1
1520	GACGAGGAAGAGTATATCG	GCCACATTTGAAACCCCTG	ESS2	ESS2_1_2
1521	GCCACATTTGAAACCCCTG	CTGAGCCGCTACACGAGTG	ESS2	ESS2_2_3
1522	CTGAGCCGCTACACGAGTG	CCAAATCCACCCACTCGAG	ESS2	ESS2_3_4
1523	CCAAATCCACCCACTCGAG	GACGAGGAAGAGTATATCG	ESS2	ESS2_4_1
1524	CTGCCAACATACCTCGTAG	TGTGCAAAGATGAATCCGT	DGCR8	DGCR8_1_2
1525	TGTGCAAAGATGAATCCGT	GACAAGGGATGCTACTCAG	DGCR8	DGCR8_2_3
1526	GACAAGGGATGCTACTCAG	TAGAGTCAGGCTCATCCAG	DGCR8	DGCR8_3_4
1527	TAGAGTCAGGCTCATCCAG	CTGCCAACATACCTCGTAG	DGCR8	DGCR8_4_1
1528	CAAGACTCCACCTATAACG	AAACCAGAGCAGGTGCGTG	DHCR7	DHCR7_1_2
1529	AAACCAGAGCAGGTGCGTG	GGGCATCGAGTTTAACCCT	DHCR7	DHCR7_2_3
1530	GGGCATCGAGTTTAACCCT	CTGCCATGACCACTTCGGG	DHCR7	DHCR7_3_4
1531	CTGCCATGACCACTTCGGG	CAAGACTCCACCTATAACG	DHCR7	DHCR7_4_1
1532	GGGTCTGGTAAAACAACAC	CATAGTATCGAGGAGTATG	DHX15	DHX15_1_2
1533	CATAGTATCGAGGAGTATG	TACACCATAACGCTCCAGG	DHX15	DHX15_2_3
1534	TACACCATAACGCTCCAGG	GCCCAGGAATAGTTAGGAG	DHX15	DHX15_3_4
1535	GCCCAGGAATAGTTAGGAG	GGGTCTGGTAAAACAACAC	DHX15	DHX15_4_1
1536	AATCGCTACCACATGCCCA	TCGAAATGGGAACACCGGG	DHX16	DHX16_1_2
1537	TCGAAATGGGAACACCGGG	CCCATCTGTCATGTAGCGG	DHX16	DHX16_2_3
1538	CCCATCTGTCATGTAGCGG	GTTTCGAATCCCCGGACGC	DHX16	DHX16_3_4
1539	GTTTCGAATCCCCGGACGC	AATCGCTACCACATGCCCA	DHX16	DHX16_4_1
1540	ATTCTACAAATGATTCTAG	CCAATACACTCTTATATGG	DHX29	DHX29_1_2
1541	CCAATACACTCTTATATGG	ATTCTAATGAGTGCCACTG	DHX29	DHX29_2_3
1542	ATTCTAATGAGTGCCACTG	CTTCAATATTTCTGAATTG	DHX29	DHX29_3_4
1543	CTTCAATATTTCTGAATTG	ATTCTACAAATGATTCTAG	DHX29	DHX29_4_1
1544	ATCCAGAGAGTATTCGACC	CTGTGATAGGGTCACTCAG	DHX30	DHX30_1_2
1545	CTGTGATAGGGTCACTCAG	GTGCTCATGAGTGCCACAG	DHX30	DHX30_2_3
1546	GTGCTCATGAGTGCCACAG	CAGAACCAGATCAGTCACA	DHX30	DHX30_3_4
1547	CAGAACCAGATCAGTCACA	ATCCAGAGAGTATTCGACC	DHX30	DHX30_4_1
1548	GGGGGCGTGATATGCACAC	TACCAACGAAACAATCCTG	DHX32	DHX32_1_2
1549	TACCAACGAAACAATCCTG	GAGGTTGTGTACCTTAGTG	DHX32	DHX32_2_3
1550	GAGGTTGTGTACCTTAGTG	GTCAGATTTGTTATCGATG	DHX32	DHX32_3_4
1551	GTCAGATTTGTTATCGATG	GGGGGCGTGATATGCACAC	DHX32	DHX32_4_1
1552	AGATGGCAGCTACTCGACG	CGTGCAGGTAATCATTCTG	DHX33	DHX33_1_2
1553	CGTGCAGGTAATCATTCTG	CAGCTCCGAGTCTTCCAAG	DHX33	DHX33_2_3
1554	CAGCTCCGAGTCTTCCAAG	AAGCAAAGAAGTATAACCC	DHX33	DHX33_3_4
1555	AAGCAAAGAAGTATAACCC	AGATGGCAGCTACTCGACG	DHX33	DHX33_4_1
1556	AACGTGGGTCGTAAGTGCG	CCCGTCCCAGAAATTCGGA	DHX34	DHX34_1_2
1557	CCCGTCCCAGAAATTCGGA	GGCGACTGGACGCTAAGTG	DHX34	DHX34_2_3
1558	GGCGACTGGACGCTAAGTG	ATGCTCCTCTATGCCCCGG	DHX34	DHX34_3_4
1559	ATGCTCCTCTATGCCCCGG	AACGTGGGTCGTAAGTGCG	DHX34	DHX34_4_1
1560	GTGAAAATTCACCAGACAG	AGGCAGTCCTGCATACATG	DHX35	DHX35_1_2
1561	AGGCAGTCCTGCATACATG	TTGTGTATGTGATCGACTG	DHX35	DHX35_2_3
1562	TTGTGTATGTGATCGACTG	TCTCAGGAACCGTAGACTG	DHX35	DHX35_3_4
1563	TCTCAGGAACCGTAGACTG	GTGAAAATTCACCAGACAG	DHX35	DHX35_4_1
1564	ATGAACTGAGTAACTTGAG	GTCCAATGATACATATACC	DHX36	DHX36_1_2
1565	GTCCAATGATACATATACC	CGTTGGCCAGATTATGTAA	DHX36	DHX36_2_3
1566	CGTTGGCCAGATTATGTAA	GCTTTACTAACCCACTCAG	DHX36	DHX36_3_4
1567	GCTTTACTAACCCACTCAG	ATGAACTGAGTAACTTGAG	DHX36	DHX36_4_1
1568	GAAGAACAAGTAATCATGG	TATGAAGGAAACGTGACAG	DHX37	DHX37_1_2
1569	TATGAAGGAAACGTGACAG	GACGACGATCAGAAAGACT	DHX37	DHX37_2_3
1570	GACGACGATCAGAAAGACT	CTTTAAGCCTCCACCGGAG	DHX37	DHX37_3_4
1571	CTTTAAGCCTCCACCGGAG	GAAGAACAAGTAATCATGG	DHX37	DHX37_4_1
1572	TCGAGACTATGACCGCAAG	CGATGACAGAAGACACTTG	DHX38	DHX38_1_2
1573	CGATGACAGAAGACACTTG	CAGCGGAGACAGATCAATG	DHX38	DHX38_2_3
1574	CAGCGGAGACAGATCAATG	CCACAGGAGGATTACGTGG	DHX38	DHX38_3_4
1575	CCACAGGAGGATTACGTGG	TCGAGACTATGACCGCAAG	DHX38	DHX38_4_1
1576	AAAGGATGCACGTCCCAGG	GAGAAGTCTCCTAATAGGA	DHX40	DHX40_1_2
1577	GAGAAGTCTCCTAATAGGA	AATACTGCGTATATTCAAG	DHX40	DHX40_2_3
1578	AATACTGCGTATATTCAAG	ATTAACAAGCCATCGAGGG	DHX40	DHX40_3_4
1579	ATTAACAAGCCATCGAGGG	AAAGGATGCACGTCCCAGG	DHX40	DHX40_4_1
1580	TGATTGCTGTAACGATGAG	TATGTAAACGACAAGCCAG	DHX57	DHX57_1_2
1581	TATGTAAACGACAAGCCAG	TTGCTCTCAAGTCCATCTG	DHX57	DHX57_2_3
1582	TTGCTCTCAAGTCCATCTG	AGATTGCAGAGATTCGTCG	DHX57	DHX57_3_4
1583	AGATTGCAGAGATTCGTCG	TGATTGCTGTAACGATGAG	DHX57	DHX57_4_1
1584	TTGACCAATACAACCACCT	CCTAGAACTTAAACTCCAG	DHX58	DHX58_1_2
1585	CCTAGAACTTAAACTCCAG	ATGCACCACGTGTCCAAGT	DHX58	DHX58_2_3
1586	ATGCACCACGTGTCCAAGT	GGGTGAAGATGATACCCCG	DHX58	DHX58_3_4
1587	GGGTGAAGATGATACCCCG	TTGACCAATACAACCACCT	DHX58	DHX58_4_1
1588	AGATGGCGGGATAAGCATG	AGACGGCGAAATCTTGTCG	DHX8	DHX8_1_2
1589	AGACGGCGAAATCTTGTCG	GATGATCGCGTACTGAGTG	DHX8	DHX8_2_3
1590	GATGATCGCGTACTGAGTG	CCAGGTCGAACATATCCAG	DHX8	DHX8_3_4
1591	CCAGGTCGAACATATCCAG	AGATGGCGGGATAAGCATG	DHX8	DHX8_4_1
1592	GAGATTTACCAACAACCAT	GGATGTGGGAAAACCACAC	DHX9	DHX9_1_2
1593	GGATGTGGGAAAACCACAC	AAAACATTATACTGGCATG	DHX9	DHX9_2_3
1594	AAAACATTATACTGGCATG	CAATCACAGCATCCAAAGG	DHX9	DHX9_3_4
1595	CAATCACAGCATCCAAAGG	GAGATTTACCAACAACCAT	DHX9	DHX9_4_1
1596	GTTGTTGAGAGACACACGA	GAGGCATACCCATTCCGGG	DIAPH1	DIAPH1_1_2
1597	GAGGCATACCCATTCCGGG	TAGCATCCCCAGACAAAGG	DIAPH1	DIAPH1_2_3
1598	TAGCATCCCCAGACAAAGG	AGTAATAGCTGCCGCAGAG	DIAPH1	DIAPH1_3_4
1599	AGTAATAGCTGCCGCAGAG	GTTGTTGAGAGACACACGA	DIAPH1	DIAPH1_4_1
1600	CAGTTAGTCCCAAAATGCG	TGTTGAGGCCTGACGATGG	DICER1	DICER1_1_2
1601	TGTTGAGGCCTGACGATGG	CAGCTACATAAAATCGATG	DICER1	DICER1_2_3
1602	CAGCTACATAAAATCGATG	TCAACGTGGAGCTTACCAG	DICER1	DICER1_3_4
1603	TCAACGTGGAGCTTACCAG	CAGTTAGTCCCAAAATGCG	DICER1	DICER1_4_1
1604	ACTATCGGAGGTGTCATCG	AGAAACTTCATTGTCGCTG	DIDO1	DIDO1_1_2
1605	AGAAACTTCATTGTCGCTG	GCTGAAGCACCACTCGATG	DIDO1	DIDO1_2_3
1606	GCTGAAGCACCACTCGATG	ATCTAAAGAGCTTTCCACG	DIDO1	DIDO1_3_4
1607	ATCTAAAGAGCTTTCCACG	ACTATCGGAGGTGTCATCG	DIDO1	DIDO1_4_1
1608	GGTGGTAGCGATGTCAGTG	GGACCTGTTCTACCCGGAA	UTP25	UTP25_1_2
1609	GGACCTGTTCTACCCGGAA	GAATATGGATCAGATCCCG	UTP25	UTP25_2_3
1610	GAATATGGATCAGATCCCG	GTAAAACGGGGCATAGAGT	UTP25	UTP25_3_4
1611	GTAAAACGGGGCATAGAGT	GGTGGTAGCGATGTCAGTG	UTP25	UTP25_4_1
1612	ACAGCATTATCGATAAGGT	AGGACTCATGTTCAACACG	DIMT1	DIMT1_1_2
1613	AGGACTCATGTTCAACACG	TGCTTGTGAACTTGACCCA	DIMT1	DIMT1_2_3
1614	TGCTTGTGAACTTGACCCA	TTCAGACCACCGCCCAAGG	DIMT1	DIMT1_3_4
1615	TTCAGACCACCGCCCAAGG	ACAGCATTATCGATAAGGT	DIMT1	DIMT1_4_1
1616	GAGGACACGACTGAGCTAG	GGTTGGTATCCAGTTGTCG	DIO1	DIO1_1_2
1617	GGTTGGTATCCAGTTGTCG	ATACCCGTCTTCTCGCCCA	DIO1	DIO1_2_3
1618	ATACCCGTCTTCTCGCCCA	ACATTTGGGAGTTTATGCA	DIO1	DIO1_3_4
1619	ACATTTGGGAGTTTATGCA	GAGGACACGACTGAGCTAG	DIO1	DIO1_4_1
1620	CGGATGCGTTTATATACGG	TTTGTAGTGTAGACCCACC	DIS3	DIS3_1_2
1621	TTTGTAGTGTAGACCCACC	TGTTCCTTAAAATGTGACG	DIS3	DIS3_2_3
1622	TGTTCCTTAAAATGTGACG	ATATTACCACTAGTCTCCG	DIS3	DIS3_3_4
1623	ATATTACCACTAGTCTCCG	CGGATGCGTTTATATACGG	DIS3	DIS3_4_1
1624	ATAGAATCACAAAGCTCGT	CGCTCAATTCATGGAGATG	DIS3L	DIS3L_1_2
1625	CGCTCAATTCATGGAGATG	GGAACACAAATCTGCACTG	DIS3L	DIS3L_2_3
1626	GGAACACAAATCTGCACTG	ATGTCAGAGCTAAACGAGA	DIS3L	DIS3L_3_4
1627	ATGTCAGAGCTAAACGAGA	ATAGAATCACAAAGCTCGT	DIS3L	DIS3L_4_1
1628	GTCGTGAAACTGCTTCCCG	ATACTAACAGAGTATGGCG	DIS3L2	DIS3L2_1_2
1629	ATACTAACAGAGTATGGCG	GGATAAAGTGGCTGCCGAG	DIS3L2	DIS3L2_2_3
1630	GGATAAAGTGGCTGCCGAG	TCCCCAGAGCATAGCAGCG	DIS3L2	DIS3L2_3_4
1631	TCCCCAGAGCATAGCAGCG	GTCGTGAAACTGCTTCCCG	DIS3L2	DIS3L2_4_1
1632	ATTCGACGGATACTTCGGG	ACACATAATGTCCGAATGT	DKC1	DKC1_1_2
1633	ACACATAATGTCCGAATGT	ATCATGCATTGTCACCATG	DKC1	DKC1_2_3
1634	ATCATGCATTGTCACCATG	CGATATGAGGACGGCATTG	DKC1	DKC1_3_4
1635	CGATATGAGGACGGCATTG	ATTCGACGGATACTTCGGG	DKC1	DKC1_4_1
1636	GTCACGCTGTTGCGACGAG	TACAGATGATCGCTCCGAT	DLAT	DLAT_1_2
1637	TACAGATGATCGCTCCGAT	CTGTGCCCATGGTCATGGT	DLAT	DLAT_2_3
1638	CTGTGCCCATGGTCATGGT	GATGGTAGAATCACCAAGA	DLAT	DLAT_3_4
1639	GATGGTAGAATCACCAAGA	GTCACGCTGTTGCGACGAG	DLAT	DLAT_4_1
1640	CTTACCTTGAAGCCTAACT	CAGTAAAAGCTTTAACAGG	DLD	DLD_1_2
1641	CAGTAAAAGCTTTAACAGG	CTGCTACGAAAGCTGATGG	DLD	DLD_2_3
1642	CTGCTACGAAAGCTGATGG	ATTCTTAGTAAAGGGTCGT	DLD	DLD_3_4
1643	ATTCTTAGTAAAGGGTCGT	CTTACCTTGAAGCCTAACT	DLD	DLD_4_1
1644	TTATCACCTGGCCAAAGCA	TCTGATCTAGATCGAATCA	DMGDH	DMGDH_1_2
1645	TCTGATCTAGATCGAATCA	ACAACAACCCAGTACACTG	DMGDH	DMGDH_2_3
1646	ACAACAACCCAGTACACTG	CTGGTTTGTAGAACCAGTG	DMGDH	DMGDH_3_4
1647	CTGGTTTGTAGAACCAGTG	TTATCACCTGGCCAAAGCA	DMGDH	DMGDH_4_1
1648	AAACACGCGAGGAGTCGGA	GGACCCGCGAGGAGTCGCG	DNAAF2	DNAAF2_1_2
1649	GGACCCGCGAGGAGTCGCG	GTCAGGTTTCCTCGAGTCG	DNAAF2	DNAAF2_2_3
1650	GTCAGGTTTCCTCGAGTCG	GGACTTGAGCAGGCACGCG	DNAAF2	DNAAF2_3_4
1651	GGACTTGAGCAGGCACGCG	AAACACGCGAGGAGTCGGA	DNAAF2	DNAAF2_4_1
1652	GAGAACAGGCAATTAAAGA	AGTGCTGTCCCAATTGCCG	DNAJA1	DNAJA1_1_2
1653	AGTGCTGTCCCAATTGCCG	AGGACTGATCCGCTCCCCA	DNAJA1	DNAJA1_2_3
1654	AGGACTGATCCGCTCCCCA	TTACCGAGTAAAAACAGCA	DNAJA1	DNAJA1_3_4
1655	TTACCGAGTAAAAACAGCA	GAGAACAGGCAATTAAAGA	DNAJA1	DNAJA1_4_1
1656	CCATGGCGGAACCAGAACG	GCCATTGGCACAGCATATG	DNAJB12	DNAJB12_1_2
1657	GCCATTGGCACAGCATATG	GTCGGCCTCAAAGCCACGG	DNAJB12	DNAJB12_2_3
1658	GTCGGCCTCAAAGCCACGG	CTGGTAGGTATAGCGCATG	DNAJB12	DNAJB12_3_4
1659	CTGGTAGGTATAGCGCATG	CCATGGCGGAACCAGAACG	DNAJB12	DNAJB12_4_1
1660	CACTAAGTCAAACAACTCC	GGATGATGAACGAAGGCAG	DNAJC1	DNAJC1_1_2
1661	GGATGATGAACGAAGGCAG	GTGGTTTGGTCAATCTACC	DNAJC1	DNAJC1_2_3
1662	GTGGTTTGGTCAATCTACC	GAAGCAAATCATGCCACTG	DNAJC1	DNAJC1_3_4
1663	GAAGCAAATCATGCCACTG	CACTAAGTCAAACAACTCC	DNAJC1	DNAJC1_4_1
1664	TGCCAGGCTGCATATGACA	CCCTTGTGTCTAGACCTGG	DNAJC17	DNAJC17_1_2
1665	CCCTTGTGTCTAGACCTGG	ACGCCAGGAGCGTGACCAG	DNAJC17	DNAJC17_2_3
1666	ACGCCAGGAGCGTGACCAG	AGGAGGATGAGTCAAAAGG	DNAJC17	DNAJC17_3_4
1667	AGGAGGATGAGTCAAAAGG	TGCCAGGCTGCATATGACA	DNAJC17	DNAJC17_4_1
1668	GATAAGAAAGAGTTATCCG	CTTGGCCATGTGAGATACA	DNAJC2	DNAJC2_1_2
1669	CTTGGCCATGTGAGATACA	AAACTTCGAAACTCATGCA	DNAJC2	DNAJC2_2_3
1670	AAACTTCGAAACTCATGCA	GAAGCTGCTCGGTTAGCTA	DNAJC2	DNAJC2_3_4
1671	GAAGCTGCTCGGTTAGCTA	GATAAGAAAGAGTTATCCG	DNAJC2	DNAJC2_4_1
1672	AGAGGCCCTACTTAAAGGT	GAAGAATATGATACACGAC	DNAJC21	DNAJC21_1_2
1673	GAAGAATATGATACACGAC	CAGGCGCATCGAAAACTTG	DNAJC21	DNAJC21_2_3
1674	CAGGCGCATCGAAAACTTG	ATGGAGGCACGGTACGAGA	DNAJC21	DNAJC21_3_4
1675	ATGGAGGCACGGTACGAGA	AGAGGCCCTACTTAAAGGT	DNAJC21	DNAJC21_4_1
1676	CTGGGACTACCGTACCTGG	GGTGCTCGTACACGTCCTG	DND1	DND1_1_2
1677	GGTGCTCGTACACGTCCTG	CCCAGCCTACCTTCCACCA	DND1	DND1_2_3
1678	CCCAGCCTACCTTCCACCA	GCTGCACAACCATCCGCTG	DND1	DND1_3_4
1679	GCTGCACAACCATCCGCTG	CTGGGACTACCGTACCTGG	DND1	DND1_4_1
1680	AAATTCACCGACTTCGAGG	CCAGGCCAGCGCACCATCG	DNM1	DNM1_1_2
1681	CCAGGCCAGCGCACCATCG	TGTCCACACACTTGAGACA	DNM1	DNM1_2_3
1682	TGTCCACACACTTGAGACA	TACATGAACACCAACCATG	DNM1	DNM1_3_4
1683	TACATGAACACCAACCATG	AAATTCACCGACTTCGAGG	DNM1	DNM1_4_1
1684	ATTTCTGATGAAAAAGACG	CACCCAAAAAAATGCACCA	DNMT1	DNMT1_1_2
1685	CACCCAAAAAAATGCACCA	AGGCAAAAAGAAATCCCCA	DNMT1	DNMT1_2_3
1686	AGGCAAAAAGAAATCCCCA	CTCTACTGGAGCGACGAGG	DNMT1	DNMT1_3_4
1687	CTCTACTGGAGCGACGAGG	ATTTCTGATGAAAAAGACG	DNMT1	DNMT1_4_1
1688	CATGTGGACGAGTCCCCCG	GCCTTCCAAGACACCACCA	DNMT3B	DNMT3B_1_2
1689	GCCTTCCAAGACACCACCA	CCAACAACACGCAACCAGG	DNMT3B	DNMT3B_2_3
1690	CCAACAACACGCAACCAGG	GGGATGAAGATCAGAGCCG	DNMT3B	DNMT3B_3_4
1691	GGGATGAAGATCAGAGCCG	CATGTGGACGAGTCCCCCG	DNMT3B	DNMT3B_4_1
1692	GGACTGAACCATCTACGGA	TCACTGACACTTATAACTG	DNTTIP2	DNTTIP2_1_2
1693	TCACTGACACTTATAACTG	AAGATAGTAAGATTGTACC	DNTTIP2	DNTTIP2_2_3
1694	AAGATAGTAAGATTGTACC	CACTCTAATCTGAACTCTG	DNTTIP2	DNTTIP2_3_4
1695	CACTCTAATCTGAACTCTG	GGACTGAACCATCTACGGA	DNTTIP2	DNTTIP2_4_1
1696	CACCAGCACCACTCCAGTG	GGCATCAGATTCACTCCAG	DQX1	DQX1_1_2
1697	GGCATCAGATTCACTCCAG	AGCAGTGCTTGAATTGTGT	DQX1	DQX1_2_3
1698	AGCAGTGCTTGAATTGTGT	AAGACGATTGCGAGCAAGA	DQX1	DQX1_3_4
1699	AAGACGATTGCGAGCAAGA	CACCAGCACCACTCCAGTG	DQX1	DQX1_4_1
1700	AGCCTTAAGCAGCCCTAAG	TCAACACTGCTTAGTAACC	DRG1	DRG1_1_2
1701	TCAACACTGCTTAGTAACC	GGTATCATTGAAGGTGCCA	DRG1	DRG1_2_3
1702	GGTATCATTGAAGGTGCCA	ACAGCAAACCCCCCAACAT	DRG1	DRG1_3_4
1703	ACAGCAAACCCCCCAACAT	AGCCTTAAGCAGCCCTAAG	DRG1	DRG1_4_1
1704	CTCGGACACAGAAGAACAA	TCACTGACCTTACCCACAG	DRG2	DRG2_1_2
1705	TCACTGACCTTACCCACAG	CCAGGAATACACGTCAGAG	DRG2	DRG2_2_3
1706	CCAGGAATACACGTCAGAG	ACATCGATGAACTCGTCCG	DRG2	DRG2_3_4
1707	ACATCGATGAACTCGTCCG	CTCGGACACAGAAGAACAA	DRG2	DRG2_4_1
1708	GGAAACTATTAAAACTGGG	ACAGATCTGATTATGACCG	DROSHA	DROSHA_1_2
1709	ACAGATCTGATTATGACCG	TGTTGGTCATAGGACGACA	DROSHA	DROSHA_2_3
1710	TGTTGGTCATAGGACGACA	CCTTAGGTACCAAAAACTG	DROSHA	DROSHA_3_4
1711	CCTTAGGTACCAAAAACTG	GGAAACTATTAAAACTGGG	DROSHA	DROSHA_4_1
1712	TGCCAGCGATAGTCGCCGA	CAACAACGAGCGCAGCAAG	DSP	DSP_1_2
1713	CAACAACGAGCGCAGCAAG	GCAAGAACTGACACGCCTG	DSP	DSP_2_3
1714	GCAAGAACTGACACGCCTG	GATGTTAGAAGAAGAACTG	DSP	DSP_3_4
1715	GATGTTAGAAGAAGAACTG	TGCCAGCGATAGTCGCCGA	DSP	DSP_4_1
1716	AAAGAAGCTAAAATCAGTG	AGAATTCGAGCTAGCAATG	DST	DST_1_2
1717	AGAATTCGAGCTAGCAATG	TTACAAACAATGACCTACC	DST	DST_2_3
1718	TTACAAACAATGACCTACC	CCAGTGTGTCCGATCACAC	DST	DST_3_4
1719	CCAGTGTGTCCGATCACAC	AAAGAAGCTAAAATCAGTG	DST	DST_4_1
1720	CGCGACGCCAACTACCGGA	GGAACAGAGAGTTTCTCGT	DUS1L	DUS1L_1_2
1721	GGAACAGAGAGTTTCTCGT	TGTTCCCGTTAGCAAACAC	DUS1L	DUS1L_2_3
1722	TGTTCCCGTTAGCAAACAC	GGGCGTCATGAGCGCAGGT	DUS1L	DUS1L_3_4
1723	GGGCGTCATGAGCGCAGGT	CGCGACGCCAACTACCGGA	DUS1L	DUS1L_4_1
1724	ATGTCCGCTCCATAATCCA	AAGACAACTCGATCATCAG	DUS2	DUS2_1_2
1725	AAGACAACTCGATCATCAG	TGCCATCGCAGTTCATGGG	DUS2	DUS2_2_3
1726	TGCCATCGCAGTTCATGGG	GAGGACTTTCGACAAGCCA	DUS2	DUS2_3_4
1727	GAGGACTTTCGACAAGCCA	ATGTCCGCTCCATAATCCA	DUS2	DUS2_4_1
1728	GCTAAGCGGATCCGACTGG	CACTTGCCTGGATTAGGGA	DUS3L	DUS3L_1_2
1729	CACTTGCCTGGATTAGGGA	TCGGGGCGGATGTGACATG	DUS3L	DUS3L_2_3
1730	TCGGGGCGGATGTGACATG	ACTTTGTGGACATCAACGT	DUS3L	DUS3L_3_4
1731	ACTTTGTGGACATCAACGT	GCTAAGCGGATCCGACTGG	DUS3L	DUS3L_4_1
1732	TTTGAATATCGAACCATTG	GCGAATTTACCACAAATCA	DUS4L	DUS4L_1_2
1733	GCGAATTTACCACAAATCA	ATGGAATAGACATTAACTG	DUS4L	DUS4L_2_3
1734	ATGGAATAGACATTAACTG	TAATGGAATCATAGTGCAC	DUS4L	DUS4L_3_4
1735	TAATGGAATCATAGTGCAC	TTTGAATATCGAACCATTG	DUS4L	DUS4L_4_1
1736	CAAGACATACTACCTTTCG	CAACGCTATTATAAACCAG	DUSP11	DUSP11_1_2
1737	CAACGCTATTATAAACCAG	GCCAGTCCTGTTTAAACCA	DUSP11	DUSP11_2_3
1738	GCCAGTCCTGTTTAAACCA	CAGTATTCAATAGGTGCCG	DUSP11	DUSP11_3_4
1739	CAGTATTCAATAGGTGCCG	CAAGACATACTACCTTTCG	DUSP11	DUSP11_4_1
1740	AGGTACGCGATACACAGCG	CCCTCGGAAATCATCCGAG	DUSP14	DUSP14_1_2
1741	CCCTCGGAAATCATCCGAG	GGACTGTACTTTGACACCG	DUSP14	DUSP14_2_3
1742	GGACTGTACTTTGACACCG	CCTGCAGCACAGTGCACCA	DUSP14	DUSP14_3_4
1743	CCTGCAGCACAGTGCACCA	AGGTACGCGATACACAGCG	DUSP14	DUSP14_4_1
1744	CGCCGACTCGTACAGCTCG	TGGTCGTACAGGAGCACGG	DUSP9	DUSP9_1_2
1745	TGGTCGTACAGGAGCACGG	CCCGCGGCACCTACCCTGG	DUSP9	DUSP9_2_3
1746	CCCGCGGCACCTACCCTGG	ACCGCGACTCCATGAGCTG	DUSP9	DUSP9_3_4
1747	ACCGCGACTCCATGAGCTG	CGCCGACTCGTACAGCTCG	DUSP9	DUSP9_4_1
1748	CTGTACAGGTCGTAGCCCG	CGCCATTTCACCCAGTAAG	DUT	DUT_1_2
1749	CGCCATTTCACCCAGTAAG	CTCTTCCATAACACCCAGA	DUT	DUT_2_3
1750	CTCTTCCATAACACCCAGA	TTGCAGCCAAGCCTGACCG	DUT	DUT_3_4
1751	TTGCAGCCAAGCCTGACCG	CTGTACAGGTCGTAGCCCG	DUT	DUT_4_1
1752	CACCGTATGAGCGGCAGGA	TCCGGGAGCTTATGTACAT	DXO	DXO_1_2
1753	TCCGGGAGCTTATGTACAT	TTGGTGTTAACCTCCCCAG	DXO	DXO_2_3
1754	TTGGTGTTAACCTCCCCAG	CCTCCCCTGAGAAGAGCAG	DXO	DXO_3_4
1755	CCTCCCCTGAGAAGAGCAG	CACCGTATGAGCGGCAGGA	DXO	DXO_4_1
1756	AATGCGCCCCGAGACACCG	CTTTATATTGACAACATCG	DYNC1H1	DYNC1H1_1_2
1757	CTTTATATTGACAACATCG	CAGCGGAGAATGGTCTCCG	DYNC1H1	DYNC1H1_2_3
1758	CAGCGGAGAATGGTCTCCG	CAGGCGACGAAACGAGACA	DYNC1H1	DYNC1H1_3_4
1759	CAGGCGACGAAACGAGACA	AATGCGCCCCGAGACACCG	DYNC1H1	DYNC1H1_4_1
1760	AGCATTGCTTCAAAGCATG	TATTTACTTAATTTAGACG	DYNC1I2	DYNC1I2_1_2
1761	TATTTACTTAATTTAGACG	CGTTGGTCAAAGCATCGGG	DYNC1I2	DYNC1I2_2_3
1762	CGTTGGTCAAAGCATCGGG	AACATTTACACAATATACA	DYNC1I2	DYNC1I2_3_4
1763	AACATTTACACAATATACA	AGCATTGCTTCAAAGCATG	DYNC1I2	DYNC1I2_4_1
1764	TTGGGCAACGAGATAGCGT	TAGCACGTTCTTCCCCGCA	DYNC1LI1	DYNC1LI1_1_2
1765	TAGCACGTTCTTCCCCGCA	ATCCAGTGAAAATTTAAGG	DYNC1LI1	DYNC1LI1_2_3
1766	ATCCAGTGAAAATTTAAGG	GTACTAGTAGTTTGCACAA	DYNC1LI1	DYNC1LI1_3_4
1767	GTACTAGTAGTTTGCACAA	TTGGGCAACGAGATAGCGT	DYNC1LI1	DYNC1LI1_4_1
1768	AGGTTCAAATACTCGAGTG	TCTCTAGACTAGTCCCCCT	DYNC2H1	DYNC2H1_1_2
1769	TCTCTAGACTAGTCCCCCT	TACGTTTACTGATTGCACC	DYNC2H1	DYNC2H1_2_3
1770	TACGTTTACTGATTGCACC	AGACTCCTGACATGCAACG	DYNC2H1	DYNC2H1_3_4
1771	AGACTCCTGACATGCAACG	AGGTTCAAATACTCGAGTG	DYNC2H1	DYNC2H1_4_1
1772	GAGATGCAACAGGACTCGG	ATTGCGGCTCATATCAAGA	DYNLL1	DYNLL1_1_2
1773	ATTGCGGCTCATATCAAGA	CACCTGGCATTGCATCGTG	DYNLL1	DYNLL1_2_3
1774	CACCTGGCATTGCATCGTG	CAAGAAGTACAATCCCACC	DYNLL1	DYNLL1_3_4
1775	CAAGAAGTACAATCCCACC	GAGATGCAACAGGACTCGG	DYNLL1	DYNLL1_4_1
1776	CAAGGAAGAGTGCAAACGC	CAATACGACGATCTCACTC	DZIP1	DZIP1_1_2
1777	CAATACGACGATCTCACTC	TGCAGATCAAGTCCAACAT	DZIP1	DZIP1_2_3
1778	TGCAGATCAAGTCCAACAT	ACAGTATCAGTGAACCCAA	DZIP1	DZIP1_3_4
1779	ACAGTATCAGTGAACCCAA	CAAGGAAGAGTGCAAACGC	DZIP1	DZIP1_4_1
1780	CCACAGCTACCACACGGTG	AAGCTAAAGTGGACCCAAG	DZIP1L	DZIP1L_1_2
1781	AAGCTAAAGTGGACCCAAG	GAGTGGACCAAACTTTATG	DZIP1L	DZIP1L_2_3
1782	GAGTGGACCAAACTTTATG	TGTGCCTGCCAGCTACAGG	DZIP1L	DZIP1L_3_4
1783	TGTGCCTGCCAGCTACAGG	CCACAGCTACCACACGGTG	DZIP1L	DZIP1L_4_1
1784	AATACTCTACCAAAAGGTG	TGCCTTTCAGATATAATGG	DZIP3	DZIP3_1_2
1785	TGCCTTTCAGATATAATGG	CTGCTTTATCCTCCTAACA	DZIP3	DZIP3_2_3
1786	CTGCTTTATCCTCCTAACA	CTAGGTTAAGAGTAAACAA	DZIP3	DZIP3_3_4
1787	CTAGGTTAAGAGTAAACAA	AATACTCTACCAAAAGGTG	DZIP3	DZIP3_4_1
1788	GACGGCGCGAGGCCAACCT	CTTTGCTAAGAAGTACCAG	EARS2	EARS2_1_2
1789	CTTTGCTAAGAAGTACCAG	CTGATGAGAGCCCCCGCCG	EARS2	EARS2_2_3
1790	CTGATGAGAGCCCCCGCCG	GTCCAACAAGGAATCGGGC	EARS2	EARS2_3_4
1791	GTCCAACAAGGAATCGGGC	GACGGCGCGAGGCCAACCT	EARS2	EARS2_4_1
1792	AAGAAGGCCGTGAACGACG	ATCCACCGATCTCCGGTAC	EBNA1BP2	EBNA1BP2_1_2
1793	ATCCACCGATCTCCGGTAC	ATTTCCGCAAAATAATCAG	EBNA1BP2	EBNA1BP2_2_3
1794	ATTTCCGCAAAATAATCAG	ATATCACAGGTGCAAACGG	EBNA1BP2	EBNA1BP2_3_4
1795	ATATCACAGGTGCAAACGG	AAGAAGGCCGTGAACGACG	EBNA1BP2	EBNA1BP2_4_1
1796	CTGTTGTCAGGTCGTGCTG	GTGTGTGGGTTCATTCACC	EBP	EBP_1_2
1797	GTGTGTGGGTTCATTCACC	CCAGCCAGTATATGCCAGG	EBP	EBP_2_3
1798	CCAGCCAGTATATGCCAGG	AAAGGCGATCACCACCCAC	EBP	EBP_3_4
1799	AAAGGCGATCACCACCCAC	CTGTTGTCAGGTCGTGCTG	EBP	EBP_4_1
1800	ACTTCACTCCATTATGGAA	GCCTGCTACTAGATGACCC	EDC3	EDC3_1_2
1801	GCCTGCTACTAGATGACCC	CGAGCCCATTGTCTATCGA	EDC3	EDC3_2_3
1802	CGAGCCCATTGTCTATCGA	AAAGATGACGAGTGCTTCG	EDC3	EDC3_3_4
1803	AAAGATGACGAGTGCTTCG	ACTTCACTCCATTATGGAA	EDC3	EDC3_4_1
1804	CAGCGTCAGCACTTCGGAG	GTGGTAAAAGGTCATAGCA	EDC4	EDC4_1_2
1805	GTGGTAAAAGGTCATAGCA	GAACCGAGAGTTAAAGATG	EDC4	EDC4_2_3
1806	GAACCGAGAGTTAAAGATG	CAGCTCCACGATTCGTCGG	EDC4	EDC4_3_4
1807	CAGCTCCACGATTCGTCGG	CAGCGTCAGCACTTCGGAG	EDC4	EDC4_4_1
1808	CTGCGCAAGAAGGGCCCTA	AGCGACTGGGACACGGTGA	EDF1	EDF1_1_2
1809	AGCGACTGGGACACGGTGA	CATTCTATTACCAAGAACA	EDF1	EDF1_2_3
1810	CATTCTATTACCAAGAACA	AAAATCAATGAGAAGCCAC	EDF1	EDF1_3_4
1811	AAAATCAATGAGAAGCCAC	CTGCGCAAGAAGGGCCCTA	EDF1	EDF1_4_1
1812	CAAACACGCCAAATGCACC	TGTGAATGACATTCATACA	EED	EED_1_2
1813	TGTGAATGACATTCATACA	TGGCTCGTATTGCTATCAT	EED	EED_2_3
1814	TGGCTCGTATTGCTATCAT	AGAGAATGATCCATACCAC	EED	EED_3_4
1815	AGAGAATGATCCATACCAC	CAAACACGCCAAATGCACC	EED	EED_4_1
1816	ATCTGATCTATAAATGCGG	TTACAGGGACATCTCAGGT	EEF1A1	EEF1A1_1_2
1817	TTACAGGGACATCTCAGGT	CACAAATGCTACTGTGTCG	EEF1A1	EEF1A1_2_3
1818	CACAAATGCTACTGTGTCG	GCTCCAGTCAACGTTACAA	EEF1A1	EEF1A1_3_4
1819	GCTCCAGTCAACGTTACAA	ATCTGATCTATAAATGCGG	EEF1A1	EEF1A1_4_1
1820	GCCACCTCATCTACAAATG	GACTGCGCAGTGCTGATCG	EEF1A2	EEF1A2_1_2
1821	GACTGCGCAGTGCTGATCG	AAGAAGATCGGCTACAACC	EEF1A2	EEF1A2_2_3
1822	AAGAAGATCGGCTACAACC	TCAGTGGAGATGCACCACG	EEF1A2	EEF1A2_3_4
1823	TCAGTGGAGATGCACCACG	GCCACCTCATCTACAAATG	EEF1A2	EEF1A2_4_1
1824	GGACAAGAGCTACATCGAG	CATGACACAAGTCGGCAGG	EEF1B2	EEF1B2_1_2
1825	CATGACACAAGTCGGCAGG	AAATATGGTCCTGCCGATG	EEF1B2	EEF1B2_2_3
1826	AAATATGGTCCTGCCGATG	CTCATCATCAGATCCAAAG	EEF1B2	EEF1B2_3_4
1827	CTCATCATCAGATCCAAAG	GGACAAGAGCTACATCGAG	EEF1B2	EEF1B2_4_1
1828	CCACACGCGTTCGGCCGAG	GCCAGACCGAGGACCGGGT	EEF1D	EEF1D_1_2
1829	GCCAGACCGAGGACCGGGT	CCGGTATGATGCAGCCGAG	EEF1D	EEF1D_2_3
1830	CCGGTATGATGCAGCCGAG	GGCTCTCGCAATGTCACGG	EEF1D	EEF1D_3_4
1831	GGCTCTCGCAATGTCACGG	CCACACGCGTTCGGCCGAG	EEF1D	EEF1D_4_1
1832	AAAAGCAATCGTTCAGCAG	CAGGGTCACTCAAGTAGAT	EEF1E1	EEF1E1_1_2
1833	CAGGGTCACTCAAGTAGAT	CAGTTCTTCAGACAAACAA	EEF1E1	EEF1E1_2_3
1834	CAGTTCTTCAGACAAACAA	AGATAAAGTCTACCTTACA	EEF1E1	EEF1E1_3_4
1835	AGATAAAGTCTACCTTACA	AAAAGCAATCGTTCAGCAG	EEF1E1	EEF1E1_4_1
1836	AATTTGCGGAGAAATTCAG	GCCTCTGCAGTGAGCAATG	EEF1G	EEF1G_1_2
1837	GCCTCTGCAGTGAGCAATG	GGATGCTTACTTGAAGACG	EEF1G	EEF1G_2_3
1838	GGATGCTTACTTGAAGACG	GGTATTGGGAAAGGCCTGG	EEF1G	EEF1G_3_4
1839	GGTATTGGGAAAGGCCTGG	AATTTGCGGAGAAATTCAG	EEF1G	EEF1G_4_1
1840	GACACGCTTCACTGATACC	GAGAAGTCGACATGCCCGG	EEF2	EEF2_1_2
1841	GAGAAGTCGACATGCCCGG	GACATCAAACTGGACAGCG	EEF2	EEF2_2_3
1842	GACATCAAACTGGACAGCG	TAGAACCGACCTTTGTCGG	EEF2	EEF2_3_4
1843	TAGAACCGACCTTTGTCGG	GACACGCTTCACTGATACC	EEF2	EEF2_4_1
1844	TGTCGAGTAGCACGTTCGG	GTCCTCAAAGTACACATCC	EEF2K	EEF2K_1_2
1845	GTCCTCAAAGTACACATCC	CAGGCGGATGTTGTCATCG	EEF2K	EEF2K_2_3
1846	CAGGCGGATGTTGTCATCG	TATCGAGGTCACTGAACAC	EEF2K	EEF2K_3_4
1847	TATCGAGGTCACTGAACAC	TGTCGAGTAGCACGTTCGG	EEF2K	EEF2K_4_1
1848	GGGATGCAGACCCAGTCAG	GGTGCACCGATTATACCCG	EEFSEC	EEFSEC_1_2
1849	GGTGCACCGATTATACCCG	AAAGATACCGTATTTCCGG	EEFSEC	EEFSEC_2_3
1850	AAAGATACCGTATTTCCGG	AGCAGCTTAGGGTCAAACT	EEFSEC	EEFSEC_3_4
1851	AGCAGCTTAGGGTCAAACT	GGGATGCAGACCCAGTCAG	EEFSEC	EEFSEC_4_1
1852	ATTAATCACTAAAACCGGA	ATATAGTAATCTCCCCACA	ELF1	ELF1_1_2
1853	ATATAGTAATCTCCCCACA	GGAATGAAACTGTTAAACC	ELF1	ELF1_2_3
1854	GGAATGAAACTGTTAAACC	AAACCCCCAAAAGTTGACA	ELF1	ELF1_3_4
1855	AAACCCCCAAAAGTTGACA	ATTAATCACTAAAACCGGA	ELF1	ELF1_4_1
1856	CAGACGTTACCCAGGAGTG	CTTGGCATCCACCTGACGA	EFTUD2	EFTUD2_1_2
1857	CTTGGCATCCACCTGACGA	GCCACATGCCCTTACATCA	EFTUD2	EFTUD2_2_3
1858	GCCACATGCCCTTACATCA	AACACGGTTCACCTCGATG	EFTUD2	EFTUD2_3_4
1859	AACACGGTTCACCTCGATG	CAGACGTTACCCAGGAGTG	EFTUD2	EFTUD2_4_1
1860	TAGCTTACCGAAAGAGTGG	GATAAAAAGAAACTAGTGA	EIF1	EIF1_1_2
1861	GATAAAAAGAAACTAGTGA	AATTCAACAGAGAAACGGC	EIF1	EIF1_2_3
1862	AATTCAACAGAGAAACGGC	TGCAGAAGTTTGCCTGCAA	EIF1	EIF1_3_4
1863	TGCAGAAGTTTGCCTGCAA	TAGCTTACCGAAAGAGTGG	EIF1	EIF1_4_1
1864	CCAGGGAACAATCTGCATG	AGAACATCTGGATCAAGAG	EIF1AD	EIF1AD_1_2
1865	AGAACATCTGGATCAAGAG	CTTCTGCAGAGAGCGCACG	EIF1AD	EIF1AD_2_3
1866	CTTCTGCAGAGAGCGCACG	ATCTCTTGGCATAGGCCTG	EIF1AD	EIF1AD_3_4
1867	ATCTCTTGGCATAGGCCTG	CCAGGGAACAATCTGCATG	EIF1AD	EIF1AD_4_1
1868	GGAGGTAAAAACAGACGCA	TCCCCGCTAGAGTATGCTC	EIF1AX	EIF1AX_1_2
1869	TCCCCGCTAGAGTATGCTC	AGAGGTTATGTCACATCAG	EIF1AX	EIF1AX_2_3
1870	AGAGGTTATGTCACATCAG	TAGGTTTGGATAAATACCT	EIF1AX	EIF1AX_3_4
1871	TAGGTTTGGATAAATACCT	GGAGGTAAAAACAGACGCA	EIF1AX	EIF1AX_4_1
1872	GAGGTAAAAACAGGCGCAG	GAATCTGAAAAAAGAGAGT	EIF1AY	EIF1AY_1_2
1873	GAATCTGAAAAAAGAGAGT	AGAGGTTATGCCATATCAG	EIF1AY	EIF1AY_2_3
1874	AGAGGTTATGCCATATCAG	ATTACCTGAGCATACTCTG	EIF1AY	EIF1AY_3_4
1875	ATTACCTGAGCATACTCTG	GAGGTAAAAACAGGCGCAG	EIF1AY	EIF1AY_4_1
1876	CGGGATCTTACCGAAAGAT	TGACGACTTACTCCCGGCA	EIF1B	EIF1B_1_2
1877	TGACGACTTACTCCCGGCA	CCTTTGCTGATGCAACTAA	EIF1B	EIF1B_2_3
1878	CCTTTGCTGATGCAACTAA	AGACACTGACTACTGTTCA	EIF1B	EIF1B_3_4
1879	AGACACTGACTACTGTTCA	CGGGATCTTACCGAAAGAT	EIF1B	EIF1B_4_1
1880	TCACCCAAAAATACTGTCC	AGATAAAGTTACAATGCTG	EIF2A	EIF2A_1_2
1881	AGATAAAGTTACAATGCTG	CATTATTAACCCGTAACCT	EIF2A	EIF2A_2_3
1882	CATTATTAACCCGTAACCT	ATACTAATATATGTCCATG	EIF2A	EIF2A_3_4
1883	ATACTAATATATGTCCATG	TCACCCAAAAATACTGTCC	EIF2A	EIF2A_4_1
1884	GCCCGGACCCCGAATATGA	ACACCTGTCTTGAACGAAG	EIF2AK1	EIF2AK1_1_2
1885	ACACCTGTCTTGAACGAAG	TGTTGGCTATCACACCGCG	EIF2AK1	EIF2AK1_2_3
1886	TGTTGGCTATCACACCGCG	TAGTCGAGAGAAACAAGCG	EIF2AK1	EIF2AK1_3_4
1887	TAGTCGAGAGAAACAAGCG	GCCCGGACCCCGAATATGA	EIF2AK1	EIF2AK1_4_1
1888	CAACCTACCTCCTATCATG	TTATGAACAGTGTGCATCG	EIF2AK2	EIF2AK2_1_2
1889	TTATGAACAGTGTGCATCG	AAGGCAATACGTACCACTG	EIF2AK2	EIF2AK2_2_3
1890	AAGGCAATACGTACCACTG	TGGTCTCAGAAATAATCAA	EIF2AK2	EIF2AK2_3_4
1891	TGGTCTCAGAAATAATCAA	CAACCTACCTCCTATCATG	EIF2AK2	EIF2AK2_4_1
1892	AGACAGAGTTGCGACCGCG	AATATACCGAAGTTCAAAG	EIF2AK3	EIF2AK3_1_2
1893	AATATACCGAAGTTCAAAG	TATCTACCATACTACAAGA	EIF2AK3	EIF2AK3_2_3
1894	TATCTACCATACTACAAGA	TACCACCCATTACCTATTG	EIF2AK3	EIF2AK3_3_4
1895	TACCACCCATTACCTATTG	AGACAGAGTTGCGACCGCG	EIF2AK3	EIF2AK3_4_1
1896	CTGGCCAAGAAACACTGTG	CAAGACGACTCCATCGTGG	EIF2AK4	EIF2AK4_1_2
1897	CAAGACGACTCCATCGTGG	GGATGACCGAGCTGCACGC	EIF2AK4	EIF2AK4_2_3
1898	GGATGACCGAGCTGCACGC	TAGGCCTTCCCATCCACGT	EIF2AK4	EIF2AK4_3_4
1899	TAGGCCTTCCCATCCACGT	CTGGCCAAGAAACACTGTG	EIF2AK4	EIF2AK4_4_1
1900	AGAGGAGTCCACACCACAC	GGCAAGACTGATGAAGCGG	EIF2B1	EIF2B1_1_2
1901	GGCAAGACTGATGAAGCGG	AAAAGATCATGATTGAGCG	EIF2B1	EIF2B1_2_3
1902	AAAAGATCATGATTGAGCG	GTCACAGCCTGATTTGTCA	EIF2B1	EIF2B1_3_4
1903	GTCACAGCCTGATTTGTCA	AGAGGAGTCCACACCACAC	EIF2B1	EIF2B1_4_1
1904	GACCACCGCTGGAGCAACG	CCATTTCCTCGGAGCTGCG	EIF2B2	EIF2B2_1_2
1905	CCATTTCCTCGGAGCTGCG	ACATCCGGAGGCCTAAACG	EIF2B2	EIF2B2_2_3
1906	ACATCCGGAGGCCTAAACG	GGCTTCTCCCGAACAGTAG	EIF2B2	EIF2B2_3_4
1907	GGCTTCTCCCGAACAGTAG	GACCACCGCTGGAGCAACG	EIF2B2	EIF2B2_4_1
1908	GTCATTGTGGTTACAACCA	ACAGACGTTGCCTTACATG	EIF2B3	EIF2B3_1_2
1909	ACAGACGTTGCCTTACATG	ATATGGAATCAGTTCACTC	EIF2B3	EIF2B3_2_3
1910	ATATGGAATCAGTTCACTC	CAACCCAAGAACTGACCTA	EIF2B3	EIF2B3_3_4
1911	CAACCCAAGAACTGACCTA	GTCATTGTGGTTACAACCA	EIF2B3	EIF2B3_4_1
1912	TATCTGCAGCCCAATGTCA	GAAGTAGGTCATCAACCTG	EIF2B4	EIF2B4_1_2
1913	GAAGTAGGTCATCAACCTG	TGCAGGCCGAGTCGCACCA	EIF2B4	EIF2B4_2_3
1914	TGCAGGCCGAGTCGCACCA	TAAACTAAAACCCTACATG	EIF2B4	EIF2B4_3_4
1915	TAAACTAAAACCCTACATG	TATCTGCAGCCCAATGTCA	EIF2B4	EIF2B4_4_1
1916	CGCCCTACATCTCTCAATG	GTGGATAGTACCACAAACA	EIF2B5	EIF2B5_1_2
1917	GTGGATAGTACCACAAACA	CCCGGCACAACATCTACCG	EIF2B5	EIF2B5_2_3
1918	CCCGGCACAACATCTACCG	GAGTTCAGTGATGATTCTG	EIF2B5	EIF2B5_3_4
1919	GAGTTCAGTGATGATTCTG	CGCCCTACATCTCTCAATG	EIF2B5	EIF2B5_4_1
1920	AAGTTGTATGCTCACAAAG	CACCAAAGAAATGGCACAG	EIF2D	EIF2D_1_2
1921	CACCAAAGAAATGGCACAG	TACCAGGACCACTTGTGGT	EIF2D	EIF2D_2_3
1922	TACCAGGACCACTTGTGGT	TGTGGACTGGAAACACCCG	EIF2D	EIF2D_3_4
1923	TGTGGACTGGAAACACCCG	AAGTTGTATGCTCACAAAG	EIF2D	EIF2D_4_1
1924	TGTGTGGTTGTCATTAGGG	TCTTAGTGAATTATCCAGA	EIF2S1	EIF2S1_1_2
1925	TCTTAGTGAATTATCCAGA	ATGACAAGTACAAGAGACC	EIF2S1	EIF2S1_2_3
1926	ATGACAAGTACAAGAGACC	AATAGGCGCTTGACCCCAC	EIF2S1	EIF2S1_3_4
1927	AATAGGCGCTTGACCCCAC	TGTGTGGTTGTCATTAGGG	EIF2S1	EIF2S1_4_1
1928	CAAGAACCAACTGAACCAG	AAATACTAGAGAAAGATGA	EIF2S2	EIF2S2_1_2
1929	AAATACTAGAGAAAGATGA	AGAGACTACACATACGAGG	EIF2S2	EIF2S2_2_3
1930	AGAGACTACACATACGAGG	CTCCACAAGTCGTCCGAGT	EIF2S2	EIF2S2_3_4
1931	CTCCACAAGTCGTCCGAGT	CAAGAACCAACTGAACCAG	EIF2S2	EIF2S2_4_1
1932	GACAAGCCACAATTAACAT	TGGTCCCTGGAATGTCCGT	EIF2S3	EIF2S3_1_2
1933	TGGTCCCTGGAATGTCCGT	ATCACTTACCAATAAGCCG	EIF2S3	EIF2S3_2_3
1934	ATCACTTACCAATAAGCCG	ATATAGGTACAGTAGCAGA	EIF2S3	EIF2S3_3_4
1935	ATATAGGTACAGTAGCAGA	GACAAGCCACAATTAACAT	EIF2S3	EIF2S3_4_1
1936	AGGCCAATTCGTGTCGGTG	TTGATAAAGAGCGCTTACG	EIF3A	EIF3A_1_2
1937	TTGATAAAGAGCGCTTACG	GCAGCGTAAAGAAGAACGC	EIF3A	EIF3A_2_3
1938	GCAGCGTAAAGAAGAACGC	CAATGGAGGACTCTCGTTG	EIF3A	EIF3A_3_4
1939	CAATGGAGGACTCTCGTTG	AGGCCAATTCGTGTCGGTG	EIF3A	EIF3A_4_1
1940	TATGACGATCAGTGACGAG	AGAGGCATTGCTCTATGGG	EIF3B	EIF3B_1_2
1941	AGAGGCATTGCTCTATGGG	CATCTGGGACATCCTTACG	EIF3B	EIF3B_2_3
1942	CATCTGGGACATCCTTACG	AGGCGATTATGTTACCACC	EIF3B	EIF3B_3_4
1943	AGGCGATTATGTTACCACC	TATGACGATCAGTGACGAG	EIF3B	EIF3B_4_1
1944	GGATGCGGATATAGAACCG	GATATGGGACTCGAAATCA	EIF3C	EIF3C_1_2
1945	GATATGGGACTCGAAATCA	TTGCAGCGGAAAACAACCT	EIF3C	EIF3C_2_3
1946	TTGCAGCGGAAAACAACCT	GAGGAGAAGGGCACTACCG	EIF3C	EIF3C_3_4
1947	GAGGAGAAGGGCACTACCG	GGATGCGGATATAGAACCG	EIF3C	EIF3C_4_1
1948	GATGCGGATATAGAACCGG	ACTTGCGACTCTCCCCAGA	EIF3CL	EIF3CL_1_2
1949	ACTTGCGACTCTCCCCAGA	CTTGGCAGCCAGAGATGTG	EIF3CL	EIF3CL_2_3
1950	CTTGGCAGCCAGAGATGTG	CAGAGCATGGTGGTAGATG	EIF3CL	EIF3CL_3_4
1951	CAGAGCATGGTGGTAGATG	GATGCGGATATAGAACCGG	EIF3CL	EIF3CL_4_1
1952	CCGCAGAGACAAAGATCGT	ATGCTGCTTACATGTCCTG	EIF3D	EIF3D_1_2
1953	ATGCTGCTTACATGTCCTG	ATCCCAGGAATACACTGAG	EIF3D	EIF3D_2_3
1954	ATCCCAGGAATACACTGAG	ACCTACCGGTACGCAACAG	EIF3D	EIF3D_3_4
1955	ACCTACCGGTACGCAACAG	CCGCAGAGACAAAGATCGT	EIF3D	EIF3D_4_1
1956	CTTCTTAGTGATACCAACA	AAAATTCCAGTACGAATGT	EIF3E	EIF3E_1_2
1957	AAAATTCCAGTACGAATGT	ATGCTTTAAGTTCACTCTG	EIF3E	EIF3E_2_3
1958	ATGCTTTAAGTTCACTCTG	ACAGCAGTCATAACAAACA	EIF3E	EIF3E_3_4
1959	ACAGCAGTCATAACAAACA	CTTCTTAGTGATACCAACA	EIF3E	EIF3E_4_1
1960	ACGCCAACCCCAGTCCCGG	GTCGACAAACACTCAGTGG	EIF3F	EIF3F_1_2
1961	GTCGACAAACACTCAGTGG	CACGAGTACTACAGCCGAG	EIF3F	EIF3F_2_3
1962	CACGAGTACTACAGCCGAG	GACTCCCATTAAAGTGCTG	EIF3F	EIF3F_3_4
1963	GACTCCCATTAAAGTGCTG	ACGCCAACCCCAGTCCCGG	EIF3F	EIF3F_4_1
1964	AGTACAAGATAGATGAGGA	TTCAAAGGCTGTCGCAAGG	EIF3G	EIF3G_1_2
1965	TTCAAAGGCTGTCGCAAGG	GACCCCCCCGGACCCAATG	EIF3G	EIF3G_2_3
1966	GACCCCCCCGGACCCAATG	CCCCAGCGTATCCTTGTAG	EIF3G	EIF3G_3_4
1967	CCCCAGCGTATCCTTGTAG	AGTACAAGATAGATGAGGA	EIF3G	EIF3G_4_1
1968	AAGATGATCAATGTTTACA	TATGGCTCATTCGTTACCC	EIF3H	EIF3H_1_2
1969	TATGGCTCATTCGTTACCC	CTGATCAATGTCCTAATGT	EIF3H	EIF3H_2_3
1970	CTGATCAATGTCCTAATGT	TCTTCAAACATGTACTCAA	EIF3H	EIF3H_3_4
1971	TCTTCAAACATGTACTCAA	AAGATGATCAATGTTTACA	EIF3H	EIF3H_4_1
1972	AGATTAAGTATAACCGCGA	GGGCCATACCGGAGCTGTG	EIF3I	EIF3I_1_2
1973	GGGCCATACCGGAGCTGTG	AAATCACCAGTGCTGTTTG	EIF3I	EIF3I_2_3
1974	AAATCACCAGTGCTGTTTG	AACGACATCCAGTTATCCA	EIF3I	EIF3I_3_4
1975	AACGACATCCAGTTATCCA	AGATTAAGTATAACCGCGA	EIF3I	EIF3I_4_1
1976	TCTTCCACGGAGAAAGCGT	CTCGTCCTCGCCTTCCCAG	EIF3J	EIF3J_1_2
1977	CTCGTCCTCGCCTTCCCAG	GATGATGATGAAAAAAAAG	EIF3J	EIF3J_2_3
1978	GATGATGATGAAAAAAAAG	AAAGTCATCTCTTGAAGAT	EIF3J	EIF3J_3_4
1979	AAAGTCATCTCTTGAAGAT	TCTTCCACGGAGAAAGCGT	EIF3J	EIF3J_4_1
1980	ACGTGGGCAAGTTGCTCAA	TCGATCATGCACTTGCACA	EIF3K	EIF3K_1_2
1981	TCGATCATGCACTTGCACA	CCCGAGGTACAAAATCTGT	EIF3K	EIF3K_2_3
1982	CCCGAGGTACAAAATCTGT	ACAACATGGCAGATAACTG	EIF3K	EIF3K_3_4
1983	ACAACATGGCAGATAACTG	ACGTGGGCAAGTTGCTCAA	EIF3K	EIF3K_4_1
1984	AAGAATACACCTTGGCCCG	TGGAGGTATACACAAGCGG	EIF3L	EIF3L_1_2
1985	TGGAGGTATACACAAGCGG	CTTCTTGGCAGTCTTACAG	EIF3L	EIF3L_2_3
1986	CTTCTTGGCAGTCTTACAG	TGGTAGTAATCTCCTAACA	EIF3L	EIF3L_3_4
1987	TGGTAGTAATCTCCTAACA	AAGAATACACCTTGGCCCG	EIF3L	EIF3L_4_1
1988	CAGAAGAGAACTCGGAAGG	GGTTCCAGGATCAAGAGTA	EIF3M	EIF3M_1_2
1989	GGTTCCAGGATCAAGAGTA	AGCTGGTCAAATTTCGCGA	EIF3M	EIF3M_2_3
1990	AGCTGGTCAAATTTCGCGA	GCTGCTTCAAAAGTCATGG	EIF3M	EIF3M_3_4
1991	GCTGCTTCAAAAGTCATGG	CAGAAGAGAACTCGGAAGG	EIF3M	EIF3M_4_1
1992	GAGCCCGAAGGCGTCATCG	TGCACCTCAGCACGCACGT	EIF4A1	EIF4A1_1_2
1993	TGCACCTCAGCACGCACGT	AACATCTTGATGTATTTGG	EIF4A1	EIF4A1_2_3
1994	AACATCTTGATGTATTTGG	AGCACATCAGAAGGCATTG	EIF4A1	EIF4A1_3_4
1995	AGCACATCAGAAGGCATTG	GAGCCCGAAGGCGTCATCG	EIF4A1	EIF4A1_4_1
1996	GTAAGCATAGATGCCACGA	GAGACCCAAGCACTAGTAT	EIF4A2	EIF4A2_1_2
1997	GAGACCCAAGCACTAGTAT	TATTGTTGTTGGTACACCC	EIF4A2	EIF4A2_2_3
1998	TATTGTTGTTGGTACACCC	GATTTGATCCTTAAAACCA	EIF4A2	EIF4A2_3_4
[truncated: 6,761 more rows]
