# Supplementary material for: Decoding RNA Metabolism by RNA-linked CRISPR Screening in Human Cells
Source: bioRxiv. 2024 Jul 26:2024.07.25.605204. Preprint. [Version 1] doi: 10.1101/2024.07.25.605204 (PMC11291135; doi:10.1101/2024.07.25.605204)
Supplement: Supplement 1 [file media-1.zip › table_s6_sgrna_counts.csv]

sample_id	sample_name	insert_num	barcode_count	umi_count	read_count
179p2	ntc_bc1_total	7003	149	91673	144196
179p2	ntc_bc1_total	3648	12	25844	46554
179p2	ntc_bc1_total	507	15	25516	44083
179p2	ntc_bc1_total	4221	8	22694	40340
179p2	ntc_bc1_total	8540	10	22694	43321
179p2	ntc_bc1_total	3268	12	22670	47235
179p2	ntc_bc1_total	7535	16	21601	36266
179p2	ntc_bc1_total	7513	14	21314	35989
179p2	ntc_bc1_total	1508	18	21000	36022
179p2	ntc_bc1_total	178	11	20698	36627
179p2	ntc_bc1_total	3319	18	20529	33208
179p2	ntc_bc1_total	3830	20	20161	32846
179p2	ntc_bc1_total	3488	15	19587	33433
179p2	ntc_bc1_total	5078	16	18957	34106
179p2	ntc_bc1_total	8630	7	18411	36265
179p2	ntc_bc1_total	7747	11	18280	33444
179p2	ntc_bc1_total	3864	9	18129	34398
179p2	ntc_bc1_total	3017	17	18013	29634
179p2	ntc_bc1_total	5137	14	17892	33863
179p2	ntc_bc1_total	832	19	17888	29533
179p2	ntc_bc1_total	158	15	17882	29331
179p2	ntc_bc1_total	7176	10	17616	30146
179p2	ntc_bc1_total	6954	16	17581	32282
179p2	ntc_bc1_total	7612	7	17053	33891
179p2	ntc_bc1_total	2885	9	17027	28175
179p2	ntc_bc1_total	3442	21	16997	27241
179p2	ntc_bc1_total	7867	14	16987	28653
179p2	ntc_bc1_total	2369	16	16781	28250
179p2	ntc_bc1_total	6878	9	16555	28593
179p2	ntc_bc1_total	3877	14	16527	31900
179p2	ntc_bc1_total	5774	11	16436	28601
179p2	ntc_bc1_total	4095	15	16411	26562
179p2	ntc_bc1_total	1447	14	16284	26304
179p2	ntc_bc1_total	1732	16	16212	26115
179p2	ntc_bc1_total	8703	10	16081	29630
179p2	ntc_bc1_total	2040	10	15968	32507
179p2	ntc_bc1_total	4524	8	15950	30930
179p2	ntc_bc1_total	8617	14	15950	25534
179p2	ntc_bc1_total	208	9	15808	36013
179p2	ntc_bc1_total	6512	19	15711	24254
179p2	ntc_bc1_total	924	9	15688	27020
179p2	ntc_bc1_total	6088	11	15517	25796
179p2	ntc_bc1_total	1804	10	15365	25702
179p2	ntc_bc1_total	4902	14	15357	24972
179p2	ntc_bc1_total	297	11	15301	26262
179p2	ntc_bc1_total	160	16	15192	24615
179p2	ntc_bc1_total	332	9	15166	25678
179p2	ntc_bc1_total	7736	9	15122	30671
179p2	ntc_bc1_total	6763	15	15098	27544
179p2	ntc_bc1_total	6369	13	15048	25883
179p2	ntc_bc1_total	5858	14	15043	24825
179p2	ntc_bc1_total	8573	9	14990	26880
179p2	ntc_bc1_total	8685	15	14932	23168
179p2	ntc_bc1_total	1236	14	14928	25505
179p2	ntc_bc1_total	5966	18	14902	24661
179p2	ntc_bc1_total	7326	7	14900	30931
179p2	ntc_bc1_total	627	13	14847	24821
179p2	ntc_bc1_total	3784	11	14819	25107
179p2	ntc_bc1_total	218	7	14662	27254
179p2	ntc_bc1_total	1461	10	14583	24805
179p2	ntc_bc1_total	751	8	14541	24868
179p2	ntc_bc1_total	815	9	14453	40199
179p2	ntc_bc1_total	2828	8	14427	26464
179p2	ntc_bc1_total	3337	11	14412	24293
179p2	ntc_bc1_total	2523	10	14379	24312
179p2	ntc_bc1_total	2530	12	14370	24273
179p2	ntc_bc1_total	3812	8	14360	24169
179p2	ntc_bc1_total	7274	12	14282	25312
179p2	ntc_bc1_total	5364	10	14265	25790
179p2	ntc_bc1_total	4232	16	14232	23756
179p2	ntc_bc1_total	2856	13	14217	24992
179p2	ntc_bc1_total	4600	14	14211	24532
179p2	ntc_bc1_total	7052	12	14171	27825
179p2	ntc_bc1_total	5548	13	14129	25363
179p2	ntc_bc1_total	6085	9	14128	23816
179p2	ntc_bc1_total	56	15	14126	23092
179p2	ntc_bc1_total	7549	8	14103	32311
179p2	ntc_bc1_total	3389	12	14086	22277
179p2	ntc_bc1_total	6863	8	14069	28255
179p2	ntc_bc1_total	322	8	14068	25169
179p2	ntc_bc1_total	2348	11	14049	23366
179p2	ntc_bc1_total	4928	20	14006	21581
179p2	ntc_bc1_total	5999	14	13990	23560
179p2	ntc_bc1_total	4084	17	13973	22871
179p2	ntc_bc1_total	3261	12	13932	22578
179p2	ntc_bc1_total	3958	8	13922	24720
179p2	ntc_bc1_total	3432	6	13919	25396
179p2	ntc_bc1_total	3965	10	13898	23483
179p2	ntc_bc1_total	7423	12	13869	22439
179p2	ntc_bc1_total	5576	9	13831	26113
179p2	ntc_bc1_total	1338	9	13822	27037
179p2	ntc_bc1_total	2859	10	13747	23375
179p2	ntc_bc1_total	5749	8	13676	24713
179p2	ntc_bc1_total	4260	12	13668	22430
179p2	ntc_bc1_total	3807	11	13667	26401
179p2	ntc_bc1_total	2784	9	13666	22084
179p2	ntc_bc1_total	1845	11	13654	23113
179p2	ntc_bc1_total	3963	15	13644	22097
179p2	ntc_bc1_total	88	5	13556	26162
179p2	ntc_bc1_total	3316	10	13497	22100
179p2	ntc_bc1_total	7188	5	13472	27628
179p2	ntc_bc1_total	2880	9	13470	23559
179p2	ntc_bc1_total	977	9	13459	24642
179p2	ntc_bc1_total	7218	8	13433	24490
179p2	ntc_bc1_total	2400	12	13426	20974
179p2	ntc_bc1_total	8436	14	13425	21061
179p2	ntc_bc1_total	8555	8	13317	23610
179p2	ntc_bc1_total	6616	18	13285	21371
179p2	ntc_bc1_total	3497	16	13194	20876
179p2	ntc_bc1_total	5058	11	13177	21447
179p2	ntc_bc1_total	1182	11	13163	21564
179p2	ntc_bc1_total	2578	9	13162	23487
179p2	ntc_bc1_total	5937	13	13156	20512
179p2	ntc_bc1_total	827	11	13089	22887
179p2	ntc_bc1_total	4779	10	13043	23583
179p2	ntc_bc1_total	5272	9	13040	23550
179p2	ntc_bc1_total	6438	12	12929	22155
179p2	ntc_bc1_total	2525	11	12905	22040
179p2	ntc_bc1_total	2342	11	12883	26072
179p2	ntc_bc1_total	4977	6	12866	22179
179p2	ntc_bc1_total	1340	10	12857	21810
179p2	ntc_bc1_total	3584	19	12812	19967
179p2	ntc_bc1_total	4024	16	12749	20485
179p2	ntc_bc1_total	8408	10	12731	20517
179p2	ntc_bc1_total	2626	11	12701	20561
179p2	ntc_bc1_total	7729	13	12687	20902
179p2	ntc_bc1_total	12	14	12674	20744
179p2	ntc_bc1_total	7638	6	12672	22684
179p2	ntc_bc1_total	4691	12	12602	21217
179p2	ntc_bc1_total	5019	8	12585	26222
179p2	ntc_bc1_total	5264	15	12585	19916
179p2	ntc_bc1_total	2018	12	12576	19925
179p2	ntc_bc1_total	4918	14	12478	19827
179p2	ntc_bc1_total	8625	12	12385	23371
179p2	ntc_bc1_total	2567	7	12340	22199
179p2	ntc_bc1_total	8175	17	12334	21182
179p2	ntc_bc1_total	749	10	12325	20266
179p2	ntc_bc1_total	6576	8	12324	20477
179p2	ntc_bc1_total	7468	8	12321	22209
179p2	ntc_bc1_total	5462	4	12307	22987
179p2	ntc_bc1_total	5	12	12279	19838
179p2	ntc_bc1_total	4527	17	12269	19395
179p2	ntc_bc1_total	5672	9	12258	21736
179p2	ntc_bc1_total	260	5	12255	26567
179p2	ntc_bc1_total	3492	8	12233	21642
179p2	ntc_bc1_total	380	9	12233	20250
179p2	ntc_bc1_total	4634	6	12226	22710
179p2	ntc_bc1_total	8293	14	12144	19340
179p2	ntc_bc1_total	7991	8	12139	20395
179p2	ntc_bc1_total	5183	7	12105	20702
179p2	ntc_bc1_total	2808	7	12089	22052
179p2	ntc_bc1_total	1826	8	12077	22549
179p2	ntc_bc1_total	7029	9	12057	21291
179p2	ntc_bc1_total	111	12	12050	19687
179p2	ntc_bc1_total	175	12	12031	19696
179p2	ntc_bc1_total	3053	14	12017	20532
179p2	ntc_bc1_total	506	14	12017	21416
179p2	ntc_bc1_total	2817	9	11978	22309
179p2	ntc_bc1_total	5537	8	11947	20861
179p2	ntc_bc1_total	4617	7	11931	24403
179p2	ntc_bc1_total	2430	15	11911	18670
179p2	ntc_bc1_total	2589	10	11901	21251
179p2	ntc_bc1_total	3322	9	11891	20188
179p2	ntc_bc1_total	1277	11	11885	20725
179p2	ntc_bc1_total	273	12	11870	21469
179p2	ntc_bc1_total	2083	13	11857	18145
179p2	ntc_bc1_total	8138	14	11810	19723
179p2	ntc_bc1_total	7628	8	11804	19767
179p2	ntc_bc1_total	4261	5	11772	22073
179p2	ntc_bc1_total	234	12	11752	18972
179p2	ntc_bc1_total	1089	16	11742	19072
179p2	ntc_bc1_total	990	13	11735	19265
179p2	ntc_bc1_total	7896	7	11725	22764
179p2	ntc_bc1_total	4960	9	11720	24244
179p2	ntc_bc1_total	5679	6	11712	19443
179p2	ntc_bc1_total	6849	10	11671	19274
179p2	ntc_bc1_total	5998	13	11657	19001
179p2	ntc_bc1_total	7929	12	11655	18154
179p2	ntc_bc1_total	2701	4	11645	26200
179p2	ntc_bc1_total	3866	13	11640	18409
179p2	ntc_bc1_total	7971	9	11611	19884
179p2	ntc_bc1_total	4781	6	11588	20724
179p2	ntc_bc1_total	2071	7	11579	22133
179p2	ntc_bc1_total	3831	9	11556	21018
179p2	ntc_bc1_total	1881	6	11510	19837
179p2	ntc_bc1_total	713	10	11491	19239
179p2	ntc_bc1_total	6668	6	11487	20824
179p2	ntc_bc1_total	7947	13	11480	20375
179p2	ntc_bc1_total	8042	10	11478	19117
179p2	ntc_bc1_total	7002	10	11462	18735
179p2	ntc_bc1_total	5163	12	11440	18250
179p2	ntc_bc1_total	4081	10	11421	19639
179p2	ntc_bc1_total	7230	11	11419	18934
179p2	ntc_bc1_total	7477	12	11406	19027
179p2	ntc_bc1_total	5728	14	11350	18673
179p2	ntc_bc1_total	6761	10	11346	20931
179p2	ntc_bc1_total	4777	13	11334	18349
179p2	ntc_bc1_total	5330	10	11314	17729
179p2	ntc_bc1_total	2634	13	11274	18615
179p2	ntc_bc1_total	736	10	11274	17878
179p2	ntc_bc1_total	2916	9	11251	18273
179p2	ntc_bc1_total	5600	12	11216	18324
179p2	ntc_bc1_total	1337	8	11155	18619
179p2	ntc_bc1_total	8024	8	11151	23321
179p2	ntc_bc1_total	225	13	11147	18236
179p2	ntc_bc1_total	7949	7	11144	19473
179p2	ntc_bc1_total	4514	6	11133	20083
179p2	ntc_bc1_total	5662	13	11128	17527
179p2	ntc_bc1_total	8000	11	11104	19082
179p2	ntc_bc1_total	2351	10	11096	19782
179p2	ntc_bc1_total	5824	8	11073	18923
179p2	ntc_bc1_total	2560	9	11071	19073
179p2	ntc_bc1_total	4005	10	11046	18395
179p2	ntc_bc1_total	7861	6	11034	21692
179p2	ntc_bc1_total	6356	8	11031	18372
179p2	ntc_bc1_total	3494	7	11026	18782
179p2	ntc_bc1_total	5667	8	10982	18546
179p2	ntc_bc1_total	4756	17	10945	17657
179p2	ntc_bc1_total	1335	10	10893	18029
179p2	ntc_bc1_total	1659	7	10882	18359
179p2	ntc_bc1_total	4242	9	10869	18393
179p2	ntc_bc1_total	2763	10	10864	17643
179p2	ntc_bc1_total	7951	12	10838	18628
179p2	ntc_bc1_total	2751	10	10832	18761
179p2	ntc_bc1_total	6858	9	10821	17857
179p2	ntc_bc1_total	2986	11	10816	17065
179p2	ntc_bc1_total	5787	14	10813	17160
179p2	ntc_bc1_total	5206	13	10802	17255
179p2	ntc_bc1_total	5950	7	10789	21223
179p2	ntc_bc1_total	4103	24	10781	16066
179p2	ntc_bc1_total	5581	9	10768	17378
179p2	ntc_bc1_total	2622	10	10753	17851
179p2	ntc_bc1_total	6146	7	10750	19483
179p2	ntc_bc1_total	5630	17	10746	16717
179p2	ntc_bc1_total	5340	13	10740	17386
179p2	ntc_bc1_total	2713	9	10737	17355
179p2	ntc_bc1_total	1256	9	10722	17288
179p2	ntc_bc1_total	2389	15	10693	17132
179p2	ntc_bc1_total	2149	10	10680	16708
179p2	ntc_bc1_total	8191	11	10677	16703
179p2	ntc_bc1_total	886	6	10676	18548
179p2	ntc_bc1_total	2297	13	10671	17306
179p2	ntc_bc1_total	5636	5	10647	21187
179p2	ntc_bc1_total	5187	12	10644	17175
179p2	ntc_bc1_total	7818	10	10641	17427
179p2	ntc_bc1_total	3901	3	10623	24408
179p2	ntc_bc1_total	8584	13	10612	19102
179p2	ntc_bc1_total	2365	11	10604	17550
179p2	ntc_bc1_total	1899	5	10596	18727
179p2	ntc_bc1_total	3211	8	10583	19049
179p2	ntc_bc1_total	4227	14	10583	19114
179p2	ntc_bc1_total	4283	13	10579	16669
179p2	ntc_bc1_total	5689	8	10554	17960
179p2	ntc_bc1_total	2864	13	10551	18054
179p2	ntc_bc1_total	2459	11	10533	17351
179p2	ntc_bc1_total	2694	13	10531	17113
179p2	ntc_bc1_total	8429	15	10528	16065
179p2	ntc_bc1_total	2788	10	10517	16927
179p2	ntc_bc1_total	8350	10	10501	17953
179p2	ntc_bc1_total	4333	11	10497	17421
179p2	ntc_bc1_total	8704	5	10497	21167
179p2	ntc_bc1_total	5978	6	10492	18774
179p2	ntc_bc1_total	5676	6	10491	18090
179p2	ntc_bc1_total	8077	12	10474	16069
179p2	ntc_bc1_total	233	10	10469	16879
179p2	ntc_bc1_total	7759	12	10469	16305
179p2	ntc_bc1_total	8174	6	10463	17903
179p2	ntc_bc1_total	2813	12	10457	17239
179p2	ntc_bc1_total	5205	9	10453	20262
179p2	ntc_bc1_total	5131	14	10452	16360
179p2	ntc_bc1_total	2241	5	10451	18255
179p2	ntc_bc1_total	8690	17	10449	16504
179p2	ntc_bc1_total	5091	9	10434	21082
179p2	ntc_bc1_total	5827	12	10418	16198
179p2	ntc_bc1_total	6167	9	10400	17838
179p2	ntc_bc1_total	1076	7	10390	17024
179p2	ntc_bc1_total	1529	9	10372	17006
179p2	ntc_bc1_total	310	5	10349	18050
179p2	ntc_bc1_total	4521	7	10342	20115
179p2	ntc_bc1_total	6988	18	10335	15862
179p2	ntc_bc1_total	1636	11	10328	16858
179p2	ntc_bc1_total	4817	14	10314	16690
179p2	ntc_bc1_total	8702	8	10314	17412
179p2	ntc_bc1_total	5010	4	10303	19967
179p2	ntc_bc1_total	3449	11	10297	17634
179p2	ntc_bc1_total	3066	8	10295	16571
179p2	ntc_bc1_total	5319	7	10282	25009
179p2	ntc_bc1_total	5323	9	10277	16818
179p2	ntc_bc1_total	3883	9	10263	16800
179p2	ntc_bc1_total	1146	9	10255	16380
179p2	ntc_bc1_total	3089	10	10251	19373
179p2	ntc_bc1_total	2698	6	10240	18356
179p2	ntc_bc1_total	5727	11	10240	16838
179p2	ntc_bc1_total	5884	14	10233	16105
179p2	ntc_bc1_total	1366	11	10232	16907
179p2	ntc_bc1_total	3301	6	10228	16604
179p2	ntc_bc1_total	6813	14	10224	18186
179p2	ntc_bc1_total	3313	6	10214	17845
179p2	ntc_bc1_total	7040	8	10199	16628
179p2	ntc_bc1_total	8141	6	10196	16665
179p2	ntc_bc1_total	4312	10	10176	16348
179p2	ntc_bc1_total	4329	8	10175	17303
179p2	ntc_bc1_total	7225	6	10167	17456
179p2	ntc_bc1_total	548	8	10160	17423
179p2	ntc_bc1_total	6163	9	10156	17384
179p2	ntc_bc1_total	3520	13	10151	16330
179p2	ntc_bc1_total	3959	9	10142	17658
179p2	ntc_bc1_total	2937	7	10137	17250
179p2	ntc_bc1_total	642	11	10130	16875
179p2	ntc_bc1_total	8273	11	10124	16372
179p2	ntc_bc1_total	1356	8	10121	16808
179p2	ntc_bc1_total	1332	5	10120	16538
179p2	ntc_bc1_total	2088	7	10120	18948
179p2	ntc_bc1_total	8479	9	10066	16054
179p2	ntc_bc1_total	2526	13	10051	16166
179p2	ntc_bc1_total	708	7	10036	16699
179p2	ntc_bc1_total	4561	11	10029	16160
179p2	ntc_bc1_total	1354	5	10014	16950
179p2	ntc_bc1_total	4334	7	10012	17578
179p2	ntc_bc1_total	8652	9	10011	16070
179p2	ntc_bc1_total	6760	7	10000	16876
179p2	ntc_bc1_total	54	18	9988	15175
179p2	ntc_bc1_total	7769	5	9970	17290
179p2	ntc_bc1_total	540	10	9963	16494
179p2	ntc_bc1_total	7615	10	9962	16020
179p2	ntc_bc1_total	58	4	9946	17676
179p2	ntc_bc1_total	5597	13	9943	15499
179p2	ntc_bc1_total	853	8	9928	16821
179p2	ntc_bc1_total	1249	5	9925	16733
179p2	ntc_bc1_total	6026	12	9909	15806
179p2	ntc_bc1_total	2534	7	9903	15684
179p2	ntc_bc1_total	8558	10	9896	15454
179p2	ntc_bc1_total	8697	10	9887	16856
179p2	ntc_bc1_total	5134	7	9876	16710
179p2	ntc_bc1_total	2588	3	9850	20015
179p2	ntc_bc1_total	2095	6	9847	17434
179p2	ntc_bc1_total	5432	14	9833	18932
179p2	ntc_bc1_total	4675	9	9798	15409
179p2	ntc_bc1_total	8396	14	9782	15376
179p2	ntc_bc1_total	650	11	9781	15939
179p2	ntc_bc1_total	1343	9	9766	15292
179p2	ntc_bc1_total	3212	6	9760	16723
179p2	ntc_bc1_total	655	9	9751	17264
179p2	ntc_bc1_total	6	11	9749	16685
179p2	ntc_bc1_total	6982	8	9739	16743
179p2	ntc_bc1_total	7635	5	9714	16447
179p2	ntc_bc1_total	5797	11	9701	15335
179p2	ntc_bc1_total	6766	10	9700	15416
179p2	ntc_bc1_total	3503	10	9695	15916
179p2	ntc_bc1_total	2748	9	9694	15151
179p2	ntc_bc1_total	2514	13	9667	15128
179p2	ntc_bc1_total	2643	4	9666	17161
179p2	ntc_bc1_total	8488	8	9664	18654
179p2	ntc_bc1_total	7873	13	9651	14858
179p2	ntc_bc1_total	2915	6	9642	16530
179p2	ntc_bc1_total	3572	11	9624	15563
179p2	ntc_bc1_total	7124	8	9619	15970
179p2	ntc_bc1_total	2936	11	9605	17069
179p2	ntc_bc1_total	7972	11	9603	15047
179p2	ntc_bc1_total	4571	12	9593	15221
179p2	ntc_bc1_total	2548	13	9589	14863
179p2	ntc_bc1_total	7841	14	9587	15574
179p2	ntc_bc1_total	4102	7	9578	16305
179p2	ntc_bc1_total	6177	8	9556	16235
179p2	ntc_bc1_total	4806	10	9555	15131
179p2	ntc_bc1_total	3034	10	9537	15701
179p2	ntc_bc1_total	5555	15	9530	15077
179p2	ntc_bc1_total	8092	14	9528	15050
179p2	ntc_bc1_total	71	9	9524	15715
179p2	ntc_bc1_total	7566	8	9510	16724
179p2	ntc_bc1_total	7969	10	9508	16190
179p2	ntc_bc1_total	2935	9	9498	15211
179p2	ntc_bc1_total	341	11	9489	15779
179p2	ntc_bc1_total	7774	5	9485	15682
179p2	ntc_bc1_total	8148	12	9484	14747
179p2	ntc_bc1_total	2704	6	9483	18480
179p2	ntc_bc1_total	1976	14	9480	15378
179p2	ntc_bc1_total	4200	7	9477	15784
179p2	ntc_bc1_total	7753	13	9462	15773
179p2	ntc_bc1_total	4132	12	9453	15096
179p2	ntc_bc1_total	7619	13	9447	14842
179p2	ntc_bc1_total	7491	4	9446	17760
179p2	ntc_bc1_total	5539	9	9440	16301
179p2	ntc_bc1_total	2423	13	9435	14969
179p2	ntc_bc1_total	5967	15	9433	15018
179p2	ntc_bc1_total	2533	6	9413	15619
179p2	ntc_bc1_total	2833	5	9412	16085
179p2	ntc_bc1_total	8565	12	9404	14712
179p2	ntc_bc1_total	7648	7	9396	16844
179p2	ntc_bc1_total	7363	6	9394	15316
179p2	ntc_bc1_total	1560	10	9361	16399
179p2	ntc_bc1_total	5983	9	9359	15137
179p2	ntc_bc1_total	4353	5	9356	15973
179p2	ntc_bc1_total	4729	9	9356	15006
179p2	ntc_bc1_total	1716	4	9349	16857
179p2	ntc_bc1_total	6099	9	9338	16177
179p2	ntc_bc1_total	5905	13	9331	14894
179p2	ntc_bc1_total	4905	6	9328	15771
179p2	ntc_bc1_total	4937	4	9325	19081
179p2	ntc_bc1_total	6725	9	9325	15233
179p2	ntc_bc1_total	6098	9	9315	16048
179p2	ntc_bc1_total	1684	4	9313	17702
179p2	ntc_bc1_total	8670	4	9311	21930
179p2	ntc_bc1_total	7200	3	9309	18692
179p2	ntc_bc1_total	5466	4	9302	21571
179p2	ntc_bc1_total	6111	4	9283	17155
179p2	ntc_bc1_total	5587	8	9281	15441
179p2	ntc_bc1_total	2119	12	9278	16780
179p2	ntc_bc1_total	3799	11	9276	14463
179p2	ntc_bc1_total	842	3	9272	18419
179p2	ntc_bc1_total	2910	9	9261	14623
179p2	ntc_bc1_total	5592	12	9257	14844
179p2	ntc_bc1_total	7655	8	9257	15117
179p2	ntc_bc1_total	1284	5	9254	16424
179p2	ntc_bc1_total	4046	15	9242	14456
179p2	ntc_bc1_total	5106	10	9229	14446
179p2	ntc_bc1_total	4939	6	9219	15416
179p2	ntc_bc1_total	1572	13	9208	14907
179p2	ntc_bc1_total	1786	8	9199	15200
179p2	ntc_bc1_total	4911	8	9193	15509
179p2	ntc_bc1_total	5040	6	9166	15168
179p2	ntc_bc1_total	7631	10	9159	14687
179p2	ntc_bc1_total	1216	4	9153	15631
179p2	ntc_bc1_total	5370	4	9140	18855
179p2	ntc_bc1_total	7045	9	9127	15018
179p2	ntc_bc1_total	159	9	9122	15418
179p2	ntc_bc1_total	1493	11	9114	14078
179p2	ntc_bc1_total	439	10	9109	14793
179p2	ntc_bc1_total	1578	8	9108	14584
179p2	ntc_bc1_total	2983	12	9097	14131
179p2	ntc_bc1_total	8397	9	9096	14429
179p2	ntc_bc1_total	7645	9	9094	14420
179p2	ntc_bc1_total	5154	15	9076	14051
179p2	ntc_bc1_total	997	6	9073	15133
179p2	ntc_bc1_total	739	8	9067	16659
179p2	ntc_bc1_total	6780	9	9061	14862
179p2	ntc_bc1_total	277	9	9050	14372
179p2	ntc_bc1_total	156	13	9039	14308
179p2	ntc_bc1_total	4451	13	9034	14183
179p2	ntc_bc1_total	7900	7	9034	16280
179p2	ntc_bc1_total	4871	6	9028	14794
179p2	ntc_bc1_total	7658	13	9018	15664
179p2	ntc_bc1_total	375	12	9015	14914
179p2	ntc_bc1_total	4055	9	9015	14685
179p2	ntc_bc1_total	7147	8	9009	14677
179p2	ntc_bc1_total	2015	5	9005	16063
179p2	ntc_bc1_total	8496	3	8994	19925
179p2	ntc_bc1_total	7229	6	8988	16864
179p2	ntc_bc1_total	4074	12	8987	14550
179p2	ntc_bc1_total	4153	11	8986	15433
179p2	ntc_bc1_total	8318	3	8986	17495
179p2	ntc_bc1_total	8319	8	8982	14575
179p2	ntc_bc1_total	725	8	8979	14946
179p2	ntc_bc1_total	7490	9	8971	14658
179p2	ntc_bc1_total	4493	11	8964	14732
179p2	ntc_bc1_total	7075	3	8961	16930
179p2	ntc_bc1_total	7940	13	8960	14330
179p2	ntc_bc1_total	163	10	8952	14676
179p2	ntc_bc1_total	2543	11	8941	14092
179p2	ntc_bc1_total	1699	8	8935	13870
179p2	ntc_bc1_total	7376	8	8929	13955
179p2	ntc_bc1_total	1444	11	8923	14088
179p2	ntc_bc1_total	1722	4	8921	15253
179p2	ntc_bc1_total	5986	13	8905	13954
179p2	ntc_bc1_total	1142	8	8885	15439
179p2	ntc_bc1_total	357	11	8882	13608
179p2	ntc_bc1_total	4601	8	8878	14198
179p2	ntc_bc1_total	3736	11	8874	14217
179p2	ntc_bc1_total	981	4	8866	16171
179p2	ntc_bc1_total	4177	8	8860	16269
179p2	ntc_bc1_total	4598	6	8859	18078
179p2	ntc_bc1_total	4559	4	8852	15601
179p2	ntc_bc1_total	2558	9	8832	13789
179p2	ntc_bc1_total	7476	11	8831	15271
179p2	ntc_bc1_total	8547	13	8828	13999
179p2	ntc_bc1_total	3957	15	8826	14690
179p2	ntc_bc1_total	5437	12	8817	13688
179p2	ntc_bc1_total	1081	7	8804	13969
179p2	ntc_bc1_total	1048	5	8801	14840
179p2	ntc_bc1_total	5465	4	8792	15577
179p2	ntc_bc1_total	1832	6	8776	15222
179p2	ntc_bc1_total	2895	9	8772	14355
179p2	ntc_bc1_total	2819	4	8754	15120
179p2	ntc_bc1_total	1497	10	8737	14515
179p2	ntc_bc1_total	5984	9	8724	14369
179p2	ntc_bc1_total	2898	13	8716	14122
179p2	ntc_bc1_total	7958	6	8711	15214
179p2	ntc_bc1_total	7629	8	8707	14056
179p2	ntc_bc1_total	8615	11	8702	14037
179p2	ntc_bc1_total	973	12	8690	13837
179p2	ntc_bc1_total	335	6	8688	15013
179p2	ntc_bc1_total	6449	11	8682	13400
179p2	ntc_bc1_total	7939	9	8678	14248
179p2	ntc_bc1_total	2723	9	8677	13973
179p2	ntc_bc1_total	4499	7	8671	14736
179p2	ntc_bc1_total	7545	3	8669	15479
179p2	ntc_bc1_total	7886	8	8644	14152
179p2	ntc_bc1_total	6996	10	8635	13611
179p2	ntc_bc1_total	6868	5	8633	14966
179p2	ntc_bc1_total	5005	8	8631	13736
179p2	ntc_bc1_total	7664	12	8615	13741
179p2	ntc_bc1_total	2791	13	8601	13418
179p2	ntc_bc1_total	207	8	8594	15022
179p2	ntc_bc1_total	1152	6	8582	14786
179p2	ntc_bc1_total	3447	9	8580	13685
179p2	ntc_bc1_total	4166	7	8577	14403
179p2	ntc_bc1_total	614	8	8577	14342
179p2	ntc_bc1_total	2585	9	8575	14549
179p2	ntc_bc1_total	1087	10	8569	14343
179p2	ntc_bc1_total	304	7	8556	13906
179p2	ntc_bc1_total	7931	12	8550	13447
179p2	ntc_bc1_total	4339	13	8547	13397
179p2	ntc_bc1_total	3380	8	8539	13839
179p2	ntc_bc1_total	2258	5	8537	14903
179p2	ntc_bc1_total	1604	8	8530	13768
179p2	ntc_bc1_total	900	9	8528	13581
179p2	ntc_bc1_total	8400	5	8523	14506
179p2	ntc_bc1_total	1001	7	8522	14447
179p2	ntc_bc1_total	138	11	8521	13285
179p2	ntc_bc1_total	324	8	8512	14295
179p2	ntc_bc1_total	99	6	8511	14523
179p2	ntc_bc1_total	2235	5	8509	14943
179p2	ntc_bc1_total	2308	5	8509	14000
179p2	ntc_bc1_total	4442	10	8502	13676
179p2	ntc_bc1_total	4243	6	8500	13587
179p2	ntc_bc1_total	1642	10	8492	14212
179p2	ntc_bc1_total	3907	7	8479	15129
179p2	ntc_bc1_total	8713	8	8473	16251
179p2	ntc_bc1_total	598	11	8467	13853
179p2	ntc_bc1_total	514	15	8463	13249
179p2	ntc_bc1_total	50	3	8452	15598
179p2	ntc_bc1_total	1121	5	8451	14172
179p2	ntc_bc1_total	2333	5	8444	14227
179p2	ntc_bc1_total	247	12	8441	12969
179p2	ntc_bc1_total	1789	15	8436	13184
179p2	ntc_bc1_total	2038	8	8429	13333
179p2	ntc_bc1_total	6746	7	8421	13456
179p2	ntc_bc1_total	8648	8	8418	13408
179p2	ntc_bc1_total	4085	6	8413	14173
179p2	ntc_bc1_total	3145	5	8396	15194
179p2	ntc_bc1_total	3516	7	8380	13262
179p2	ntc_bc1_total	5176	7	8357	15317
179p2	ntc_bc1_total	6622	20	8344	12605
179p2	ntc_bc1_total	7943	6	8344	13531
179p2	ntc_bc1_total	4497	5	8333	14175
179p2	ntc_bc1_total	1281	7	8331	13917
179p2	ntc_bc1_total	8142	7	8331	15376
179p2	ntc_bc1_total	4986	9	8298	13215
179p2	ntc_bc1_total	4161	8	8288	13798
179p2	ntc_bc1_total	1345	8	8286	13123
179p2	ntc_bc1_total	4015	10	8286	14158
179p2	ntc_bc1_total	6683	4	8279	14550
179p2	ntc_bc1_total	7418	6	8277	13302
179p2	ntc_bc1_total	782	6	8276	13943
179p2	ntc_bc1_total	372	11	8261	12841
179p2	ntc_bc1_total	4865	9	8243	13847
179p2	ntc_bc1_total	254	5	8236	16074
179p2	ntc_bc1_total	2806	4	8234	16206
179p2	ntc_bc1_total	6896	9	8226	13865
179p2	ntc_bc1_total	5944	4	8221	15130
179p2	ntc_bc1_total	385	9	8219	12712
179p2	ntc_bc1_total	5329	7	8217	13781
179p2	ntc_bc1_total	7927	4	8206	14963
179p2	ntc_bc1_total	7586	8	8202	13138
179p2	ntc_bc1_total	1512	9	8201	13063
179p2	ntc_bc1_total	4496	4	8193	14751
179p2	ntc_bc1_total	6016	12	8182	12359
179p2	ntc_bc1_total	2785	8	8177	13631
179p2	ntc_bc1_total	956	11	8176	12869
179p2	ntc_bc1_total	5702	12	8169	12659
179p2	ntc_bc1_total	3529	8	8165	13610
179p2	ntc_bc1_total	442	13	8152	13078
179p2	ntc_bc1_total	1748	11	8150	12699
179p2	ntc_bc1_total	1733	5	8136	15324
179p2	ntc_bc1_total	6059	7	8136	13085
179p2	ntc_bc1_total	7880	6	8132	13359
179p2	ntc_bc1_total	600	15	8129	12513
179p2	ntc_bc1_total	732	10	8122	13042
179p2	ntc_bc1_total	5830	5	8121	14610
179p2	ntc_bc1_total	1878	6	8114	12813
179p2	ntc_bc1_total	5030	4	8111	14560
179p2	ntc_bc1_total	5266	5	8110	13200
179p2	ntc_bc1_total	3051	6	8097	13220
179p2	ntc_bc1_total	3508	5	8095	13490
179p2	ntc_bc1_total	1300	5	8093	13445
179p2	ntc_bc1_total	4588	7	8092	13743
179p2	ntc_bc1_total	8298	8	8079	15038
179p2	ntc_bc1_total	1669	6	8078	13608
179p2	ntc_bc1_total	4195	9	8074	12933
179p2	ntc_bc1_total	4358	9	8071	14203
179p2	ntc_bc1_total	4115	8	8070	13797
179p2	ntc_bc1_total	4721	13	8070	13371
179p2	ntc_bc1_total	4431	10	8069	13675
179p2	ntc_bc1_total	7610	5	8066	13213
179p2	ntc_bc1_total	3773	12	8064	12563
179p2	ntc_bc1_total	8382	10	8062	12498
179p2	ntc_bc1_total	1634	11	8048	12463
179p2	ntc_bc1_total	7278	8	8045	12907
179p2	ntc_bc1_total	925	8	8043	13533
179p2	ntc_bc1_total	6039	14	8037	12166
179p2	ntc_bc1_total	6872	7	8035	13587
179p2	ntc_bc1_total	5688	8	8030	13112
179p2	ntc_bc1_total	1000	7	8026	13694
179p2	ntc_bc1_total	4635	10	8014	12434
179p2	ntc_bc1_total	5167	6	8006	14103
179p2	ntc_bc1_total	5872	9	8006	12477
179p2	ntc_bc1_total	2240	12	7998	12375
179p2	ntc_bc1_total	6830	5	7983	14388
179p2	ntc_bc1_total	74	8	7979	12895
179p2	ntc_bc1_total	8693	3	7979	14258
179p2	ntc_bc1_total	2894	10	7962	13090
179p2	ntc_bc1_total	3025	8	7960	12272
179p2	ntc_bc1_total	4992	7	7959	13998
179p2	ntc_bc1_total	4262	11	7946	12812
179p2	ntc_bc1_total	927	11	7946	12664
179p2	ntc_bc1_total	1628	11	7945	12471
179p2	ntc_bc1_total	6202	8	7930	13001
179p2	ntc_bc1_total	733	12	7926	12335
179p2	ntc_bc1_total	3406	8	7925	12635
179p2	ntc_bc1_total	5334	5	7917	14707
179p2	ntc_bc1_total	1674	7	7908	15437
179p2	ntc_bc1_total	5678	8	7898	12971
179p2	ntc_bc1_total	5315	11	7897	12347
179p2	ntc_bc1_total	8551	4	7889	14336
179p2	ntc_bc1_total	3423	2	7888	14483
179p2	ntc_bc1_total	6834	4	7878	14396
179p2	ntc_bc1_total	8544	7	7878	14160
179p2	ntc_bc1_total	1304	10	7873	12367
179p2	ntc_bc1_total	6179	7	7869	12918
179p2	ntc_bc1_total	3804	9	7862	12579
179p2	ntc_bc1_total	6867	4	7862	13741
179p2	ntc_bc1_total	8152	10	7860	14426
179p2	ntc_bc1_total	1084	4	7858	14520
179p2	ntc_bc1_total	988	7	7853	12742
179p2	ntc_bc1_total	5164	9	7847	13807
179p2	ntc_bc1_total	7054	9	7845	12166
179p2	ntc_bc1_total	3771	14	7839	11898
179p2	ntc_bc1_total	18	7	7838	12786
179p2	ntc_bc1_total	7600	9	7838	13125
179p2	ntc_bc1_total	1792	14	7837	12467
179p2	ntc_bc1_total	4250	9	7823	12437
179p2	ntc_bc1_total	8411	10	7822	12236
179p2	ntc_bc1_total	1847	8	7817	12329
179p2	ntc_bc1_total	652	9	7816	12634
179p2	ntc_bc1_total	5182	6	7812	12997
179p2	ntc_bc1_total	4488	9	7810	12127
179p2	ntc_bc1_total	37	4	7808	13844
179p2	ntc_bc1_total	1876	6	7796	13642
179p2	ntc_bc1_total	8677	12	7796	11921
179p2	ntc_bc1_total	5752	10	7795	12818
179p2	ntc_bc1_total	4034	8	7793	12685
179p2	ntc_bc1_total	7727	8	7784	12962
179p2	ntc_bc1_total	6577	7	7780	13094
179p2	ntc_bc1_total	4808	6	7772	12422
179p2	ntc_bc1_total	888	7	7769	13574
179p2	ntc_bc1_total	6093	6	7766	15244
179p2	ntc_bc1_total	556	4	7762	14989
179p2	ntc_bc1_total	4993	5	7752	13192
179p2	ntc_bc1_total	1095	11	7751	11906
179p2	ntc_bc1_total	1885	8	7745	12670
179p2	ntc_bc1_total	5119	7	7743	12375
179p2	ntc_bc1_total	8510	3	7741	15050
179p2	ntc_bc1_total	7816	9	7740	11844
179p2	ntc_bc1_total	8157	5	7740	12966
179p2	ntc_bc1_total	7889	9	7735	12491
179p2	ntc_bc1_total	6747	8	7732	12960
179p2	ntc_bc1_total	5634	12	7729	12363
179p2	ntc_bc1_total	1309	11	7722	12754
179p2	ntc_bc1_total	5145	9	7722	12656
179p2	ntc_bc1_total	3265	10	7720	12178
179p2	ntc_bc1_total	263	5	7719	12987
179p2	ntc_bc1_total	1396	5	7718	12744
179p2	ntc_bc1_total	2017	6	7718	13627
179p2	ntc_bc1_total	5893	8	7718	12407
179p2	ntc_bc1_total	7503	8	7718	12283
179p2	ntc_bc1_total	7627	9	7699	12292
179p2	ntc_bc1_total	1986	9	7697	12201
179p2	ntc_bc1_total	3744	9	7693	12848
179p2	ntc_bc1_total	6001	8	7690	12075
179p2	ntc_bc1_total	1798	13	7688	12129
179p2	ntc_bc1_total	5059	11	7682	11553
179p2	ntc_bc1_total	5868	11	7682	12011
179p2	ntc_bc1_total	529	10	7680	12305
179p2	ntc_bc1_total	4605	9	7678	12441
179p2	ntc_bc1_total	1442	12	7677	11782
179p2	ntc_bc1_total	4002	7	7676	12108
179p2	ntc_bc1_total	5644	15	7674	11850
179p2	ntc_bc1_total	861	8	7670	12561
179p2	ntc_bc1_total	2733	13	7664	11604
179p2	ntc_bc1_total	8545	6	7663	12956
179p2	ntc_bc1_total	7589	6	7662	13048
179p2	ntc_bc1_total	4870	6	7655	12612
179p2	ntc_bc1_total	555	4	7655	13011
179p2	ntc_bc1_total	7668	11	7655	11976
179p2	ntc_bc1_total	7288	8	7652	11714
179p2	ntc_bc1_total	1334	10	7650	12093
179p2	ntc_bc1_total	467	8	7643	12310
179p2	ntc_bc1_total	3635	10	7633	11848
179p2	ntc_bc1_total	5391	6	7633	13310
179p2	ntc_bc1_total	781	9	7633	12134
179p2	ntc_bc1_total	1726	6	7632	12632
179p2	ntc_bc1_total	2752	10	7626	11682
179p2	ntc_bc1_total	4274	5	7626	12727
179p2	ntc_bc1_total	4979	8	7624	12845
179p2	ntc_bc1_total	8272	10	7624	13207
179p2	ntc_bc1_total	1175	7	7619	13121
179p2	ntc_bc1_total	134	8	7618	12221
179p2	ntc_bc1_total	229	5	7614	12799
179p2	ntc_bc1_total	664	3	7605	13882
179p2	ntc_bc1_total	8514	7	7602	12529
179p2	ntc_bc1_total	2804	9	7601	11555
179p2	ntc_bc1_total	3021	14	7600	11544
179p2	ntc_bc1_total	51	11	7599	11783
179p2	ntc_bc1_total	7812	5	7597	13391
179p2	ntc_bc1_total	672	13	7591	12058
179p2	ntc_bc1_total	8746	7	7591	12227
179p2	ntc_bc1_total	55	16	7583	11834
179p2	ntc_bc1_total	2019	4	7582	14655
179p2	ntc_bc1_total	5997	8	7580	12698
179p2	ntc_bc1_total	5913	3	7575	12821
179p2	ntc_bc1_total	7249	8	7570	12313
179p2	ntc_bc1_total	2645	15	7568	11406
179p2	ntc_bc1_total	8745	2	7566	14292
179p2	ntc_bc1_total	8056	5	7561	12657
179p2	ntc_bc1_total	4891	13	7559	13548
179p2	ntc_bc1_total	2708	5	7557	13424
179p2	ntc_bc1_total	318	10	7554	13008
179p2	ntc_bc1_total	2755	13	7552	11556
179p2	ntc_bc1_total	98	4	7550	14058
179p2	ntc_bc1_total	4660	8	7546	12559
179p2	ntc_bc1_total	866	5	7546	12247
179p2	ntc_bc1_total	4852	4	7540	12554
179p2	ntc_bc1_total	5545	10	7538	11893
179p2	ntc_bc1_total	6293	7	7537	11699
179p2	ntc_bc1_total	934	8	7536	12584
179p2	ntc_bc1_total	4237	9	7533	12320
179p2	ntc_bc1_total	2576	4	7532	14566
179p2	ntc_bc1_total	2905	6	7523	12918
179p2	ntc_bc1_total	2444	9	7522	11559
179p2	ntc_bc1_total	4741	10	7519	11649
179p2	ntc_bc1_total	1403	6	7513	15386
179p2	ntc_bc1_total	5697	7	7512	12937
179p2	ntc_bc1_total	579	5	7508	12536
179p2	ntc_bc1_total	4733	2	7492	17703
179p2	ntc_bc1_total	5032	6	7488	12745
179p2	ntc_bc1_total	3747	4	7487	12630
179p2	ntc_bc1_total	1259	9	7483	11708
179p2	ntc_bc1_total	4950	4	7481	13649
179p2	ntc_bc1_total	5021	10	7478	11352
179p2	ntc_bc1_total	6144	10	7468	11591
179p2	ntc_bc1_total	2403	8	7464	12360
179p2	ntc_bc1_total	220	12	7463	11519
179p2	ntc_bc1_total	6321	8	7461	11843
179p2	ntc_bc1_total	7281	5	7458	12346
179p2	ntc_bc1_total	7044	3	7451	13700
179p2	ntc_bc1_total	1764	2	7448	13261
179p2	ntc_bc1_total	844	7	7444	11995
179p2	ntc_bc1_total	7923	12	7442	11288
179p2	ntc_bc1_total	3590	2	7441	15717
179p2	ntc_bc1_total	789	4	7440	13283
179p2	ntc_bc1_total	4792	6	7438	12549
179p2	ntc_bc1_total	618	9	7438	12637
179p2	ntc_bc1_total	1680	10	7436	11887
179p2	ntc_bc1_total	405	10	7435	11555
179p2	ntc_bc1_total	3445	5	7433	14532
179p2	ntc_bc1_total	44	2	7430	13666
179p2	ntc_bc1_total	2286	5	7424	12926
179p2	ntc_bc1_total	2774	4	7420	12689
179p2	ntc_bc1_total	430	8	7420	12121
179p2	ntc_bc1_total	184	9	7414	11634
179p2	ntc_bc1_total	1484	4	7410	13028
179p2	ntc_bc1_total	8288	7	7407	12250
179p2	ntc_bc1_total	4271	10	7406	11818
179p2	ntc_bc1_total	616	7	7406	12551
179p2	ntc_bc1_total	3875	15	7405	11434
179p2	ntc_bc1_total	874	7	7401	12778
179p2	ntc_bc1_total	6871	6	7400	13138
179p2	ntc_bc1_total	4248	11	7394	11635
179p2	ntc_bc1_total	5898	9	7390	11817
179p2	ntc_bc1_total	3510	7	7388	11555
179p2	ntc_bc1_total	5977	10	7376	12101
179p2	ntc_bc1_total	2531	5	7369	13397
179p2	ntc_bc1_total	1745	8	7367	12034
179p2	ntc_bc1_total	1668	6	7363	12253
179p2	ntc_bc1_total	563	7	7360	12030
179p2	ntc_bc1_total	450	7	7357	11765
179p2	ntc_bc1_total	8676	5	7357	12066
179p2	ntc_bc1_total	1141	5	7352	12442
179p2	ntc_bc1_total	3922	12	7350	12255
179p2	ntc_bc1_total	5327	4	7340	12451
179p2	ntc_bc1_total	3779	11	7332	11410
179p2	ntc_bc1_total	7584	6	7326	12119
179p2	ntc_bc1_total	968	9	7325	11317
179p2	ntc_bc1_total	6372	8	7322	13179
179p2	ntc_bc1_total	3044	7	7319	11902
179p2	ntc_bc1_total	440	3	7317	16155
179p2	ntc_bc1_total	5796	7	7316	13128
179p2	ntc_bc1_total	5031	11	7315	11561
179p2	ntc_bc1_total	7811	11	7315	11055
179p2	ntc_bc1_total	5033	7	7305	11528
179p2	ntc_bc1_total	752	13	7305	11142
179p2	ntc_bc1_total	5699	8	7297	11801
179p2	ntc_bc1_total	5044	6	7293	12579
179p2	ntc_bc1_total	7063	9	7291	11593
179p2	ntc_bc1_total	5694	10	7288	11214
179p2	ntc_bc1_total	5736	8	7279	12063
179p2	ntc_bc1_total	8618	11	7274	10965
179p2	ntc_bc1_total	4731	7	7270	12465
179p2	ntc_bc1_total	7187	9	7264	11467
179p2	ntc_bc1_total	7569	2	7264	15895
179p2	ntc_bc1_total	8375	11	7264	11563
179p2	ntc_bc1_total	4027	6	7263	11948
179p2	ntc_bc1_total	2801	7	7261	11646
179p2	ntc_bc1_total	8723	10	7259	10968
179p2	ntc_bc1_total	5649	4	7256	12740
179p2	ntc_bc1_total	7412	7	7256	11842
179p2	ntc_bc1_total	4653	4	7250	12073
179p2	ntc_bc1_total	3798	10	7245	11178
179p2	ntc_bc1_total	2197	5	7242	11866
179p2	ntc_bc1_total	7307	8	7241	11473
179p2	ntc_bc1_total	857	9	7240	11964
179p2	ntc_bc1_total	2156	8	7237	11191
179p2	ntc_bc1_total	4595	8	7236	11656
179p2	ntc_bc1_total	7092	8	7235	11524
179p2	ntc_bc1_total	4408	11	7232	11027
179p2	ntc_bc1_total	6660	8	7220	11298
179p2	ntc_bc1_total	3006	6	7217	11906
179p2	ntc_bc1_total	5859	7	7213	11597
179p2	ntc_bc1_total	7836	5	7213	12580
179p2	ntc_bc1_total	561	11	7207	11544
179p2	ntc_bc1_total	6727	8	7199	11814
179p2	ntc_bc1_total	8538	8	7196	11895
179p2	ntc_bc1_total	2213	8	7195	11919
179p2	ntc_bc1_total	3496	4	7194	12115
179p2	ntc_bc1_total	3548	10	7192	11057
179p2	ntc_bc1_total	1738	10	7191	11251
179p2	ntc_bc1_total	3172	6	7184	12732
179p2	ntc_bc1_total	6820	7	7184	11468
179p2	ntc_bc1_total	6774	9	7183	11686
179p2	ntc_bc1_total	5782	6	7182	11647
179p2	ntc_bc1_total	8140	3	7178	12632
179p2	ntc_bc1_total	4795	6	7169	11895
179p2	ntc_bc1_total	4284	9	7165	11443
179p2	ntc_bc1_total	6690	8	7164	11212
179p2	ntc_bc1_total	7184	4	7164	11556
179p2	ntc_bc1_total	1286	6	7160	11713
179p2	ntc_bc1_total	6775	4	7160	15139
179p2	ntc_bc1_total	1616	12	7158	10775
179p2	ntc_bc1_total	1593	5	7153	11699
179p2	ntc_bc1_total	5454	4	7150	12104
179p2	ntc_bc1_total	6593	10	7145	10973
179p2	ntc_bc1_total	2840	5	7144	12533
179p2	ntc_bc1_total	2587	10	7115	10903
179p2	ntc_bc1_total	3712	10	7113	11326
179p2	ntc_bc1_total	1800	6	7111	11482
179p2	ntc_bc1_total	8667	7	7107	11555
179p2	ntc_bc1_total	177	12	7106	10902
179p2	ntc_bc1_total	2961	8	7098	11055
179p2	ntc_bc1_total	3735	8	7092	11044
179p2	ntc_bc1_total	6720	7	7092	11330
179p2	ntc_bc1_total	72	8	7090	11510
179p2	ntc_bc1_total	724	6	7090	11652
179p2	ntc_bc1_total	67	8	7088	11278
179p2	ntc_bc1_total	6703	12	7086	10932
179p2	ntc_bc1_total	4955	9	7079	11035
179p2	ntc_bc1_total	6998	10	7078	11516
179p2	ntc_bc1_total	3750	9	7069	11679
179p2	ntc_bc1_total	7519	7	7069	11307
179p2	ntc_bc1_total	85	6	7069	12548
179p2	ntc_bc1_total	3997	19	7065	10671
179p2	ntc_bc1_total	7392	7	7064	11569
179p2	ntc_bc1_total	7025	12	7053	10840
179p2	ntc_bc1_total	8217	6	7053	11648
179p2	ntc_bc1_total	8728	3	7037	12749
179p2	ntc_bc1_total	3898	7	7035	11289
179p2	ntc_bc1_total	6185	7	7035	11587
179p2	ntc_bc1_total	8471	5	7035	12382
179p2	ntc_bc1_total	2633	11	7029	11112
179p2	ntc_bc1_total	3458	8	7024	11149
179p2	ntc_bc1_total	7028	4	7024	12131
179p2	ntc_bc1_total	1866	6	7023	11082
179p2	ntc_bc1_total	2639	4	7020	11736
179p2	ntc_bc1_total	4893	11	7017	11062
179p2	ntc_bc1_total	5136	6	7017	12278
179p2	ntc_bc1_total	1657	9	7015	11046
179p2	ntc_bc1_total	4420	7	7013	11242
179p2	ntc_bc1_total	5451	12	7012	10992
179p2	ntc_bc1_total	7617	10	7010	10631
179p2	ntc_bc1_total	1711	7	7005	11145
179p2	ntc_bc1_total	4541	6	7005	11615
179p2	ntc_bc1_total	5380	7	7005	11183
179p2	ntc_bc1_total	3070	7	7002	11113
179p2	ntc_bc1_total	7637	10	7002	10581
179p2	ntc_bc1_total	4659	12	6997	11802
179p2	ntc_bc1_total	7518	6	6989	11229
179p2	ntc_bc1_total	5655	9	6988	11366
179p2	ntc_bc1_total	3059	5	6984	11748
179p2	ntc_bc1_total	3358	9	6974	10828
179p2	ntc_bc1_total	8556	9	6972	11320
179p2	ntc_bc1_total	1118	12	6967	10633
179p2	ntc_bc1_total	7189	10	6966	10821
179p2	ntc_bc1_total	7383	4	6965	13190
179p2	ntc_bc1_total	4123	7	6964	11290
179p2	ntc_bc1_total	4280	7	6961	10910
179p2	ntc_bc1_total	7293	4	6961	11909
179p2	ntc_bc1_total	7117	5	6960	11571
179p2	ntc_bc1_total	5308	6	6950	11467
179p2	ntc_bc1_total	8722	11	6949	10541
179p2	ntc_bc1_total	6768	10	6946	10665
179p2	ntc_bc1_total	1227	11	6941	10799
179p2	ntc_bc1_total	5371	14	6937	10703
179p2	ntc_bc1_total	7789	4	6936	14619
179p2	ntc_bc1_total	224	9	6934	11236
179p2	ntc_bc1_total	2188	7	6928	11398
179p2	ntc_bc1_total	1347	10	6924	10684
179p2	ntc_bc1_total	1656	4	6922	11318
179p2	ntc_bc1_total	2746	10	6919	10643
179p2	ntc_bc1_total	2110	7	6918	10914
179p2	ntc_bc1_total	1415	3	6917	11793
179p2	ntc_bc1_total	7384	10	6912	10649
179p2	ntc_bc1_total	7700	8	6910	11437
179p2	ntc_bc1_total	7300	7	6909	11387
179p2	ntc_bc1_total	6821	5	6908	11801
179p2	ntc_bc1_total	4182	14	6907	10624
179p2	ntc_bc1_total	8726	6	6907	12175
179p2	ntc_bc1_total	3209	6	6905	11805
179p2	ntc_bc1_total	3758	6	6905	11815
179p2	ntc_bc1_total	786	10	6902	10902
179p2	ntc_bc1_total	3452	5	6901	11917
179p2	ntc_bc1_total	3682	4	6901	11207
179p2	ntc_bc1_total	2306	7	6900	11227
179p2	ntc_bc1_total	5725	3	6899	12102
179p2	ntc_bc1_total	2737	8	6896	10782
179p2	ntc_bc1_total	6380	5	6887	11849
179p2	ntc_bc1_total	7661	11	6887	11363
179p2	ntc_bc1_total	5864	7	6875	10972
179p2	ntc_bc1_total	4070	7	6868	12563
179p2	ntc_bc1_total	117	5	6864	12440
179p2	ntc_bc1_total	4039	11	6858	10530
179p2	ntc_bc1_total	7235	6	6857	11034
179p2	ntc_bc1_total	6125	5	6856	11297
179p2	ntc_bc1_total	7277	9	6856	11016
179p2	ntc_bc1_total	6885	8	6852	10681
179p2	ntc_bc1_total	1014	7	6848	11504
179p2	ntc_bc1_total	7987	8	6831	10720
179p2	ntc_bc1_total	8253	8	6831	11458
179p2	ntc_bc1_total	5799	5	6825	11514
179p2	ntc_bc1_total	3429	8	6823	12401
179p2	ntc_bc1_total	8546	7	6820	10790
179p2	ntc_bc1_total	8085	3	6812	12205
179p2	ntc_bc1_total	6709	4	6803	13818
179p2	ntc_bc1_total	6916	9	6802	10733
179p2	ntc_bc1_total	7921	9	6802	11336
179p2	ntc_bc1_total	1171	13	6800	10314
179p2	ntc_bc1_total	6442	10	6797	10632
179p2	ntc_bc1_total	7541	6	6797	11396
179p2	ntc_bc1_total	5996	5	6796	12556
179p2	ntc_bc1_total	3950	12	6795	10591
179p2	ntc_bc1_total	5051	4	6793	11850
179p2	ntc_bc1_total	7669	7	6793	12912
179p2	ntc_bc1_total	6721	9	6790	11850
179p2	ntc_bc1_total	2707	4	6788	12803
179p2	ntc_bc1_total	476	5	6786	12326
179p2	ntc_bc1_total	6445	6	6786	11455
179p2	ntc_bc1_total	368	5	6783	11230
179p2	ntc_bc1_total	7872	5	6776	12206
179p2	ntc_bc1_total	5092	8	6773	10888
179p2	ntc_bc1_total	4023	8	6772	10582
179p2	ntc_bc1_total	5512	5	6770	10766
179p2	ntc_bc1_total	1815	3	6769	13651
179p2	ntc_bc1_total	7354	12	6765	10271
179p2	ntc_bc1_total	3005	13	6763	10423
179p2	ntc_bc1_total	5646	5	6761	10777
179p2	ntc_bc1_total	6102	10	6758	10816
179p2	ntc_bc1_total	4149	10	6753	10792
179p2	ntc_bc1_total	5599	4	6751	11508
179p2	ntc_bc1_total	2703	2	6742	13578
179p2	ntc_bc1_total	3454	10	6742	10268
179p2	ntc_bc1_total	4425	7	6742	10511
179p2	ntc_bc1_total	3182	9	6741	10359
179p2	ntc_bc1_total	2740	6	6736	11761
179p2	ntc_bc1_total	2101	7	6734	10800
179p2	ntc_bc1_total	8262	3	6732	12087
179p2	ntc_bc1_total	5955	5	6730	11633
179p2	ntc_bc1_total	5301	5	6727	11059
179p2	ntc_bc1_total	8346	21	6726	9987
179p2	ntc_bc1_total	383	6	6715	11921
179p2	ntc_bc1_total	3746	6	6714	11164
179p2	ntc_bc1_total	5594	6	6714	11441
179p2	ntc_bc1_total	8647	5	6707	11281
179p2	ntc_bc1_total	1195	4	6705	12963
179p2	ntc_bc1_total	2781	9	6705	10652
179p2	ntc_bc1_total	1639	5	6704	11196
179p2	ntc_bc1_total	4590	12	6703	10514
179p2	ntc_bc1_total	7033	9	6697	10634
179p2	ntc_bc1_total	155	9	6696	10328
179p2	ntc_bc1_total	8198	10	6694	10410
179p2	ntc_bc1_total	7851	11	6692	10333
179p2	ntc_bc1_total	477	8	6687	10606
179p2	ntc_bc1_total	5572	6	6686	11214
179p2	ntc_bc1_total	8084	9	6686	10765
179p2	ntc_bc1_total	8759	8	6685	10749
179p2	ntc_bc1_total	4877	5	6670	11393
179p2	ntc_bc1_total	2062	11	6664	10798
179p2	ntc_bc1_total	8377	7	6664	10704
179p2	ntc_bc1_total	3696	7	6660	10368
179p2	ntc_bc1_total	6852	8	6658	10541
179p2	ntc_bc1_total	6056	5	6652	11770
179p2	ntc_bc1_total	8336	5	6651	11003
179p2	ntc_bc1_total	4327	5	6647	11550
179p2	ntc_bc1_total	7291	12	6642	10206
179p2	ntc_bc1_total	8314	8	6642	11668
179p2	ntc_bc1_total	1066	4	6640	11244
179p2	ntc_bc1_total	4720	9	6639	11083
179p2	ntc_bc1_total	8344	9	6639	10746
179p2	ntc_bc1_total	1050	7	6633	11051
179p2	ntc_bc1_total	2321	8	6632	11178
179p2	ntc_bc1_total	4671	5	6630	10755
179p2	ntc_bc1_total	8149	6	6630	11634
179p2	ntc_bc1_total	8543	7	6628	12375
179p2	ntc_bc1_total	2489	7	6618	10914
179p2	ntc_bc1_total	3846	7	6616	11159
179p2	ntc_bc1_total	1842	5	6615	11438
179p2	ntc_bc1_total	3904	7	6615	10482
179p2	ntc_bc1_total	5663	6	6613	12026
179p2	ntc_bc1_total	3119	13	6612	10131
179p2	ntc_bc1_total	6137	9	6608	10435
179p2	ntc_bc1_total	1619	5	6598	10421
179p2	ntc_bc1_total	3493	5	6597	10721
179p2	ntc_bc1_total	2586	3	6595	11590
179p2	ntc_bc1_total	3542	5	6589	11199
179p2	ntc_bc1_total	7779	10	6583	10122
179p2	ntc_bc1_total	6969	5	6581	11086
179p2	ntc_bc1_total	8646	4	6581	11496
179p2	ntc_bc1_total	5135	10	6577	10242
179p2	ntc_bc1_total	2053	6	6575	10374
179p2	ntc_bc1_total	2736	8	6571	10832
179p2	ntc_bc1_total	3585	12	6571	10010
179p2	ntc_bc1_total	6965	7	6570	10460
179p2	ntc_bc1_total	7127	7	6570	10711
179p2	ntc_bc1_total	2072	8	6569	11347
179p2	ntc_bc1_total	1134	8	6567	10540
179p2	ntc_bc1_total	6815	9	6567	10686
179p2	ntc_bc1_total	3583	13	6566	10101
179p2	ntc_bc1_total	4477	8	6565	10640
179p2	ntc_bc1_total	3768	6	6560	11177
179p2	ntc_bc1_total	2798	6	6559	10120
179p2	ntc_bc1_total	5972	12	6559	10257
179p2	ntc_bc1_total	3872	8	6556	9994
179p2	ntc_bc1_total	4158	8	6554	10358
179p2	ntc_bc1_total	4482	6	6550	10593
179p2	ntc_bc1_total	8173	3	6550	11631
179p2	ntc_bc1_total	8424	6	6550	10372
179p2	ntc_bc1_total	3327	5	6542	10697
179p2	ntc_bc1_total	8520	8	6537	10280
179p2	ntc_bc1_total	4083	6	6530	10909
179p2	ntc_bc1_total	7825	4	6529	13290
179p2	ntc_bc1_total	8649	9	6529	9909
179p2	ntc_bc1_total	4761	10	6523	10630
179p2	ntc_bc1_total	7486	2	6519	13155
179p2	ntc_bc1_total	8553	3	6508	10517
179p2	ntc_bc1_total	1150	8	6507	10790
179p2	ntc_bc1_total	1440	5	6505	10751
179p2	ntc_bc1_total	4633	11	6502	11209
179p2	ntc_bc1_total	4715	5	6501	10593
179p2	ntc_bc1_total	6968	6	6497	10148
179p2	ntc_bc1_total	4772	7	6494	10301
179p2	ntc_bc1_total	3093	13	6490	10263
179p2	ntc_bc1_total	6741	8	6490	9950
179p2	ntc_bc1_total	3133	5	6487	10558
179p2	ntc_bc1_total	1192	5	6484	12229
179p2	ntc_bc1_total	6446	6	6481	10115
179p2	ntc_bc1_total	2349	7	6480	10081
179p2	ntc_bc1_total	6908	11	6476	9869
179p2	ntc_bc1_total	5367	8	6475	10011
179p2	ntc_bc1_total	907	3	6474	13524
179p2	ntc_bc1_total	115	7	6472	10530
179p2	ntc_bc1_total	4313	9	6472	10358
179p2	ntc_bc1_total	1766	6	6471	11063
179p2	ntc_bc1_total	720	4	6470	10723
179p2	ntc_bc1_total	5846	10	6464	10133
179p2	ntc_bc1_total	1028	12	6462	9843
179p2	ntc_bc1_total	1201	5	6460	10722
179p2	ntc_bc1_total	5413	12	6457	9859
179p2	ntc_bc1_total	112	6	6450	10797
179p2	ntc_bc1_total	3741	6	6450	11999
179p2	ntc_bc1_total	3881	6	6448	10421
179p2	ntc_bc1_total	4971	6	6445	10390
179p2	ntc_bc1_total	3732	6	6443	10744
179p2	ntc_bc1_total	4409	5	6443	10111
179p2	ntc_bc1_total	5186	3	6435	12365
179p2	ntc_bc1_total	3482	7	6434	10110
179p2	ntc_bc1_total	5071	7	6423	10620
179p2	ntc_bc1_total	4526	8	6421	9738
179p2	ntc_bc1_total	2682	2	6420	10988
179p2	ntc_bc1_total	7948	5	6420	10230
179p2	ntc_bc1_total	4276	10	6418	10238
179p2	ntc_bc1_total	7707	4	6416	10477
179p2	ntc_bc1_total	5023	10	6412	10295
179p2	ntc_bc1_total	2620	6	6411	10246
179p2	ntc_bc1_total	8125	9	6411	10560
179p2	ntc_bc1_total	3177	7	6406	10544
179p2	ntc_bc1_total	5543	10	6402	9859
179p2	ntc_bc1_total	3165	6	6401	10982
179p2	ntc_bc1_total	7574	10	6397	9689
179p2	ntc_bc1_total	1821	8	6392	10227
179p2	ntc_bc1_total	4810	3	6388	11394
179p2	ntc_bc1_total	6958	5	6386	10773
179p2	ntc_bc1_total	1445	8	6384	10029
179p2	ntc_bc1_total	6123	6	6384	10270
179p2	ntc_bc1_total	3339	8	6382	10089
179p2	ntc_bc1_total	7043	6	6382	10807
179p2	ntc_bc1_total	4014	7	6381	9800
179p2	ntc_bc1_total	5585	6	6380	11516
179p2	ntc_bc1_total	3776	7	6377	11210
179p2	ntc_bc1_total	7346	7	6376	10263
179p2	ntc_bc1_total	57	5	6370	10271
179p2	ntc_bc1_total	4278	10	6369	10021
179p2	ntc_bc1_total	2488	14	6366	9617
179p2	ntc_bc1_total	7380	8	6363	9912
179p2	ntc_bc1_total	7777	5	6362	10101
179p2	ntc_bc1_total	4974	7	6357	10246
179p2	ntc_bc1_total	6003	13	6355	9713
179p2	ntc_bc1_total	5922	9	6354	9961
179p2	ntc_bc1_total	4861	8	6353	10179
179p2	ntc_bc1_total	7578	7	6351	10365
179p2	ntc_bc1_total	4060	12	6347	9502
179p2	ntc_bc1_total	8591	6	6346	11670
179p2	ntc_bc1_total	8593	10	6345	10275
179p2	ntc_bc1_total	6808	10	6343	9712
179p2	ntc_bc1_total	1245	6	6340	10560
179p2	ntc_bc1_total	7091	8	6328	10268
179p2	ntc_bc1_total	8700	5	6323	10527
179p2	ntc_bc1_total	2973	12	6319	9379
179p2	ntc_bc1_total	3720	11	6319	9566
179p2	ntc_bc1_total	4380	4	6319	10461
179p2	ntc_bc1_total	4430	8	6319	9984
179p2	ntc_bc1_total	4440	6	6319	11488
179p2	ntc_bc1_total	298	10	6317	9779
179p2	ntc_bc1_total	1154	7	6314	9941
179p2	ntc_bc1_total	6973	10	6314	9584
179p2	ntc_bc1_total	891	11	6312	10098
179p2	ntc_bc1_total	96	8	6311	11361
179p2	ntc_bc1_total	148	4	6310	10086
179p2	ntc_bc1_total	4209	4	6310	10058
179p2	ntc_bc1_total	4129	4	6308	10228
179p2	ntc_bc1_total	5129	9	6306	10059
179p2	ntc_bc1_total	4362	4	6305	11577
179p2	ntc_bc1_total	721	2	6304	12680
179p2	ntc_bc1_total	108	4	6301	11519
179p2	ntc_bc1_total	4407	4	6298	10236
179p2	ntc_bc1_total	2464	8	6296	9795
179p2	ntc_bc1_total	7675	13	6293	9645
179p2	ntc_bc1_total	13	3	6290	10721
179p2	ntc_bc1_total	350	5	6282	10085
179p2	ntc_bc1_total	1874	4	6279	10339
179p2	ntc_bc1_total	4340	7	6276	9671
179p2	ntc_bc1_total	5988	6	6276	11091
179p2	ntc_bc1_total	2482	6	6269	10035
179p2	ntc_bc1_total	617	7	6266	9792
179p2	ntc_bc1_total	5867	6	6259	10364
179p2	ntc_bc1_total	497	7	6258	9581
179p2	ntc_bc1_total	5552	10	6256	10364
179p2	ntc_bc1_total	139	8	6253	10936
179p2	ntc_bc1_total	7733	7	6250	10002
179p2	ntc_bc1_total	2939	3	6249	12906
179p2	ntc_bc1_total	283	7	6244	10270
179p2	ntc_bc1_total	8052	5	6244	10075
179p2	ntc_bc1_total	4105	3	6243	10371
179p2	ntc_bc1_total	4593	9	6243	9673
179p2	ntc_bc1_total	1075	6	6237	10464
179p2	ntc_bc1_total	8151	12	6232	9534
179p2	ntc_bc1_total	7041	4	6231	9968
179p2	ntc_bc1_total	4032	6	6230	9730
179p2	ntc_bc1_total	714	9	6229	9430
179p2	ntc_bc1_total	7085	8	6228	9993
179p2	ntc_bc1_total	2295	8	6227	10600
179p2	ntc_bc1_total	7096	11	6227	9600
179p2	ntc_bc1_total	7997	6	6226	10380
179p2	ntc_bc1_total	7216	3	6223	11773
179p2	ntc_bc1_total	7962	4	6223	12427
179p2	ntc_bc1_total	2412	7	6217	10042
179p2	ntc_bc1_total	6851	5	6213	9930
179p2	ntc_bc1_total	4152	8	6210	9460
179p2	ntc_bc1_total	930	3	6210	10434
179p2	ntc_bc1_total	8373	5	6209	10659
179p2	ntc_bc1_total	5899	8	6207	9638
179p2	ntc_bc1_total	4896	7	6205	10839
179p2	ntc_bc1_total	7385	2	6200	10726
179p2	ntc_bc1_total	3817	4	6195	11032
179p2	ntc_bc1_total	8512	4	6195	11417
179p2	ntc_bc1_total	4165	7	6193	9924
179p2	ntc_bc1_total	6090	2	6192	11480
179p2	ntc_bc1_total	7590	7	6191	9491
179p2	ntc_bc1_total	8086	4	6190	10927
179p2	ntc_bc1_total	2861	7	6189	9600
179p2	ntc_bc1_total	4539	9	6185	9646
179p2	ntc_bc1_total	5102	9	6180	9499
179p2	ntc_bc1_total	2362	10	6179	9849
179p2	ntc_bc1_total	1564	5	6178	10041
179p2	ntc_bc1_total	4796	11	6172	9528
179p2	ntc_bc1_total	3135	13	6169	9477
179p2	ntc_bc1_total	4543	5	6168	9644
179p2	ntc_bc1_total	7241	5	6168	9945
179p2	ntc_bc1_total	5112	3	6167	11366
179p2	ntc_bc1_total	3534	7	6164	9652
179p2	ntc_bc1_total	5070	10	6162	9632
179p2	ntc_bc1_total	6744	4	6162	10797
179p2	ntc_bc1_total	7512	7	6162	9490
179p2	ntc_bc1_total	7805	6	6159	11197
179p2	ntc_bc1_total	8310	5	6157	9581
179p2	ntc_bc1_total	1581	8	6156	10031
179p2	ntc_bc1_total	3721	6	6153	10018
179p2	ntc_bc1_total	7530	7	6153	9878
179p2	ntc_bc1_total	1217	15	6152	9478
179p2	ntc_bc1_total	8613	11	6151	9626
179p2	ntc_bc1_total	3700	7	6149	10026
179p2	ntc_bc1_total	7976	3	6143	10458
179p2	ntc_bc1_total	3502	7	6138	9289
179p2	ntc_bc1_total	4608	10	6138	9328
179p2	ntc_bc1_total	4202	7	6131	9576
179p2	ntc_bc1_total	7653	7	6131	9507
179p2	ntc_bc1_total	1404	8	6130	11300
179p2	ntc_bc1_total	5156	6	6129	10087
179p2	ntc_bc1_total	3871	6	6126	9754
179p2	ntc_bc1_total	8753	8	6125	10006
179p2	ntc_bc1_total	944	8	6123	10012
179p2	ntc_bc1_total	2339	4	6122	10579
179p2	ntc_bc1_total	1029	10	6120	9279
179p2	ntc_bc1_total	1594	7	6120	9606
179p2	ntc_bc1_total	3434	8	6119	10612
179p2	ntc_bc1_total	7419	7	6110	10255
179p2	ntc_bc1_total	7875	10	6104	9221
179p2	ntc_bc1_total	2883	7	6103	9594
179p2	ntc_bc1_total	5820	5	6103	9885
179p2	ntc_bc1_total	2384	9	6101	9698
179p2	ntc_bc1_total	4610	8	6100	9544
179p2	ntc_bc1_total	896	9	6099	9755
179p2	ntc_bc1_total	8719	2	6094	11530
179p2	ntc_bc1_total	2945	5	6088	9505
179p2	ntc_bc1_total	6993	5	6088	10227
179p2	ntc_bc1_total	6580	6	6077	9228
179p2	ntc_bc1_total	7210	15	6075	9362
179p2	ntc_bc1_total	5354	9	6074	9474
179p2	ntc_bc1_total	6669	3	6070	10709
179p2	ntc_bc1_total	2154	8	6060	9732
179p2	ntc_bc1_total	4771	2	6060	12427
179p2	ntc_bc1_total	6109	5	6058	9865
179p2	ntc_bc1_total	583	8	6052	9528
179p2	ntc_bc1_total	2047	16	6048	8962
179p2	ntc_bc1_total	4626	8	6048	9406
179p2	ntc_bc1_total	8447	5	6047	9903
179p2	ntc_bc1_total	5358	5	6046	9818
179p2	ntc_bc1_total	3662	7	6040	9632
179p2	ntc_bc1_total	5571	6	6040	9581
179p2	ntc_bc1_total	1879	2	6038	12244
179p2	ntc_bc1_total	746	5	6037	9925
179p2	ntc_bc1_total	1547	8	6034	9473
179p2	ntc_bc1_total	7853	10	6031	9187
179p2	ntc_bc1_total	5114	5	6029	10149
179p2	ntc_bc1_total	6188	8	6028	10067
179p2	ntc_bc1_total	1978	6	6022	9642
179p2	ntc_bc1_total	638	5	6021	9514
179p2	ntc_bc1_total	8725	6	6018	9425
179p2	ntc_bc1_total	961	4	6018	9713
179p2	ntc_bc1_total	1120	7	6017	10705
179p2	ntc_bc1_total	4136	9	6017	9662
179p2	ntc_bc1_total	4594	10	6014	9031
179p2	ntc_bc1_total	5143	12	6009	9290
179p2	ntc_bc1_total	4056	3	6008	10839
179p2	ntc_bc1_total	3285	4	6007	9854
179p2	ntc_bc1_total	3448	8	6007	9508
179p2	ntc_bc1_total	7201	7	6007	11600
179p2	ntc_bc1_total	4299	9	6005	9515
179p2	ntc_bc1_total	4069	8	5998	9319
179p2	ntc_bc1_total	7925	5	5996	9801
179p2	ntc_bc1_total	2697	6	5995	9612
179p2	ntc_bc1_total	8065	7	5990	9711
179p2	ntc_bc1_total	8274	6	5988	9395
179p2	ntc_bc1_total	4773	5	5982	9248
179p2	ntc_bc1_total	3126	6	5979	9435
179p2	ntc_bc1_total	2434	5	5978	10288
179p2	ntc_bc1_total	8186	10	5978	9161
179p2	ntc_bc1_total	1782	11	5976	9305
179p2	ntc_bc1_total	7209	4	5976	9661
179p2	ntc_bc1_total	48	4	5970	10544
179p2	ntc_bc1_total	5025	6	5969	9198
179p2	ntc_bc1_total	222	7	5967	9685
179p2	ntc_bc1_total	4780	8	5955	9020
179p2	ntc_bc1_total	103	7	5953	9140
179p2	ntc_bc1_total	5724	7	5953	9880
179p2	ntc_bc1_total	2410	3	5952	10149
179p2	ntc_bc1_total	5981	4	5947	9621
179p2	ntc_bc1_total	718	5	5946	9668
179p2	ntc_bc1_total	7860	7	5944	9218
179p2	ntc_bc1_total	2299	5	5941	10532
179p2	ntc_bc1_total	7185	4	5940	9460
179p2	ntc_bc1_total	7405	14	5937	8870
179p2	ntc_bc1_total	256	8	5936	9457
179p2	ntc_bc1_total	435	5	5935	10308
179p2	ntc_bc1_total	6869	3	5931	10383
179p2	ntc_bc1_total	7828	9	5929	9398
179p2	ntc_bc1_total	5624	4	5926	9782
179p2	ntc_bc1_total	7930	10	5925	9288
179p2	ntc_bc1_total	2666	8	5924	9480
179p2	ntc_bc1_total	4013	4	5919	10438
179p2	ntc_bc1_total	4904	2	5917	10720
179p2	ntc_bc1_total	3312	7	5905	9434
179p2	ntc_bc1_total	2279	11	5901	9292
179p2	ntc_bc1_total	3734	9	5897	8830
179p2	ntc_bc1_total	7691	9	5896	9553
179p2	ntc_bc1_total	2570	9	5890	9255
179p2	ntc_bc1_total	5309	2	5890	11595
179p2	ntc_bc1_total	459	4	5886	9840
179p2	ntc_bc1_total	8385	8	5886	9271
179p2	ntc_bc1_total	8422	13	5886	8869
179p2	ntc_bc1_total	2692	6	5885	9273
179p2	ntc_bc1_total	1133	3	5883	9847
179p2	ntc_bc1_total	2340	3	5881	10774
179p2	ntc_bc1_total	3123	6	5881	9353
179p2	ntc_bc1_total	4550	8	5879	9182
179p2	ntc_bc1_total	4328	3	5876	9971
179p2	ntc_bc1_total	3282	5	5875	9265
179p2	ntc_bc1_total	2075	8	5874	11439
179p2	ntc_bc1_total	7219	5	5873	9560
179p2	ntc_bc1_total	4685	3	5872	10324
179p2	ntc_bc1_total	2233	7	5865	9484
179p2	ntc_bc1_total	1042	8	5861	9498
179p2	ntc_bc1_total	3507	7	5861	9282
179p2	ntc_bc1_total	8070	5	5859	10046
179p2	ntc_bc1_total	5293	15	5858	9022
179p2	ntc_bc1_total	387	11	5852	8962
179p2	ntc_bc1_total	6046	11	5847	9105
179p2	ntc_bc1_total	4705	13	5845	8924
179p2	ntc_bc1_total	8503	9	5845	9026
179p2	ntc_bc1_total	1607	3	5844	10939
179p2	ntc_bc1_total	828	7	5844	8888
179p2	ntc_bc1_total	4787	10	5836	9268
179p2	ntc_bc1_total	3821	6	5830	10117
179p2	ntc_bc1_total	2613	6	5825	9341
179p2	ntc_bc1_total	1550	5	5818	9987
179p2	ntc_bc1_total	4076	12	5816	8793
179p2	ntc_bc1_total	6758	5	5812	9924
179p2	ntc_bc1_total	7253	13	5812	8639
179p2	ntc_bc1_total	8736	6	5810	9633
179p2	ntc_bc1_total	2150	8	5809	9307
179p2	ntc_bc1_total	2323	7	5809	9585
179p2	ntc_bc1_total	2559	5	5809	9486
179p2	ntc_bc1_total	7647	6	5807	9564
179p2	ntc_bc1_total	7663	5	5799	9510
179p2	ntc_bc1_total	3515	5	5789	10113
179p2	ntc_bc1_total	381	5	5789	9803
179p2	ntc_bc1_total	4112	5	5786	9826
179p2	ntc_bc1_total	3855	10	5783	8666
179p2	ntc_bc1_total	4193	7	5781	9874
179p2	ntc_bc1_total	5954	10	5776	8689
179p2	ntc_bc1_total	7342	6	5775	9111
179p2	ntc_bc1_total	437	6	5773	9492
179p2	ntc_bc1_total	3443	8	5771	9616
179p2	ntc_bc1_total	4887	7	5769	10062
179p2	ntc_bc1_total	5063	5	5755	9416
179p2	ntc_bc1_total	1679	6	5754	9516
179p2	ntc_bc1_total	5620	3	5754	11469
179p2	ntc_bc1_total	5643	9	5754	9117
179p2	ntc_bc1_total	4917	5	5749	9517
179p2	ntc_bc1_total	441	5	5746	9412
179p2	ntc_bc1_total	7319	7	5744	8818
179p2	ntc_bc1_total	1980	4	5741	9214
179p2	ntc_bc1_total	8433	5	5741	9309
179p2	ntc_bc1_total	2612	8	5740	9272
179p2	ntc_bc1_total	4363	9	5739	8773
179p2	ntc_bc1_total	2059	10	5738	8833
179p2	ntc_bc1_total	5878	12	5738	9351
179p2	ntc_bc1_total	3579	6	5736	9555
179p2	ntc_bc1_total	1094	5	5735	9180
179p2	ntc_bc1_total	425	10	5734	8947
179p2	ntc_bc1_total	1667	7	5733	9086
179p2	ntc_bc1_total	3222	7	5733	8944
179p2	ntc_bc1_total	4144	7	5729	8940
179p2	ntc_bc1_total	1139	10	5722	8912
179p2	ntc_bc1_total	2131	2	5722	10612
179p2	ntc_bc1_total	1746	8	5718	9054
179p2	ntc_bc1_total	2693	5	5714	8848
179p2	ntc_bc1_total	5418	10	5712	8926
179p2	ntc_bc1_total	201	3	5711	9984
179p2	ntc_bc1_total	2371	9	5711	8798
179p2	ntc_bc1_total	3692	7	5708	9243
179p2	ntc_bc1_total	6836	6	5704	10104
179p2	ntc_bc1_total	7364	6	5704	9275
179p2	ntc_bc1_total	3949	6	5697	9531
179p2	ntc_bc1_total	7050	9	5695	8863
179p2	ntc_bc1_total	5885	7	5692	9340
179p2	ntc_bc1_total	6120	9	5692	9164
179p2	ntc_bc1_total	8588	4	5692	10297
179p2	ntc_bc1_total	121	6	5690	9079
179p2	ntc_bc1_total	2273	10	5684	8449
179p2	ntc_bc1_total	2481	6	5683	9360
179p2	ntc_bc1_total	6216	5	5683	9273
179p2	ntc_bc1_total	8650	4	5683	9246
179p2	ntc_bc1_total	3832	11	5679	8655
179p2	ntc_bc1_total	4160	9	5677	8513
179p2	ntc_bc1_total	461	5	5676	9556
179p2	ntc_bc1_total	4065	7	5675	9875
179p2	ntc_bc1_total	7768	8	5674	8806
179p2	ntc_bc1_total	6433	8	5669	9680
179p2	ntc_bc1_total	8204	6	5668	9496
179p2	ntc_bc1_total	5113	6	5662	8998
179p2	ntc_bc1_total	8523	8	5662	9016
179p2	ntc_bc1_total	7714	8	5658	9822
179p2	ntc_bc1_total	5604	7	5655	8744
179p2	ntc_bc1_total	2151	10	5654	9392
179p2	ntc_bc1_total	2281	7	5652	8747
179p2	ntc_bc1_total	4664	5	5647	8960
179p2	ntc_bc1_total	6657	4	5646	9039
179p2	ntc_bc1_total	8012	8	5645	8987
179p2	ntc_bc1_total	5457	3	5644	9286
179p2	ntc_bc1_total	2602	8	5643	9150
179p2	ntc_bc1_total	1376	4	5642	8932
179p2	ntc_bc1_total	5626	4	5641	10050
179p2	ntc_bc1_total	393	5	5640	8856
179p2	ntc_bc1_total	3140	7	5638	9022
179p2	ntc_bc1_total	777	9	5637	8547
179p2	ntc_bc1_total	6757	3	5635	9845
179p2	ntc_bc1_total	5540	7	5634	8560
179p2	ntc_bc1_total	7656	8	5634	8769
179p2	ntc_bc1_total	1690	3	5632	9370
179p2	ntc_bc1_total	8120	5	5632	8811
179p2	ntc_bc1_total	1973	17	5628	8432
179p2	ntc_bc1_total	7345	4	5621	9019
179p2	ntc_bc1_total	877	9	5621	8804
179p2	ntc_bc1_total	7767	4	5618	9403
179p2	ntc_bc1_total	4528	5	5617	9647
179p2	ntc_bc1_total	7924	10	5615	9196
179p2	ntc_bc1_total	8167	4	5615	9176
179p2	ntc_bc1_total	630	5	5613	9095
179p2	ntc_bc1_total	4478	8	5610	8474
179p2	ntc_bc1_total	4854	12	5607	8454
179p2	ntc_bc1_total	2853	7	5606	8804
179p2	ntc_bc1_total	4962	6	5606	8512
179p2	ntc_bc1_total	4059	7	5603	8650
179p2	ntc_bc1_total	6150	7	5601	8920
179p2	ntc_bc1_total	3388	7	5600	8656
179p2	ntc_bc1_total	7509	6	5599	10240
179p2	ntc_bc1_total	4616	7	5598	10523
179p2	ntc_bc1_total	4873	4	5591	8821
179p2	ntc_bc1_total	1279	9	5588	8508
179p2	ntc_bc1_total	1060	13	5586	8704
179p2	ntc_bc1_total	4678	8	5586	8718
179p2	ntc_bc1_total	6075	6	5584	8719
179p2	ntc_bc1_total	7975	9	5578	8823
179p2	ntc_bc1_total	8623	4	5572	9014
179p2	ntc_bc1_total	3474	3	5571	9232
179p2	ntc_bc1_total	6728	6	5569	8910
179p2	ntc_bc1_total	4864	6	5566	9667
179p2	ntc_bc1_total	8430	2	5564	10551
179p2	ntc_bc1_total	980	8	5560	8866
179p2	ntc_bc1_total	31	10	5559	8444
179p2	ntc_bc1_total	7088	6	5557	8859
179p2	ntc_bc1_total	2289	6	5552	8810
179p2	ntc_bc1_total	798	2	5552	9514
179p2	ntc_bc1_total	2947	7	5550	8521
179p2	ntc_bc1_total	2999	4	5550	10227
179p2	ntc_bc1_total	3738	9	5550	8525
179p2	ntc_bc1_total	3430	7	5547	8403
179p2	ntc_bc1_total	3146	4	5544	9146
179p2	ntc_bc1_total	3826	5	5544	9179
179p2	ntc_bc1_total	918	3	5544	10080
179p2	ntc_bc1_total	4767	5	5541	9790
179p2	ntc_bc1_total	7422	8	5536	8663
179p2	ntc_bc1_total	4018	12	5534	8426
179p2	ntc_bc1_total	6427	10	5533	9037
179p2	ntc_bc1_total	8666	9	5533	8541
179p2	ntc_bc1_total	3819	8	5532	8608
179p2	ntc_bc1_total	6797	7	5529	8894
179p2	ntc_bc1_total	8627	11	5525	8341
179p2	ntc_bc1_total	8756	4	5525	8941
179p2	ntc_bc1_total	3574	5	5523	9071
179p2	ntc_bc1_total	6129	4	5523	10581
179p2	ntc_bc1_total	7742	9	5523	8684
179p2	ntc_bc1_total	7118	7	5522	8960
179p2	ntc_bc1_total	813	5	5522	8666
179p2	ntc_bc1_total	174	4	5521	8947
179p2	ntc_bc1_total	2683	6	5521	8821
179p2	ntc_bc1_total	7786	11	5520	8781
179p2	ntc_bc1_total	5006	3	5519	9747
179p2	ntc_bc1_total	262	5	5514	9450
179p2	ntc_bc1_total	2024	6	5513	8977
179p2	ntc_bc1_total	1548	3	5510	9082
179p2	ntc_bc1_total	1250	8	5508	9131
179p2	ntc_bc1_total	3593	5	5506	9395
179p2	ntc_bc1_total	2219	6	5503	8983
179p2	ntc_bc1_total	1808	9	5501	8407
179p2	ntc_bc1_total	3854	11	5501	8757
179p2	ntc_bc1_total	4748	12	5500	8716
179p2	ntc_bc1_total	7641	3	5500	10138
179p2	ntc_bc1_total	14	5	5497	9007
179p2	ntc_bc1_total	570	5	5497	8840
179p2	ntc_bc1_total	1822	3	5489	9283
179p2	ntc_bc1_total	5730	9	5483	8349
179p2	ntc_bc1_total	979	10	5483	8398
179p2	ntc_bc1_total	446	8	5476	8618
179p2	ntc_bc1_total	7542	6	5476	9108
179p2	ntc_bc1_total	2656	12	5475	8386
179p2	ntc_bc1_total	5617	8	5471	8652
179p2	ntc_bc1_total	1295	8	5470	8441
179p2	ntc_bc1_total	747	4	5470	9685
179p2	ntc_bc1_total	4275	8	5465	8264
179p2	ntc_bc1_total	3878	8	5462	8376
179p2	ntc_bc1_total	4762	5	5456	8569
179p2	ntc_bc1_total	8445	6	5453	8517
179p2	ntc_bc1_total	952	4	5453	9346
179p2	ntc_bc1_total	6008	4	5451	8631
179p2	ntc_bc1_total	6515	9	5444	8787
179p2	ntc_bc1_total	2187	8	5443	8548
179p2	ntc_bc1_total	1717	7	5440	9036
179p2	ntc_bc1_total	4235	5	5438	9019
179p2	ntc_bc1_total	2524	6	5435	8455
179p2	ntc_bc1_total	8599	5	5435	9074
179p2	ntc_bc1_total	4620	3	5431	9131
179p2	ntc_bc1_total	8450	6	5430	8489
179p2	ntc_bc1_total	5002	12	5425	8419
179p2	ntc_bc1_total	3490	4	5424	9056
179p2	ntc_bc1_total	1501	8	5423	8437
179p2	ntc_bc1_total	2435	5	5421	9170
179p2	ntc_bc1_total	2178	7	5419	8512
179p2	ntc_bc1_total	6963	15	5416	8116
179p2	ntc_bc1_total	5088	7	5415	9107
179p2	ntc_bc1_total	3088	8	5414	8363
179p2	ntc_bc1_total	862	12	5412	8551
179p2	ntc_bc1_total	1566	5	5411	8953
179p2	ntc_bc1_total	6795	2	5411	9018
179p2	ntc_bc1_total	2255	5	5407	8791
179p2	ntc_bc1_total	3328	7	5405	9394
179p2	ntc_bc1_total	7633	6	5402	8590
179p2	ntc_bc1_total	671	6	5395	8759
179p2	ntc_bc1_total	436	8	5391	8343
179p2	ntc_bc1_total	3742	5	5390	9008
179p2	ntc_bc1_total	2677	7	5387	8561
179p2	ntc_bc1_total	4121	6	5386	8816
179p2	ntc_bc1_total	4025	7	5385	8597
179p2	ntc_bc1_total	1852	3	5382	9202
179p2	ntc_bc1_total	2721	6	5379	8421
179p2	ntc_bc1_total	933	10	5378	8381
179p2	ntc_bc1_total	197	6	5377	9390
179p2	ntc_bc1_total	3702	11	5375	8309
179p2	ntc_bc1_total	954	4	5375	8909
179p2	ntc_bc1_total	2099	7	5374	8483
179p2	ntc_bc1_total	4494	7	5374	8434
179p2	ntc_bc1_total	7683	8	5368	8541
179p2	ntc_bc1_total	569	8	5367	8203
179p2	ntc_bc1_total	4851	11	5366	8258
179p2	ntc_bc1_total	2886	9	5363	8411
179p2	ntc_bc1_total	2743	10	5358	8031
179p2	ntc_bc1_total	3849	8	5358	8870
179p2	ntc_bc1_total	3487	12	5357	8578
179p2	ntc_bc1_total	1580	7	5355	8361
179p2	ntc_bc1_total	8203	10	5355	8128
179p2	ntc_bc1_total	841	4	5353	9124
179p2	ntc_bc1_total	7051	3	5350	9004
179p2	ntc_bc1_total	4265	3	5348	9003
179p2	ntc_bc1_total	3398	4	5344	9145
179p2	ntc_bc1_total	5745	9	5344	8238
179p2	ntc_bc1_total	685	6	5338	8293
179p2	ntc_bc1_total	7130	12	5337	8011
179p2	ntc_bc1_total	2614	5	5336	8756
179p2	ntc_bc1_total	5852	5	5334	9241
179p2	ntc_bc1_total	3495	6	5330	8476
179p2	ntc_bc1_total	194	2	5329	8887
179p2	ntc_bc1_total	4503	13	5324	8158
179p2	ntc_bc1_total	4926	5	5324	8391
179p2	ntc_bc1_total	8189	13	5314	7900
179p2	ntc_bc1_total	0	4	5313	8632
179p2	ntc_bc1_total	1622	7	5312	8213
179p2	ntc_bc1_total	3386	3	5311	8618
179p2	ntc_bc1_total	2930	11	5310	8467
179p2	ntc_bc1_total	7810	7	5310	8002
179p2	ntc_bc1_total	5932	2	5303	8852
179p2	ntc_bc1_total	7564	5	5303	8358
179p2	ntc_bc1_total	3138	8	5301	8014
179p2	ntc_bc1_total	7037	7	5301	8153
179p2	ntc_bc1_total	5761	7	5300	8976
179p2	ntc_bc1_total	516	11	5299	7999
179p2	ntc_bc1_total	659	8	5298	8497
179p2	ntc_bc1_total	8394	13	5297	8054
179p2	ntc_bc1_total	204	5	5296	8155
179p2	ntc_bc1_total	8134	4	5295	8332
179p2	ntc_bc1_total	1712	2	5286	10337
179p2	ntc_bc1_total	1327	5	5276	8663
179p2	ntc_bc1_total	8171	5	5273	8417
179p2	ntc_bc1_total	5547	4	5271	8827
179p2	ntc_bc1_total	7659	15	5270	7725
179p2	ntc_bc1_total	2547	12	5269	7931
179p2	ntc_bc1_total	7944	5	5264	8615
179p2	ntc_bc1_total	6724	4	5260	9175
179p2	ntc_bc1_total	8023	5	5260	8301
179p2	ntc_bc1_total	3631	5	5258	8618
179p2	ntc_bc1_total	6804	8	5257	8555
179p2	ntc_bc1_total	4088	6	5253	8409
179p2	ntc_bc1_total	6884	5	5253	8317
179p2	ntc_bc1_total	419	11	5247	8040
179p2	ntc_bc1_total	8289	3	5242	9122
179p2	ntc_bc1_total	6114	5	5241	8768
179p2	ntc_bc1_total	7755	3	5241	9247
179p2	ntc_bc1_total	3353	7	5237	8336
179p2	ntc_bc1_total	1198	7	5234	8756
179p2	ntc_bc1_total	6156	6	5233	8334
179p2	ntc_bc1_total	2469	10	5232	8006
179p2	ntc_bc1_total	4308	7	5230	8186
179p2	ntc_bc1_total	2422	8	5229	8145
179p2	ntc_bc1_total	2875	7	5229	8147
179p2	ntc_bc1_total	5712	8	5228	8506
179p2	ntc_bc1_total	1783	7	5223	8241
179p2	ntc_bc1_total	791	8	5222	8073
179p2	ntc_bc1_total	7377	4	5221	8255
179p2	ntc_bc1_total	1357	4	5220	8767
179p2	ntc_bc1_total	7842	5	5220	8450
179p2	ntc_bc1_total	4211	8	5219	7923
179p2	ntc_bc1_total	908	10	5218	7997
179p2	ntc_bc1_total	4454	9	5207	8221
179p2	ntc_bc1_total	6071	5	5207	8401
179p2	ntc_bc1_total	3408	10	5206	7920
179p2	ntc_bc1_total	8270	4	5206	8069
179p2	ntc_bc1_total	703	8	5202	7872
179p2	ntc_bc1_total	3715	6	5198	9577
179p2	ntc_bc1_total	8457	9	5197	8058
179p2	ntc_bc1_total	812	6	5195	8839
179p2	ntc_bc1_total	1977	4	5194	8167
179p2	ntc_bc1_total	5463	7	5193	7892
179p2	ntc_bc1_total	4669	2	5191	8841
179p2	ntc_bc1_total	5718	7	5191	8038
179p2	ntc_bc1_total	1697	2	5190	9493
179p2	ntc_bc1_total	6025	2	5190	9195
179p2	ntc_bc1_total	4320	4	5187	8863
179p2	ntc_bc1_total	8502	6	5187	7970
179p2	ntc_bc1_total	5179	4	5186	8957
179p2	ntc_bc1_total	7893	2	5186	9456
179p2	ntc_bc1_total	5628	4	5185	8014
179p2	ntc_bc1_total	5995	5	5184	8691
179p2	ntc_bc1_total	910	3	5184	9488
179p2	ntc_bc1_total	6304	8	5180	8394
179p2	ntc_bc1_total	1096	3	5179	8684
179p2	ntc_bc1_total	4224	8	5177	8279
179p2	ntc_bc1_total	4805	10	5174	7657
179p2	ntc_bc1_total	6983	9	5173	8229
179p2	ntc_bc1_total	4552	6	5172	8563
179p2	ntc_bc1_total	6955	7	5166	8021
179p2	ntc_bc1_total	1820	7	5165	8097
179p2	ntc_bc1_total	3436	10	5160	7975
179p2	ntc_bc1_total	2120	5	5158	8437
179p2	ntc_bc1_total	5798	4	5158	8118
179p2	ntc_bc1_total	1895	6	5157	7976
179p2	ntc_bc1_total	4987	4	5155	8523
179p2	ntc_bc1_total	5109	5	5153	8051
179p2	ntc_bc1_total	7876	8	5151	7910
179p2	ntc_bc1_total	1353	8	5147	7869
179p2	ntc_bc1_total	1713	6	5146	8584
179p2	ntc_bc1_total	5747	6	5146	8519
179p2	ntc_bc1_total	4857	2	5145	10043
179p2	ntc_bc1_total	1499	6	5142	8041
179p2	ntc_bc1_total	7674	7	5142	7976
179p2	ntc_bc1_total	5013	8	5139	7938
179p2	ntc_bc1_total	838	8	5139	8172
179p2	ntc_bc1_total	3573	9	5138	7993
179p2	ntc_bc1_total	6578	5	5138	8054
179p2	ntc_bc1_total	2809	7	5136	7865
179p2	ntc_bc1_total	5666	4	5133	8816
179p2	ntc_bc1_total	8444	6	5133	9130
179p2	ntc_bc1_total	6816	7	5132	8119
179p2	ntc_bc1_total	3863	1	5129	10265
179p2	ntc_bc1_total	3027	4	5126	8570
179p2	ntc_bc1_total	1278	10	5123	7751
179p2	ntc_bc1_total	7323	10	5123	7802
179p2	ntc_bc1_total	8268	6	5122	8213
179p2	ntc_bc1_total	7983	2	5121	9384
179p2	ntc_bc1_total	1603	15	5120	7978
179p2	ntc_bc1_total	2770	10	5120	7907
179p2	ntc_bc1_total	5275	7	5120	8010
179p2	ntc_bc1_total	1957	9	5116	7732
179p2	ntc_bc1_total	7672	4	5116	8525
179p2	ntc_bc1_total	4047	7	5112	7836
179p2	ntc_bc1_total	6190	9	5105	8032
179p2	ntc_bc1_total	4179	6	5104	8052
179p2	ntc_bc1_total	5312	6	5104	7995
179p2	ntc_bc1_total	8409	8	5104	7828
179p2	ntc_bc1_total	5395	4	5098	8397
179p2	ntc_bc1_total	4107	12	5096	7618
179p2	ntc_bc1_total	7102	7	5091	7888
179p2	ntc_bc1_total	7294	14	5090	7529
179p2	ntc_bc1_total	3749	5	5088	8058
179p2	ntc_bc1_total	3511	8	5084	7862
179p2	ntc_bc1_total	5762	7	5083	7771
179p2	ntc_bc1_total	6112	10	5078	7897
179p2	ntc_bc1_total	3644	7	5074	7748
179p2	ntc_bc1_total	5267	5	5070	7923
179p2	ntc_bc1_total	6104	8	5069	7649
179p2	ntc_bc1_total	376	2	5068	10112
179p2	ntc_bc1_total	6002	6	5068	8347
179p2	ntc_bc1_total	7763	7	5068	7852
179p2	ntc_bc1_total	3844	6	5066	7870
179p2	ntc_bc1_total	5583	5	5066	8808
179p2	ntc_bc1_total	2311	6	5064	7993
179p2	ntc_bc1_total	4356	7	5062	8019
179p2	ntc_bc1_total	255	5	5059	8202
179p2	ntc_bc1_total	2475	3	5058	8948
179p2	ntc_bc1_total	8628	5	5057	8259
179p2	ntc_bc1_total	5768	7	5056	7886
179p2	ntc_bc1_total	7928	7	5056	8014
179p2	ntc_bc1_total	8660	4	5055	8097
179p2	ntc_bc1_total	8678	3	5055	8081
179p2	ntc_bc1_total	2994	7	5053	8278
179p2	ntc_bc1_total	17	6	5051	7879
179p2	ntc_bc1_total	6101	10	5051	7714
179p2	ntc_bc1_total	7561	9	5048	8442
179p2	ntc_bc1_total	1728	4	5046	8323
179p2	ntc_bc1_total	3446	5	5044	7880
179p2	ntc_bc1_total	5879	10	5042	7702
179p2	ntc_bc1_total	5935	2	5042	9702
179p2	ntc_bc1_total	7298	10	5042	7539
179p2	ntc_bc1_total	7271	8	5032	7828
179p2	ntc_bc1_total	100	4	5031	8712
179p2	ntc_bc1_total	7464	13	5031	7607
179p2	ntc_bc1_total	2199	5	5028	7695
179p2	ntc_bc1_total	6962	6	5027	8004
179p2	ntc_bc1_total	4150	11	5026	7725
179p2	ntc_bc1_total	6839	5	5026	7882
179p2	ntc_bc1_total	136	6	5025	7902
179p2	ntc_bc1_total	4764	4	5023	8743
179p2	ntc_bc1_total	741	5	5022	8103
179p2	ntc_bc1_total	7408	7	5021	7821
179p2	ntc_bc1_total	6731	7	5019	7682
179p2	ntc_bc1_total	8197	6	5019	7635
179p2	ntc_bc1_total	185	5	5018	8138
179p2	ntc_bc1_total	212	3	5017	8099
179p2	ntc_bc1_total	3346	6	5017	8298
179p2	ntc_bc1_total	2326	7	5013	7889
179p2	ntc_bc1_total	2519	10	5012	7735
179p2	ntc_bc1_total	3829	7	5010	7870
179p2	ntc_bc1_total	5478	4	5010	8394
179p2	ntc_bc1_total	4822	4	5008	8210
179p2	ntc_bc1_total	3602	13	5006	8080
179p2	ntc_bc1_total	6901	6	5003	7845
179p2	ntc_bc1_total	1691	10	5002	7453
179p2	ntc_bc1_total	7296	16	5002	7523
179p2	ntc_bc1_total	8079	3	5000	7841
179p2	ntc_bc1_total	1897	10	4998	7605
179p2	ntc_bc1_total	3546	9	4998	7842
179p2	ntc_bc1_total	6030	5	4990	8935
179p2	ntc_bc1_total	2878	6	4988	8187
179p2	ntc_bc1_total	1880	7	4987	7594
179p2	ntc_bc1_total	4632	4	4986	7909
179p2	ntc_bc1_total	4798	5	4985	9312
179p2	ntc_bc1_total	2104	7	4984	7937
179p2	ntc_bc1_total	5342	5	4984	7957
179p2	ntc_bc1_total	5612	9	4979	7858
179p2	ntc_bc1_total	150	5	4978	8326
179p2	ntc_bc1_total	211	7	4978	7521
179p2	ntc_bc1_total	2222	5	4978	7943
179p2	ntc_bc1_total	577	1	4977	9911
179p2	ntc_bc1_total	7313	7	4977	8703
179p2	ntc_bc1_total	3859	5	4976	8197
179p2	ntc_bc1_total	418	9	4974	7691
179p2	ntc_bc1_total	7766	12	4974	7617
179p2	ntc_bc1_total	6145	6	4970	7793
179p2	ntc_bc1_total	2066	8	4968	7735
179p2	ntc_bc1_total	2872	13	4967	7232
179p2	ntc_bc1_total	358	6	4967	7965
179p2	ntc_bc1_total	4303	2	4967	8371
179p2	ntc_bc1_total	2020	4	4966	7928
179p2	ntc_bc1_total	722	4	4966	8864
179p2	ntc_bc1_total	3923	2	4965	8843
179p2	ntc_bc1_total	4489	4	4965	7911
179p2	ntc_bc1_total	8559	8	4961	7621
179p2	ntc_bc1_total	3202	5	4960	8619
179p2	ntc_bc1_total	3970	5	4960	8228
179p2	ntc_bc1_total	558	8	4958	7709
179p2	ntc_bc1_total	4223	8	4956	7543
179p2	ntc_bc1_total	566	7	4956	8800
179p2	ntc_bc1_total	2391	3	4954	8187
179p2	ntc_bc1_total	3642	4	4951	8139
179p2	ntc_bc1_total	4952	3	4951	8234
179p2	ntc_bc1_total	4947	10	4948	7537
179p2	ntc_bc1_total	3349	7	4947	7660
179p2	ntc_bc1_total	975	4	4942	8159
179p2	ntc_bc1_total	8353	6	4940	8376
179p2	ntc_bc1_total	2194	4	4939	8242
179p2	ntc_bc1_total	8276	4	4937	8161
179p2	ntc_bc1_total	2563	6	4928	7678
179p2	ntc_bc1_total	2909	6	4928	7865
179p2	ntc_bc1_total	176	6	4923	7754
179p2	ntc_bc1_total	996	7	4922	7408
179p2	ntc_bc1_total	2158	4	4920	7750
179p2	ntc_bc1_total	8633	4	4919	8042
179p2	ntc_bc1_total	1831	9	4918	7795
179p2	ntc_bc1_total	4117	5	4916	7991
179p2	ntc_bc1_total	4609	4	4916	8079
179p2	ntc_bc1_total	8347	7	4916	7804
179p2	ntc_bc1_total	4625	3	4915	8234
179p2	ntc_bc1_total	7938	3	4913	8873
179p2	ntc_bc1_total	7796	5	4912	8022
179p2	ntc_bc1_total	1083	7	4911	7504
179p2	ntc_bc1_total	5853	6	4911	7686
179p2	ntc_bc1_total	1367	6	4910	7893
179p2	ntc_bc1_total	8698	3	4909	7845
179p2	ntc_bc1_total	2322	3	4908	9048
179p2	ntc_bc1_total	7961	7	4907	8251
179p2	ntc_bc1_total	7706	9	4904	7618
179p2	ntc_bc1_total	2476	6	4902	7705
179p2	ntc_bc1_total	3530	4	4902	7695
179p2	ntc_bc1_total	2418	12	4894	7144
179p2	ntc_bc1_total	3858	4	4894	7765
179p2	ntc_bc1_total	824	4	4894	7962
179p2	ntc_bc1_total	8002	8	4892	7740
179p2	ntc_bc1_total	7856	9	4889	7604
179p2	ntc_bc1_total	4456	4	4888	8026
179p2	ntc_bc1_total	6754	7	4887	7503
179p2	ntc_bc1_total	2378	7	4886	7551
179p2	ntc_bc1_total	2775	7	4885	7458
179p2	ntc_bc1_total	2501	5	4881	7772
179p2	ntc_bc1_total	2818	3	4881	7975
179p2	ntc_bc1_total	7547	7	4879	7578
179p2	ntc_bc1_total	7608	8	4879	7384
179p2	ntc_bc1_total	1813	5	4876	8941
179p2	ntc_bc1_total	2498	5	4876	7535
179p2	ntc_bc1_total	5546	6	4876	7613
179p2	ntc_bc1_total	5642	7	4876	7509
179p2	ntc_bc1_total	3967	10	4875	7363
179p2	ntc_bc1_total	8735	4	4873	7836
179p2	ntc_bc1_total	4234	3	4869	7978
179p2	ntc_bc1_total	7239	10	4868	7799
179p2	ntc_bc1_total	8146	5	4868	7845
179p2	ntc_bc1_total	4467	7	4867	7431
179p2	ntc_bc1_total	7355	5	4867	8047
179p2	ntc_bc1_total	3264	7	4866	7495
179p2	ntc_bc1_total	3048	11	4862	7374
179p2	ntc_bc1_total	307	5	4859	9207
179p2	ntc_bc1_total	7393	8	4858	7466
179p2	ntc_bc1_total	6662	5	4856	8208
179p2	ntc_bc1_total	2582	6	4854	7972
179p2	ntc_bc1_total	314	7	4854	7548
179p2	ntc_bc1_total	7717	5	4854	8297
179p2	ntc_bc1_total	8372	4	4852	7668
179p2	ntc_bc1_total	7831	11	4851	7628
179p2	ntc_bc1_total	3893	4	4849	8077
179p2	ntc_bc1_total	1503	6	4848	7579
179p2	ntc_bc1_total	670	6	4848	7558
179p2	ntc_bc1_total	7730	6	4847	7385
179p2	ntc_bc1_total	6061	4	4844	8622
179p2	ntc_bc1_total	2511	6	4842	8375
179p2	ntc_bc1_total	1188	8	4841	7526
179p2	ntc_bc1_total	3041	4	4841	8662
179p2	ntc_bc1_total	8291	5	4840	8156
179p2	ntc_bc1_total	4282	2	4839	8044
179p2	ntc_bc1_total	5307	8	4837	7624
179p2	ntc_bc1_total	8701	3	4836	8196
179p2	ntc_bc1_total	2580	7	4835	7337
179p2	ntc_bc1_total	2528	4	4833	7688
179p2	ntc_bc1_total	3673	6	4828	8030
179p2	ntc_bc1_total	7205	6	4828	7701
179p2	ntc_bc1_total	8224	8	4828	7408
179p2	ntc_bc1_total	1123	14	4825	7244
179p2	ntc_bc1_total	495	3	4823	9226
179p2	ntc_bc1_total	6169	8	4823	7432
179p2	ntc_bc1_total	4106	4	4822	7563
179p2	ntc_bc1_total	3064	6	4820	7677
179p2	ntc_bc1_total	7030	4	4820	7990
179p2	ntc_bc1_total	1749	2	4816	9231
179p2	ntc_bc1_total	816	7	4816	7491
179p2	ntc_bc1_total	5693	4	4815	7745
179p2	ntc_bc1_total	845	5	4814	8396
179p2	ntc_bc1_total	3037	9	4812	7326
179p2	ntc_bc1_total	2124	5	4811	7589
179p2	ntc_bc1_total	3163	4	4810	7921
179p2	ntc_bc1_total	1401	4	4809	8111
179p2	ntc_bc1_total	1770	1	4809	9068
179p2	ntc_bc1_total	6632	5	4809	7718
179p2	ntc_bc1_total	2108	8	4804	7333
179p2	ntc_bc1_total	36	3	4804	8171
179p2	ntc_bc1_total	8392	5	4804	7693
179p2	ntc_bc1_total	1877	8	4802	7179
179p2	ntc_bc1_total	3778	5	4799	7495
179p2	ntc_bc1_total	8239	8	4798	7458
179p2	ntc_bc1_total	1892	4	4796	7611
179p2	ntc_bc1_total	1624	7	4795	7388
179p2	ntc_bc1_total	1630	11	4790	7514
179p2	ntc_bc1_total	712	8	4789	7187
179p2	ntc_bc1_total	7478	9	4789	7306
179p2	ntc_bc1_total	2754	7	4784	7838
179p2	ntc_bc1_total	3382	4	4784	7398
179p2	ntc_bc1_total	3847	3	4784	8445
179p2	ntc_bc1_total	3766	7	4780	7294
179p2	ntc_bc1_total	7765	4	4780	8447
179p2	ntc_bc1_total	825	3	4780	7910
179p2	ntc_bc1_total	3664	9	4777	7401
179p2	ntc_bc1_total	1744	6	4776	7692
179p2	ntc_bc1_total	1510	7	4775	7397
179p2	ntc_bc1_total	2963	10	4775	7339
179p2	ntc_bc1_total	2760	7	4772	7639
179p2	ntc_bc1_total	2734	8	4771	7287
179p2	ntc_bc1_total	3868	8	4768	7377
179p2	ntc_bc1_total	4672	5	4765	7406
179p2	ntc_bc1_total	3069	9	4762	7228
179p2	ntc_bc1_total	2938	8	4760	7256
179p2	ntc_bc1_total	1663	2	4756	8547
179p2	ntc_bc1_total	6612	7	4755	7500
179p2	ntc_bc1_total	8461	5	4752	7502
179p2	ntc_bc1_total	5521	11	4751	7224
179p2	ntc_bc1_total	1701	6	4750	7441
179p2	ntc_bc1_total	4997	7	4747	7283
179p2	ntc_bc1_total	5763	9	4742	7176
179p2	ntc_bc1_total	5965	7	4742	7834
179p2	ntc_bc1_total	1450	5	4740	7552
179p2	ntc_bc1_total	3730	5	4737	7403
179p2	ntc_bc1_total	3836	6	4735	8228
179p2	ntc_bc1_total	656	10	4733	7336
179p2	ntc_bc1_total	8655	3	4732	7763
179p2	ntc_bc1_total	8286	7	4729	7182
179p2	ntc_bc1_total	7517	6	4728	7256
179p2	ntc_bc1_total	4848	4	4727	7818
179p2	ntc_bc1_total	486	1	4723	9136
179p2	ntc_bc1_total	5534	7	4723	7572
179p2	ntc_bc1_total	4350	7	4720	7712
179p2	ntc_bc1_total	4305	7	4717	7309
179p2	ntc_bc1_total	6270	10	4714	7055
179p2	ntc_bc1_total	232	5	4713	7579
179p2	ntc_bc1_total	62	5	4712	7529
179p2	ntc_bc1_total	7776	9	4709	7298
179p2	ntc_bc1_total	8684	5	4706	8011
179p2	ntc_bc1_total	1025	4	4705	7514
179p2	ntc_bc1_total	5184	6	4704	7741
179p2	ntc_bc1_total	5746	9	4703	7055
179p2	ntc_bc1_total	2467	6	4699	7468
179p2	ntc_bc1_total	4336	2	4697	8065
179p2	ntc_bc1_total	5311	3	4696	7329
179p2	ntc_bc1_total	8561	5	4695	7579
179p2	ntc_bc1_total	6436	7	4694	7307
179p2	ntc_bc1_total	4309	8	4693	7265
179p2	ntc_bc1_total	3160	6	4692	7497
179p2	ntc_bc1_total	7226	2	4692	8531
179p2	ntc_bc1_total	3344	10	4691	7512
179p2	ntc_bc1_total	5945	7	4691	7282
179p2	ntc_bc1_total	2181	6	4685	7326
179p2	ntc_bc1_total	5559	10	4685	7071
179p2	ntc_bc1_total	8730	6	4685	7583
179p2	ntc_bc1_total	3075	7	4684	7077
179p2	ntc_bc1_total	7579	4	4681	7181
179p2	ntc_bc1_total	3551	12	4679	7078
179p2	ntc_bc1_total	3694	7	4678	7138
179p2	ntc_bc1_total	3936	10	4678	7193
179p2	ntc_bc1_total	7989	2	4678	7764
179p2	ntc_bc1_total	3329	8	4674	7074
179p2	ntc_bc1_total	1130	6	4672	7289
179p2	ntc_bc1_total	7523	10	4671	7300
179p2	ntc_bc1_total	3107	3	4670	7608
179p2	ntc_bc1_total	5952	7	4670	7772
179p2	ntc_bc1_total	2642	9	4667	7543
179p2	ntc_bc1_total	4704	4	4663	7352
179p2	ntc_bc1_total	4429	8	4662	7294
179p2	ntc_bc1_total	2990	6	4660	7287
179p2	ntc_bc1_total	4555	7	4660	7194
179p2	ntc_bc1_total	3186	9	4658	7139
179p2	ntc_bc1_total	5874	8	4658	7014
179p2	ntc_bc1_total	1290	4	4656	7494
179p2	ntc_bc1_total	496	12	4653	7026
179p2	ntc_bc1_total	6119	6	4649	7328
179p2	ntc_bc1_total	102	6	4648	7257
179p2	ntc_bc1_total	1833	5	4648	8172
179p2	ntc_bc1_total	848	8	4648	7439
179p2	ntc_bc1_total	3413	5	4647	7853
179p2	ntc_bc1_total	6799	6	4640	7470
179p2	ntc_bc1_total	2116	11	4639	7077
179p2	ntc_bc1_total	5339	2	4638	8334
179p2	ntc_bc1_total	6667	6	4637	7454
179p2	ntc_bc1_total	1670	4	4634	8011
179p2	ntc_bc1_total	2157	6	4632	7104
179p2	ntc_bc1_total	8641	4	4632	7609
179p2	ntc_bc1_total	5274	6	4628	7106
179p2	ntc_bc1_total	926	11	4628	7155
179p2	ntc_bc1_total	1032	6	4626	7506
179p2	ntc_bc1_total	5970	12	4626	7007
179p2	ntc_bc1_total	5975	6	4625	7072
179p2	ntc_bc1_total	6585	3	4625	9108
179p2	ntc_bc1_total	3986	15	4624	6817
179p2	ntc_bc1_total	6274	5	4624	7062
179p2	ntc_bc1_total	1412	4	4618	7842
179p2	ntc_bc1_total	349	5	4617	7455
179p2	ntc_bc1_total	2177	6	4614	7260
179p2	ntc_bc1_total	2690	5	4613	7495
179p2	ntc_bc1_total	2517	7	4612	7736
179p2	ntc_bc1_total	4048	6	4610	7136
179p2	ntc_bc1_total	6434	5	4610	8368
179p2	ntc_bc1_total	1064	6	4609	7160
179p2	ntc_bc1_total	3975	8	4609	7128
179p2	ntc_bc1_total	6166	6	4609	7242
179p2	ntc_bc1_total	8110	5	4608	7345
179p2	ntc_bc1_total	4994	5	4607	7095
179p2	ntc_bc1_total	7190	6	4605	7217
179p2	ntc_bc1_total	165	7	4603	7144
179p2	ntc_bc1_total	6027	8	4600	6997
179p2	ntc_bc1_total	6579	6	4600	7222
[truncated: 307,592 more rows]
