# Supplementary material for: Decoding RNA Metabolism by RNA-linked CRISPR Screening in Human Cells
Source: bioRxiv. 2024 Jul 26:2024.07.25.605204. Preprint. [Version 1] doi: 10.1101/2024.07.25.605204 (PMC11291135; doi:10.1101/2024.07.25.605204)
Supplement: Supplement 1 [file media-1.zip › table_s7_mageck_sgrna_summary.csv]

comparison	sgrna	gene	control_count	treatment_count	control_mean	treat_mean	lfc	control_var	adj_var	score	p_low	p_high	p_twosided	fdr	high_in_treatment
eyfpwt_homoharringtonine_bc1_total_vs_eyfpwt_untreated_bc1_total	PTCD2_1_2	PTCD2	1632.2	5281	1632.2	5281	1.6934	6656700	21545	24.858	1	1.0482e-136	2.0962999999999997e-136	1.8074999999999998e-132	TRUE
eyfpwt_homoharringtonine_bc1_total_vs_eyfpwt_untreated_bc1_total	EIF3A_1_2	EIF3A	50.193	472.26	50.193	472.26	3.2086	89069	662.52	16.398	1	1.0217999999999999e-60	2.0435999999999999e-60	8.8099e-57	TRUE
eyfpwt_homoharringtonine_bc1_total_vs_eyfpwt_untreated_bc1_total	GTF3A_3_4	GTF3A	5434.3	1980.4	5434.3	1980.4	-1.4559	5965000	71731	12.896	2.361e-38	1	4.722e-38	1.3571e-34	FALSE
eyfpwt_homoharringtonine_bc1_total_vs_eyfpwt_untreated_bc1_total	POLR2F_3_4	POLR2F	42.471	289.58	42.471	289.58	2.7408	30532	560.6	10.437	1	8.7373e-26	1.7475e-25	3.7667e-22	TRUE
eyfpwt_homoharringtonine_bc1_total_vs_eyfpwt_untreated_bc1_total	RBM25_1_2	RBM25	155.4	623.8	155.4	623.8	1.9981	109700	2051.3	10.342	1	2.2799e-25	4.5598e-25	7.862999999999999e-22	TRUE
eyfpwt_homoharringtonine_bc1_total_vs_eyfpwt_untreated_bc1_total	METTL2B_4_1	METTL2B	669.88	1522.6	669.88	1522.6	1.1834	363600	8842.1	9.0688	1	6.0179e-20	1.2036e-19	1.7295e-16	TRUE
eyfpwt_homoharringtonine_bc1_total_vs_eyfpwt_untreated_bc1_total	CCT7_3_4	CCT7	94.594	414.13	94.594	414.13	2.1186	51053	1248.6	9.043	1	7.6495e-20	1.5299000000000002e-19	1.8844e-16	TRUE
eyfpwt_homoharringtonine_bc1_total_vs_eyfpwt_untreated_bc1_total	PDIA4_4_1	PDIA4	2432.4	3964.9	2432.4	3964.9	0.70466	1174200	32107	8.5525	1	6.0232e-18	1.2046e-17	1.2983e-14	TRUE
eyfpwt_homoharringtonine_bc1_total_vs_eyfpwt_untreated_bc1_total	USO1_4_1	USO1	2287.6	3769.8	2287.6	3769.8	0.72037	1098300	30196	8.5293	1	7.3638e-18	1.4728e-17	1.4109e-14	TRUE
eyfpwt_homoharringtonine_bc1_total_vs_eyfpwt_untreated_bc1_total	FTSJ1_3_4	FTSJ1	63.706	306.19	63.706	306.19	2.2471	29399	840.9	8.362	1	3.127e-17	6.254e-17	5.3922e-14	TRUE
eyfpwt_homoharringtonine_bc1_total_vs_eyfpwt_untreated_bc1_total	LARP4B_4_1	LARP4B	65.637	296.85	65.637	296.85	2.1602	26729	866.38	7.8552	1	2.0223e-15	4.0446e-15	3.1702e-12	TRUE
eyfpwt_homoharringtonine_bc1_total_vs_eyfpwt_untreated_bc1_total	RO60_3_4	RO60	3890.9	5577.8	3890.9	5577.8	0.51949	1422900	51358	7.4437	1	4.8944e-14	9.7888e-14	7.0333e-11	TRUE
eyfpwt_homoharringtonine_bc1_total_vs_eyfpwt_untreated_bc1_total	HNRNPC_4_1	HNRNPC	151.54	477.45	151.54	477.45	1.6491	53107	2000.3	7.2869	1	1.5868e-13	3.1736e-13	2.1049e-10	TRUE
eyfpwt_homoharringtonine_bc1_total_vs_eyfpwt_untreated_bc1_total	GCN1_1_2	GCN1	2140	3332.8	2140	3332.8	0.63891	711430	28246	7.0974	1	6.3555e-13	1.2711e-12	7.8282e-10	TRUE
eyfpwt_homoharringtonine_bc1_total_vs_eyfpwt_untreated_bc1_total	RPL7_2_3	RPL7	56.95	251.18	56.95	251.18	2.1216	18863	751.71	7.0842	1	7.1279e-13	1.4256e-12	8.1942e-10	TRUE
eyfpwt_homoharringtonine_bc1_total_vs_eyfpwt_untreated_bc1_total	GCN1_3_4	GCN1	2058.9	3221.7	2058.9	3221.7	0.64573	676120	27176	7.054	1	8.694e-13	1.7388e-12	9.37e-10	TRUE
eyfpwt_homoharringtonine_bc1_total_vs_eyfpwt_untreated_bc1_total	NDRG4_1_2	NDRG4	65.637	267.79	65.637	267.79	2.0121000000000002	20432	866.38	6.8678	1	3.3023e-12	6.6046e-12	3.3497e-9	TRUE
eyfpwt_homoharringtonine_bc1_total_vs_eyfpwt_untreated_bc1_total	DIAPH1_1_2	DIAPH1	29.923	166.07	29.923	166.07	2.4337	9267.9	394.97	6.8505	1	3.9387e-12	7.8773e-12	3.7732e-9	TRUE
eyfpwt_homoharringtonine_bc1_total_vs_eyfpwt_untreated_bc1_total	RPL24_1_2	RPL24	60.811	254.29	60.811	254.29	2.0462	18718	802.67	6.8292	1	4.3376e-12	8.6753e-12	3.9368e-9	TRUE
eyfpwt_homoharringtonine_bc1_total_vs_eyfpwt_untreated_bc1_total	SRP9_2_3	SRP9	196.91	541.8	196.91	541.8	1.4556	59474	2599.1	6.765	1	6.6678e-12	1.3336e-11	5.7489e-9	TRUE
eyfpwt_homoharringtonine_bc1_total_vs_eyfpwt_untreated_bc1_total	DDX47_1_2	DDX47	95.559	334.21	95.559	334.21	1.7956	28478	1261.3	6.7197	1	9.1356e-12	1.8271e-11	7.5016e-9	TRUE
eyfpwt_homoharringtonine_bc1_total_vs_eyfpwt_untreated_bc1_total	RPL35A_4_1	RPL35A	271.23	669.46	271.23	669.46	1.3003	79294	3580.2	6.6555	1	1.4115e-11	2.823e-11	1.1064e-8	TRUE
eyfpwt_homoharringtonine_bc1_total_vs_eyfpwt_untreated_bc1_total	NOP53_2_3	NOP53	378.38	837.61	378.38	837.61	1.1444	105450	4994.4	6.4982	1	4.0654e-11	8.1307e-11	3.048e-8	TRUE
eyfpwt_homoharringtonine_bc1_total_vs_eyfpwt_untreated_bc1_total	PNRC2_3_4	PNRC2	87.837	308.27	87.837	308.27	1.7996	24294	1159.4	6.4736	1	4.8083e-11	9.6166e-11	3.4548e-8	TRUE
eyfpwt_homoharringtonine_bc1_total_vs_eyfpwt_untreated_bc1_total	SRBD1_4_1	SRBD1	111	357.05	111	357.05	1.6766	30269	1465.2	6.4278	1	6.4833e-11	1.2967e-10	4.4719e-8	TRUE
eyfpwt_homoharringtonine_bc1_total_vs_eyfpwt_untreated_bc1_total	DBR1_1_2	DBR1	1041.5	1793.5	1041.5	1793.5	0.78357	282780	13747	6.414	1	7.0855e-11	1.4171e-10	4.6993e-8	TRUE
eyfpwt_homoharringtonine_bc1_total_vs_eyfpwt_untreated_bc1_total	PTPN12_4_1	PTPN12	211.39	548.03	211.39	548.03	1.3702	56663	2790.2	6.373	1	9.2705e-11	1.8541e-10	5.9207e-8	TRUE
eyfpwt_homoharringtonine_bc1_total_vs_eyfpwt_untreated_bc1_total	GNL3_1_2	GNL3	32.818	165.03	32.818	165.03	2.2956	8740.1	433.19	6.3523	1	1.1249e-10	2.2498e-10	6.9278e-8	TRUE
eyfpwt_homoharringtonine_bc1_total_vs_eyfpwt_untreated_bc1_total	ERH_1_2	ERH	78.185	280.24	78.185	280.24	1.8285	20413	1032	6.2897	1	1.6023e-10	3.2047e-10	9.5278e-8	TRUE
eyfpwt_homoharringtonine_bc1_total_vs_eyfpwt_untreated_bc1_total	CLASP2_3_4	CLASP2	705.6	1308.8	705.6	1308.8	0.89042	181950	9313.6	6.2507	1	2.0432e-10	4.0864e-10	1.1744e-7	TRUE
eyfpwt_homoharringtonine_bc1_total_vs_eyfpwt_untreated_bc1_total	KHSRP_2_3	KHSRP	3430.5	4749.6	3430.5	4749.6	0.46927	869980	45281	6.1989	1	2.8434e-10	5.6867e-10	1.5816e-7	TRUE
eyfpwt_homoharringtonine_bc1_total_vs_eyfpwt_untreated_bc1_total	TARS2_3_4	TARS2	216.22	545.95	216.22	545.95	1.3323	54363	2853.9	6.1722	1	3.3665e-10	6.733e-10	1.8141e-7	TRUE
eyfpwt_homoharringtonine_bc1_total_vs_eyfpwt_untreated_bc1_total	MRPL52_3_4	MRPL52	1293.4	2079	1293.4	2079	0.68425	308540	17073	6.012	1	9.163e-10	1.8326e-9	4.7881e-7	TRUE
eyfpwt_homoharringtonine_bc1_total_vs_eyfpwt_untreated_bc1_total	GCN1_2_3	GCN1	1175.7	1920.2	1175.7	1920.2	0.70727	277140	15518	5.9764	1	1.1404e-9	2.2809e-9	5.6455e-7	TRUE
eyfpwt_homoharringtonine_bc1_total_vs_eyfpwt_untreated_bc1_total	CDV3_2_3	CDV3	242.28	580.2	242.28	580.2	1.2564	57097	3198	5.9757	1	1.1459e-9	2.2917e-9	5.6455e-7	TRUE
eyfpwt_homoharringtonine_bc1_total_vs_eyfpwt_untreated_bc1_total	RPL11_3_4	RPL11	203.67	512.74	203.67	512.74	1.3278	47762	2688.3	5.961	1	1.2538e-9	2.5076e-9	6.0057e-7	TRUE
eyfpwt_homoharringtonine_bc1_total_vs_eyfpwt_untreated_bc1_total	POP7_4_1	POP7	640.92	1184.3	640.92	1184.3	0.88475	147620	8459.9	5.9074	1	1.7373e-9	3.4745e-9	8.0966e-7	TRUE
eyfpwt_homoharringtonine_bc1_total_vs_eyfpwt_untreated_bc1_total	ASS1_2_3	ASS1	2050.2	3019.3	2050.2	3019.3	0.55825	469630	27062	5.8914	1	1.9151e-9	3.8301e-9	8.6904e-7	TRUE
eyfpwt_homoharringtonine_bc1_total_vs_eyfpwt_untreated_bc1_total	RPS6_1_2	RPS6	222.01	539.72	222.01	539.72	1.2778	50472	2930.4	5.8692	1	2.1899e-9	4.3798e-9	9.5397e-7	TRUE
eyfpwt_homoharringtonine_bc1_total_vs_eyfpwt_untreated_bc1_total	RNASE11_1_2	RNASE11	130.31	373.65	130.31	373.65	1.5126	29609	1720	5.8676	1	2.2129e-9	4.4258e-9	9.5397e-7	TRUE
eyfpwt_homoharringtonine_bc1_total_vs_eyfpwt_untreated_bc1_total	WBP11_4_1	WBP11	1753.9	863.56	1753.9	863.56	-1.0213	396310	23150	5.8514	2.4376e-9	1	4.8753e-9	1.0252e-6	FALSE
eyfpwt_homoharringtonine_bc1_total_vs_eyfpwt_untreated_bc1_total	GCFC2_1_2	GCFC2	204.63	505.47	204.63	505.47	1.3004	45252	2701.1	5.7885	1	3.5505e-9	7.1011e-9	1.4578e-6	TRUE
eyfpwt_homoharringtonine_bc1_total_vs_eyfpwt_untreated_bc1_total	DHX29_4_1	DHX29	450.77	888.47	450.77	888.47	0.97735	95790	5950	5.6744	1	6.9606e-9	1.3921e-8	2.7913e-6	TRUE
eyfpwt_homoharringtonine_bc1_total_vs_eyfpwt_untreated_bc1_total	CSTF2_2_3	CSTF2	113.9	333.18	113.9	333.18	1.5402	24041	1503.4	5.6552	1	7.794e-9	1.5588e-8	3.0545e-6	TRUE
eyfpwt_homoharringtonine_bc1_total_vs_eyfpwt_untreated_bc1_total	RALYL_3_4	RALYL	5309.8	6805.7	5309.8	6805.7	0.35802	1118800	70087	5.6504	1	8.0048e-9	1.601e-8	3.0674e-6	TRUE
eyfpwt_homoharringtonine_bc1_total_vs_eyfpwt_untreated_bc1_total	RPS3A_2_3	RPS3A	190.15	471.22	190.15	471.22	1.3047	39499	2509.9	5.6102	1	1.0107e-8	2.0213e-8	3.7886e-6	TRUE
eyfpwt_homoharringtonine_bc1_total_vs_eyfpwt_untreated_bc1_total	PDIA4_2_3	PDIA4	32.818	149.46	32.818	149.46	2.1535	6802.9	433.19	5.6043	1	1.1091e-8	2.2183e-8	4.0693e-6	TRUE
eyfpwt_homoharringtonine_bc1_total_vs_eyfpwt_untreated_bc1_total	GCN1_4_1	GCN1	3950.8	5217.7	3950.8	5217.7	0.40119	802540	52148	5.5479	1	1.4456e-8	2.8913e-8	5.1792e-6	TRUE
eyfpwt_homoharringtonine_bc1_total_vs_eyfpwt_untreated_bc1_total	TRIP6_3_4	TRIP6	2501	3508.2	2501	3508.2	0.48809	507270	33012	5.5437	1	1.4803e-8	2.9606e-8	5.1792e-6	TRUE
eyfpwt_homoharringtonine_bc1_total_vs_eyfpwt_untreated_bc1_total	MCRIP2_1_2	MCRIP2	671.81	1193.6	671.81	1193.6	0.82828	136140	8867.6	5.5412	1	1.5017e-8	3.0035e-8	5.1792e-6	TRUE
eyfpwt_homoharringtonine_bc1_total_vs_eyfpwt_untreated_bc1_total	TAF9_3_4	TAF9	62.741	221.08	62.741	221.08	1.8008	12535	828.15	5.5021	1	1.9042e-8	3.8084e-8	6.4384e-6	TRUE
eyfpwt_homoharringtonine_bc1_total_vs_eyfpwt_untreated_bc1_total	POP4_3_4	POP4	2567.6	3570.5	2567.6	3570.5	0.47556	502930	33891	5.4479	1	2.5488e-8	5.0975e-8	8.4521e-6	TRUE
eyfpwt_homoharringtonine_bc1_total_vs_eyfpwt_untreated_bc1_total	IGF2BP3_1_2	IGF2BP3	3096.5	1998	3096.5	1998	-0.63182	603350	40873	5.4335	2.7624e-8	1	5.5247e-8	8.9876e-6	FALSE
eyfpwt_homoharringtonine_bc1_total_vs_eyfpwt_untreated_bc1_total	CFAP20_4_1	CFAP20	1951.7	1080.5	1951.7	1080.5	-0.85248	379530	25762	5.4281	2.8474e-8	1	5.6947e-8	9.0244e-6	FALSE
eyfpwt_homoharringtonine_bc1_total_vs_eyfpwt_untreated_bc1_total	TDRD7_2_3	TDRD7	1657.3	2459.9	1657.3	2459.9	0.56945	322050	21876	5.4262	1	2.8783e-8	5.7567e-8	9.0244e-6	TRUE
eyfpwt_homoharringtonine_bc1_total_vs_eyfpwt_untreated_bc1_total	UPF3B_4_1	UPF3B	715.25	1239.3	715.25	1239.3	0.79214	137310	9441	5.3933	1	3.4583e-8	6.9167e-8	1.0649e-5	TRUE
eyfpwt_homoharringtonine_bc1_total_vs_eyfpwt_untreated_bc1_total	THUMPD3_3_4	THUMPD3	287.64	619.64	287.64	619.64	1.1045	55112	3796.8	5.388	1	3.5613e-8	7.1227e-8	1.0774e-5	TRUE
eyfpwt_homoharringtonine_bc1_total_vs_eyfpwt_untreated_bc1_total	ENOX2_4_1	ENOX2	3476.8	2323.9	3476.8	2323.9	-0.581	664580	45893	5.3817	3.6895e-8	1	7.379e-8	1.0969e-5	FALSE
eyfpwt_homoharringtonine_bc1_total_vs_eyfpwt_untreated_bc1_total	HOXB6_2_3	HOXB6	2266.4	3192.7	2266.4	3192.7	0.49418	428990	29915	5.3554	1	4.2688e-8	8.5376e-8	1.2476e-5	TRUE
eyfpwt_homoharringtonine_bc1_total_vs_eyfpwt_untreated_bc1_total	FNDC3B_2_3	FNDC3B	2274.1	1347.2	2274.1	1347.2	-0.75487	429560	30017	5.3498	4.4016e-8	1	8.8031e-8	1.265e-5	FALSE
eyfpwt_homoharringtonine_bc1_total_vs_eyfpwt_untreated_bc1_total	IMP4_3_4	IMP4	1678.6	2473.4	1678.6	2473.4	0.55898	315870	22156	5.3398	1	4.6537e-8	9.3074e-8	1.3155e-5	TRUE
eyfpwt_homoharringtonine_bc1_total_vs_eyfpwt_untreated_bc1_total	TRMT6_3_4	TRMT6	1744.2	940.36	1744.2	940.36	-0.89057	323080	23023	5.2977	5.8626e-8	1	1.1725e-7	1.6306e-5	FALSE
eyfpwt_homoharringtonine_bc1_total_vs_eyfpwt_untreated_bc1_total	MSI1_4_1	MSI1	1569.5	2331.2	1569.5	2331.2	0.57047	290090	20717	5.292	1	6.0477e-8	1.2095e-7	1.6553e-5	TRUE
eyfpwt_homoharringtonine_bc1_total_vs_eyfpwt_untreated_bc1_total	LAS1L_3_4	LAS1L	974.9	1569.3	974.9	1569.3	0.68628	176690	12868	5.2403	1	8.0159e-8	1.6032e-7	2.1598e-5	TRUE
eyfpwt_homoharringtonine_bc1_total_vs_eyfpwt_untreated_bc1_total	ETF1_4_1	ETF1	762.54	1287	762.54	1287	0.75438	137540	10065	5.2278	1	8.5748e-8	1.715e-7	2.2748e-5	TRUE
eyfpwt_homoharringtonine_bc1_total_vs_eyfpwt_untreated_bc1_total	TRMT1L_4_1	TRMT1L	3582	2446.4	3582	2446.4	-0.54993	644830	47281	5.2227	8.8181e-8	1	1.7636e-7	2.3039e-5	FALSE
eyfpwt_homoharringtonine_bc1_total_vs_eyfpwt_untreated_bc1_total	RRS1_3_4	RRS1	762.54	1286	762.54	1286	0.75322	137000	10065	5.2175	1	9.0677e-8	1.8135e-7	2.3338e-5	TRUE
eyfpwt_homoharringtonine_bc1_total_vs_eyfpwt_untreated_bc1_total	DAP3_4_1	DAP3	508.69	935.17	508.69	935.17	0.87717	90947	6714.4	5.2048	1	9.7103e-8	1.9421e-7	2.4624e-5	TRUE
eyfpwt_homoharringtonine_bc1_total_vs_eyfpwt_untreated_bc1_total	TMA7_3_4	TMA7	40.54	160.88	40.54	160.88	1.9623	7240.7	535.12	5.2021	1	1.0259e-7	2.0519e-7	2.5639e-5	TRUE
eyfpwt_homoharringtonine_bc1_total_vs_eyfpwt_untreated_bc1_total	NTPCR_1_2	NTPCR	1650.6	885.35	1650.6	885.35	-0.89789	292780	21787	5.1843	1.0843e-7	1	2.1686e-7	2.671e-5	FALSE
eyfpwt_homoharringtonine_bc1_total_vs_eyfpwt_untreated_bc1_total	TNPO3_3_4	TNPO3	1200.8	1852.7	1200.8	1852.7	0.62525	212510	15850	5.1784	1	1.1189e-7	2.2378e-7	2.7175e-5	TRUE
eyfpwt_homoharringtonine_bc1_total_vs_eyfpwt_untreated_bc1_total	TNPO3_1_2	TNPO3	419.88	803.36	419.88	803.36	0.93442	73527	5542.3	5.151	1	1.2953e-7	2.5907e-7	3.1023e-5	TRUE
eyfpwt_homoharringtonine_bc1_total_vs_eyfpwt_untreated_bc1_total	EIF3D_3_4	EIF3D	1910.2	2727.7	1910.2	2727.7	0.51371	334120	25214	5.148	1	1.3161e-7	2.6322e-7	3.1088e-5	TRUE
eyfpwt_homoharringtonine_bc1_total_vs_eyfpwt_untreated_bc1_total	RPL27_2_3	RPL27	59.845	204.47	59.845	204.47	1.7557	10458	789.93	5.1458	1	1.3543e-7	2.7086e-7	3.1559e-5	TRUE
eyfpwt_homoharringtonine_bc1_total_vs_eyfpwt_untreated_bc1_total	RUVBL2_1_2	RUVBL2	1391.9	2088.3	1391.9	2088.3	0.58495	242510	18372	5.138	1	1.3883e-7	2.7766e-7	3.192e-5	TRUE
eyfpwt_homoharringtonine_bc1_total_vs_eyfpwt_untreated_bc1_total	EIF3E_3_4	EIF3E	2740.3	3713.7	2740.3	3713.7	0.43837	473730	36171	5.118	1	1.5441e-7	3.0881e-7	3.5034e-5	TRUE
eyfpwt_homoharringtonine_bc1_total_vs_eyfpwt_untreated_bc1_total	MRPS31_3_4	MRPS31	1549.2	2278.3	1549.2	2278.3	0.55609	265750	20449	5.0981	1	1.7151e-7	3.4301e-7	3.8409e-5	TRUE
eyfpwt_homoharringtonine_bc1_total_vs_eyfpwt_untreated_bc1_total	APOB_4_1	APOB	4103.3	2919.7	4103.3	2919.7	-0.49081	700420	54161	5.0857	1.8316e-7	1	3.6632e-7	4.0492e-5	FALSE
eyfpwt_homoharringtonine_bc1_total_vs_eyfpwt_untreated_bc1_total	MRPS36_1_2	MRPS36	383.2	743.16	383.2	743.16	0.95374	64784	5058.1	5.0612	1	2.0831e-7	4.1663e-7	4.5052e-5	TRUE
eyfpwt_homoharringtonine_bc1_total_vs_eyfpwt_untreated_bc1_total	HNRNPLL_2_3	HNRNPLL	464.28	860.44	464.28	860.44	0.88865	78471	6128.3	5.0606	1	2.0901e-7	4.1802e-7	4.5052e-5	TRUE
eyfpwt_homoharringtonine_bc1_total_vs_eyfpwt_untreated_bc1_total	NARS1_1_2	NARS1	959.46	1524.7	959.46	1524.7	0.6677	159760	12664	5.0229	1	2.5442e-7	5.0885e-7	5.4164e-5	TRUE
eyfpwt_homoharringtonine_bc1_total_vs_eyfpwt_untreated_bc1_total	ALKBH7_2_3	ALKBH7	46.332	170.22	46.332	170.22	1.855	7674.2	611.56	5.0097	1	2.8115e-7	5.623e-7	5.8411e-5	TRUE
eyfpwt_homoharringtonine_bc1_total_vs_eyfpwt_untreated_bc1_total	FKBP2_3_4	FKBP2	617.76	1070.1	617.76	1070.1	0.79165	102310	8154.1	5.0094	1	2.7304e-7	5.4608e-7	5.7419e-5	TRUE
eyfpwt_homoharringtonine_bc1_total_vs_eyfpwt_untreated_bc1_total	SRRM4_2_3	SRRM4	84.942	252.22	84.942	252.22	1.5589	13990	1121.2	4.9956	1	2.9485e-7	5.8971e-7	5.9468e-5	TRUE
eyfpwt_homoharringtonine_bc1_total_vs_eyfpwt_untreated_bc1_total	CCDC43_2_3	CCDC43	1724.9	2478.6	1724.9	2478.6	0.52275	284020	22768	4.9949	1	2.9435e-7	5.887e-7	5.9468e-5	TRUE
eyfpwt_homoharringtonine_bc1_total_vs_eyfpwt_untreated_bc1_total	ANXA2_2_3	ANXA2	781.85	1289.1	781.85	1289.1	0.72068	128660	10320	4.9933	1	2.9678e-7	5.9355e-7	5.9468e-5	TRUE
eyfpwt_homoharringtonine_bc1_total_vs_eyfpwt_untreated_bc1_total	PHF3_4_1	PHF3	753.86	1251.7	753.86	1251.7	0.73081	123940	9950.6	4.9912	1	3.0003e-7	6.0006e-7	5.9468e-5	TRUE
eyfpwt_homoharringtonine_bc1_total_vs_eyfpwt_untreated_bc1_total	C14ORF93_2_3	C14ORF93	2131.3	2965.4	2131.3	2965.4	0.47631	347860	28132	4.973	1	3.296e-7	6.592e-7	6.4587e-5	TRUE
eyfpwt_homoharringtonine_bc1_total_vs_eyfpwt_untreated_bc1_total	MRPL52_4_1	MRPL52	2486.5	1591.1	2486.5	1591.1	-0.64371	400810	32820	4.9421	3.8644e-7	1	7.7288e-7	7.4874e-5	FALSE
eyfpwt_homoharringtonine_bc1_total_vs_eyfpwt_untreated_bc1_total	GEMIN4_2_3	GEMIN4	264.48	555.29	264.48	555.29	1.0673	42287	3491	4.922	1	4.2831e-7	8.5662e-7	8.2064e-5	TRUE
eyfpwt_homoharringtonine_bc1_total_vs_eyfpwt_untreated_bc1_total	RRP36_3_4	RRP36	1877.4	2648.8	1877.4	2648.8	0.49637	297520	24781	4.9002	1	4.7864e-7	9.5727e-7	9.0699e-5	TRUE
eyfpwt_homoharringtonine_bc1_total_vs_eyfpwt_untreated_bc1_total	SAMSN1_4_1	SAMSN1	202.7	455.65	202.7	455.65	1.1646	31992	2675.6	4.8902	1	5.0374e-7	1.0075e-6	9.4419e-5	TRUE
eyfpwt_homoharringtonine_bc1_total_vs_eyfpwt_untreated_bc1_total	LARS1_2_3	LARS1	170.85	402.72	170.85	402.72	1.2322	26881	2255.1	4.8826	1	5.2344e-7	1.0469e-6	9.7057e-5	TRUE
eyfpwt_homoharringtonine_bc1_total_vs_eyfpwt_untreated_bc1_total	ZYX_4_1	ZYX	3844.6	2745.3	3844.6	2745.3	-0.4857	604180	50747	4.8797	5.3121e-7	1	1.0624e-6	9.7449e-5	FALSE
eyfpwt_homoharringtonine_bc1_total_vs_eyfpwt_untreated_bc1_total	CWF19L1_1_2	CWF19L1	2106.2	2913.5	2106.2	2913.5	0.46793	325870	27801	4.8418	1	6.4328e-7	1.2866e-6	1.1677e-4	TRUE
eyfpwt_homoharringtonine_bc1_total_vs_eyfpwt_untreated_bc1_total	NOL7_1_2	NOL7	2507.7	3386.8	2507.7	3386.8	0.43339	386370	33101	4.8317	1	6.7699e-7	1.354e-6	1.216e-4	TRUE
eyfpwt_homoharringtonine_bc1_total_vs_eyfpwt_untreated_bc1_total	KRR1_3_4	KRR1	122.59	316.57	122.59	316.57	1.3615	18815	1618.1	4.8224	1	7.1011e-7	1.4202e-6	1.2495e-4	TRUE
eyfpwt_homoharringtonine_bc1_total_vs_eyfpwt_untreated_bc1_total	ATP1A1_1_2	ATP1A1	4084	2964.3	4084	2964.3	-0.46213	626790	53906	4.8223	7.0954e-7	1	1.4191e-6	1.2495e-4	FALSE
eyfpwt_homoharringtonine_bc1_total_vs_eyfpwt_untreated_bc1_total	APEH_2_3	APEH	3308.9	4311.6	3308.9	4311.6	0.38177	502700	43676	4.7979	1	8.0179e-7	1.6036e-6	1.3966e-4	TRUE
eyfpwt_homoharringtonine_bc1_total_vs_eyfpwt_untreated_bc1_total	LRP1_3_4	LRP1	3031.8	3989.8	3031.8	3989.8	0.39601	458840	40019	4.7887	1	8.3945e-7	1.6789e-6	1.4475e-4	TRUE
eyfpwt_homoharringtonine_bc1_total_vs_eyfpwt_untreated_bc1_total	WDR36_1_2	WDR36	215.25	470.18	215.25	470.18	1.1236	32495	2841.2	4.7827	1	8.6481e-7	1.7296e-6	1.4765e-4	TRUE
eyfpwt_homoharringtonine_bc1_total_vs_eyfpwt_untreated_bc1_total	TUBGCP3_1_2	TUBGCP3	376.45	713.06	376.45	713.06	0.91977	56654	4968.9	4.7753	1	8.9735e-7	1.7947e-6	1.5171e-4	TRUE
eyfpwt_homoharringtonine_bc1_total_vs_eyfpwt_untreated_bc1_total	PARP12_3_4	PARP12	22.201	103.79	22.201	103.79	2.1753	3328.7	293.04	4.7664	1	1.0391e-6	2.0782e-6	1.7229e-4	TRUE
eyfpwt_homoharringtonine_bc1_total_vs_eyfpwt_untreated_bc1_total	DCAF13_3_4	DCAF13	187.26	423.48	187.26	423.48	1.173	27899	2471.7	4.7513	1	1.0107e-6	2.0213e-6	1.692e-4	TRUE
eyfpwt_homoharringtonine_bc1_total_vs_eyfpwt_untreated_bc1_total	DNAJC21_2_3	DNAJC21	831.08	1327.5	831.08	1327.5	0.67502	123220	10970	4.7398	1	1.0696e-6	2.1391e-6	1.7565e-4	TRUE
eyfpwt_homoharringtonine_bc1_total_vs_eyfpwt_untreated_bc1_total	UBAP2L_1_2	UBAP2L	3301.1	2312.5	3301.1	2312.5	-0.51332	488700	43574	4.7361	1.0891e-6	1	2.1783e-6	1.7718e-4	FALSE
eyfpwt_homoharringtonine_bc1_total_vs_eyfpwt_untreated_bc1_total	NOL7_3_4	NOL7	943.05	1470.7	943.05	1470.7	0.6406	139230	12448	4.7298	1	1.1238e-6	2.2476e-6	1.8111e-4	TRUE
eyfpwt_homoharringtonine_bc1_total_vs_eyfpwt_untreated_bc1_total	EIF4A1_4_1	EIF4A1	23.166	105.87	23.166	105.87	2.1448	3419.9	305.78	4.7295	1	1.2402e-6	2.4804e-6	1.9442e-4	TRUE
eyfpwt_homoharringtonine_bc1_total_vs_eyfpwt_untreated_bc1_total	CTNND1_3_4	CTNND1	2616.8	3493.7	2616.8	3493.7	0.41681	384470	34540	4.7182	1	1.1895e-6	2.379e-6	1.8992e-4	TRUE
eyfpwt_homoharringtonine_bc1_total_vs_eyfpwt_untreated_bc1_total	HUWE1_3_4	HUWE1	1989.4	2752.6	1989.4	2752.6	0.46827	291250	26259	4.7099	1	1.2393e-6	2.4787e-6	1.9442e-4	TRUE
eyfpwt_homoharringtonine_bc1_total_vs_eyfpwt_untreated_bc1_total	SNRNP200_4_1	SNRNP200	719.11	260.52	719.11	260.52	-1.4613	105150	9491.9	4.707	1.2568e-6	1	2.5136e-6	1.9525e-4	FALSE
eyfpwt_homoharringtonine_bc1_total_vs_eyfpwt_untreated_bc1_total	MCHERRY_3_4	MCHERRY	1033.8	485.75	1033.8	485.75	-1.0881	150170	13645	4.6915	1.3562e-6	1	2.7125e-6	2.0881e-4	FALSE
eyfpwt_homoharringtonine_bc1_total_vs_eyfpwt_untreated_bc1_total	MARK2_3_4	MARK2	1151.5	1729.2	1151.5	1729.2	0.58612	166840	15200	4.6854	1	1.3971e-6	2.7942e-6	2.132e-4	TRUE
eyfpwt_homoharringtonine_bc1_total_vs_eyfpwt_untreated_bc1_total	MRPL53_4_1	MRPL53	297.3	590.58	297.3	590.58	0.98783	43008	3924.2	4.6818	1	1.4215e-6	2.8431e-6	2.1503e-4	TRUE
eyfpwt_homoharringtonine_bc1_total_vs_eyfpwt_untreated_bc1_total	SMAD5_4_1	SMAD5	1541.5	2207.7	1541.5	2207.7	0.51791	221900	20347	4.6702	1	1.5043e-6	3.0086e-6	2.2557e-4	TRUE
eyfpwt_homoharringtonine_bc1_total_vs_eyfpwt_untreated_bc1_total	NOC2L_2_3	NOC2L	1096.5	1657.6	1096.5	1657.6	0.5957	157390	14474	4.6635	1	1.5541e-6	3.1081e-6	2.2912e-4	TRUE
eyfpwt_homoharringtonine_bc1_total_vs_eyfpwt_untreated_bc1_total	TAF15_4_1	TAF15	211.39	457.73	211.39	457.73	1.1109	30341	2790.2	4.6635	1	1.5546e-6	3.1092e-6	2.2912e-4	TRUE
eyfpwt_homoharringtonine_bc1_total_vs_eyfpwt_untreated_bc1_total	GEMIN6_4_1	GEMIN6	2266.4	1461.4	2266.4	1461.4	-0.6327	324010	29915	4.6542	1.6262e-6	1	3.2524e-6	2.3765e-4	FALSE
eyfpwt_homoharringtonine_bc1_total_vs_eyfpwt_untreated_bc1_total	GDI2_2_3	GDI2	1070.5	1622.3	1070.5	1622.3	0.59934	152260	14130	4.6423	1	1.7224e-6	3.4449e-6	2.4959e-4	TRUE
eyfpwt_homoharringtonine_bc1_total_vs_eyfpwt_untreated_bc1_total	CNOT4_2_3	CNOT4	3390.9	4370.7	3390.9	4370.7	0.3661	480010	44759	4.6313	1	1.8168e-6	3.6336e-6	2.6101e-4	TRUE
eyfpwt_homoharringtonine_bc1_total_vs_eyfpwt_untreated_bc1_total	RPL39L_4_1	RPL39L	1994.2	2745.3	1994.2	2745.3	0.46097	282090	26323	4.6296	1	1.8315e-6	3.663e-6	2.6101e-4	TRUE
eyfpwt_homoharringtonine_bc1_total_vs_eyfpwt_untreated_bc1_total	UBE2O_2_3	UBE2O	922.78	1433.4	922.78	1433.4	0.63481	130360	12180	4.6265	1	1.8591e-6	3.7181e-6	2.6277e-4	TRUE
eyfpwt_homoharringtonine_bc1_total_vs_eyfpwt_untreated_bc1_total	GGCT_2_3	GGCT	1130.3	1693.9	1130.3	1693.9	0.58321	158820	14920	4.6141	1	1.9736e-6	3.9472e-6	2.7669e-4	TRUE
eyfpwt_homoharringtonine_bc1_total_vs_eyfpwt_untreated_bc1_total	EIF1AD_4_1	EIF1AD	3522.2	2528.4	3522.2	2528.4	-0.47809	493810	46491	4.609	2.0229e-6	1	4.0458e-6	2.7936e-4	FALSE
eyfpwt_homoharringtonine_bc1_total_vs_eyfpwt_untreated_bc1_total	SMN2_2_3	SMN2	1272.2	1869.3	1272.2	1869.3	0.55482	178270	16792	4.6079	1	2.0339e-6	4.0678e-6	2.7936e-4	TRUE
eyfpwt_homoharringtonine_bc1_total_vs_eyfpwt_untreated_bc1_total	PES1_1_2	PES1	735.52	1189.5	735.52	1189.5	0.69274	103030	9708.5	4.6071	1	2.0413e-6	4.0826e-6	2.7936e-4	TRUE
eyfpwt_homoharringtonine_bc1_total_vs_eyfpwt_untreated_bc1_total	RPS10_2_3	RPS10	106.18	278.17	106.18	278.17	1.3811	14790	1401.5	4.5941	1	2.1778e-6	4.3556e-6	2.957e-4	TRUE
eyfpwt_homoharringtonine_bc1_total_vs_eyfpwt_untreated_bc1_total	MRM3_2_3	MRM3	3908.3	4949.9	3908.3	4949.9	0.34078	542470	51588	4.5859	1	2.2597e-6	4.5194e-6	3.0354e-4	TRUE
eyfpwt_homoharringtonine_bc1_total_vs_eyfpwt_untreated_bc1_total	ZNF385A_2_3	ZNF385A	2134.2	1364.9	2134.2	1364.9	-0.64452	295900	28170	4.5835	2.2868e-6	1	4.5736e-6	3.0354e-4	FALSE
eyfpwt_homoharringtonine_bc1_total_vs_eyfpwt_untreated_bc1_total	RPL23A_1_2	RPL23A	1040.5	503.4	1040.5	503.4	-1.0461	144260	13735	4.5833	2.2884e-6	1	4.5767e-6	3.0354e-4	FALSE
eyfpwt_homoharringtonine_bc1_total_vs_eyfpwt_untreated_bc1_total	GFM2_1_2	GFM2	2517.4	1688.7	2517.4	1688.7	-0.57571	343330	33228	4.5459	2.7351e-6	1	5.4702e-6	3.6003e-4	FALSE
eyfpwt_homoharringtonine_bc1_total_vs_eyfpwt_untreated_bc1_total	DDX60L_2_3	DDX60L	498.07	865.63	498.07	865.63	0.79619	67552	6574.3	4.5333	1	2.9039e-6	5.8078e-6	3.7935e-4	TRUE
eyfpwt_homoharringtonine_bc1_total_vs_eyfpwt_untreated_bc1_total	DDX24_4_1	DDX24	887.06	397.53	887.06	397.53	-1.156	119820	11709	4.524	3.0335e-6	1	6.0669e-6	3.933e-4	FALSE
eyfpwt_homoharringtonine_bc1_total_vs_eyfpwt_untreated_bc1_total	BRF2_1_2	BRF2	2436.3	1625.4	2436.3	1625.4	-0.58359	328770	32158	4.5218	3.0652e-6	1	6.1303e-6	3.9439e-4	FALSE
eyfpwt_homoharringtonine_bc1_total_vs_eyfpwt_untreated_bc1_total	CWF19L2_2_3	CWF19L2	291.5	571.9	291.5	571.9	0.96982	39311	3847.7	4.5203	1	3.0876e-6	6.1752e-6	3.9439e-4	TRUE
eyfpwt_homoharringtonine_bc1_total_vs_eyfpwt_untreated_bc1_total	INTS10_1_2	INTS10	344.59	648.71	344.59	648.71	0.91071	46242	4548.5	4.5092	1	3.2533e-6	6.5065e-6	4.125e-4	TRUE
eyfpwt_homoharringtonine_bc1_total_vs_eyfpwt_untreated_bc1_total	NXF5_1_2	NXF5	45.367	155.69	45.367	155.69	1.7568	6085.6	598.82	4.5083	1	3.3743e-6	6.7485e-6	4.1685e-4	TRUE
eyfpwt_homoharringtonine_bc1_total_vs_eyfpwt_untreated_bc1_total	ASCC1_4_1	ASCC1	1264.5	1846.5	1264.5	1846.5	0.54588	169360	16691	4.505	1	3.3193e-6	6.6385e-6	4.1565e-4	TRUE
eyfpwt_homoharringtonine_bc1_total_vs_eyfpwt_untreated_bc1_total	DHX32_4_1	DHX32	1923.7	2641.5	1923.7	2641.5	0.45726	257610	25392	4.5045	1	3.3264e-6	6.6528e-6	4.1565e-4	TRUE
eyfpwt_homoharringtonine_bc1_total_vs_eyfpwt_untreated_bc1_total	NSA2_1_2	NSA2	64.672	196.17	64.672	196.17	1.5861	8645.8	853.64	4.5007	1	3.4326e-6	6.8653e-6	4.1685e-4	TRUE
eyfpwt_homoharringtonine_bc1_total_vs_eyfpwt_untreated_bc1_total	ANGEL1_3_4	ANGEL1	2952.7	2064.4	2952.7	2064.4	-0.51607	394490	38974	4.4993	3.4088e-6	1	6.8176e-6	4.1685e-4	FALSE
eyfpwt_homoharringtonine_bc1_total_vs_eyfpwt_untreated_bc1_total	RPS26_1_2	RPS26	586.87	190.98	586.87	190.98	-1.6145	78365	7746.4	4.4981	3.4289e-6	1	6.8578e-6	4.1685e-4	FALSE
eyfpwt_homoharringtonine_bc1_total_vs_eyfpwt_untreated_bc1_total	ANKHD1_4_1	ANKHD1	3004.8	2110.1	3004.8	2110.1	-0.50975	400250	39662	4.4925	3.5193e-6	1	7.0385e-6	4.2438e-4	FALSE
eyfpwt_homoharringtonine_bc1_total_vs_eyfpwt_untreated_bc1_total	MRPL37_2_3	MRPL37	1050.2	524.15	1050.2	524.15	-1.0012	138360	13862	4.4679	3.9501e-6	1	7.9003e-6	4.7303e-4	FALSE
eyfpwt_homoharringtonine_bc1_total_vs_eyfpwt_untreated_bc1_total	RPP30_1_2	RPP30	2306	3084.7	2306	3084.7	0.41961	303230	30438	4.4637	1	4.0284e-6	8.0567e-6	4.7907e-4	TRUE
eyfpwt_homoharringtonine_bc1_total_vs_eyfpwt_untreated_bc1_total	PTBP3_1_2	PTBP3	6018.3	7274.8	6018.3	7274.8	0.27352	789440	79439	4.4582	1	4.133e-6	8.266e-6	4.8814e-4	TRUE
eyfpwt_homoharringtonine_bc1_total_vs_eyfpwt_untreated_bc1_total	DZIP1_4_1	DZIP1	323.36	614.45	323.36	614.45	0.92407	42369	4268.2	4.4557	1	4.181e-6	8.3621e-6	4.9046e-4	TRUE
eyfpwt_homoharringtonine_bc1_total_vs_eyfpwt_untreated_bc1_total	LARP4_4_1	LARP4	2025.1	2750.5	2025.1	2750.5	0.44153	263120	26730	4.437	1	4.5607e-6	9.1214e-6	5.3138e-4	TRUE
eyfpwt_homoharringtonine_bc1_total_vs_eyfpwt_untreated_bc1_total	PIH1D2_4_1	PIH1D2	3110	4008.5	3110	4008.5	0.36603	403610	41051	4.4344	1	4.6161e-6	9.2322e-6	5.3423e-4	TRUE
eyfpwt_homoharringtonine_bc1_total_vs_eyfpwt_untreated_bc1_total	MTHFD1_2_3	MTHFD1	549.23	925.83	549.23	925.83	0.75229	70917	7249.5	4.4232	1	4.863e-6	9.7261e-6	5.5905e-4	TRUE
eyfpwt_homoharringtonine_bc1_total_vs_eyfpwt_untreated_bc1_total	HNRNPL_2_3	HNRNPL	4815.6	3701.3	4815.6	3701.3	-0.37961	620900	63564	4.42	4.9357e-6	1	9.8714e-6	5.6262e-4	FALSE
eyfpwt_homoharringtonine_bc1_total_vs_eyfpwt_untreated_bc1_total	GATB_1_2	GATB	3218.1	4128.9	3218.1	4128.9	0.35943	414730	42478	4.4189	1	4.9593e-6	9.9187e-6	5.6262e-4	TRUE
eyfpwt_homoharringtonine_bc1_total_vs_eyfpwt_untreated_bc1_total	PURO_1_2	PURO	1329.1	1913.9	1329.1	1913.9	0.52572	170990	17544	4.4151	0.99999	5.0484e-6	1.0097e-5	5.6899e-4	TRUE
eyfpwt_homoharringtonine_bc1_total_vs_eyfpwt_untreated_bc1_total	DDX27_2_3	DDX27	9394.7	7840.5	9394.7	7840.5	-0.26087	1207800	124010	4.4136	5.0835e-6	0.99999	1.0167e-5	5.6922e-4	FALSE
eyfpwt_homoharringtonine_bc1_total_vs_eyfpwt_untreated_bc1_total	NKAP_2_3	NKAP	149.61	345.63	149.61	345.63	1.2026	19211	1974.8	4.4109	0.99999	5.1485e-6	1.0297e-5	5.7278e-4	TRUE
eyfpwt_homoharringtonine_bc1_total_vs_eyfpwt_untreated_bc1_total	UBAP2_1_2	UBAP2	855.21	1323.4	855.21	1323.4	0.62926	109580	11288	4.4063	0.99999	5.2584e-6	1.0517e-5	5.7901e-4	TRUE
eyfpwt_homoharringtonine_bc1_total_vs_eyfpwt_untreated_bc1_total	QRSL1_4_1	QRSL1	1877.4	2571	1877.4	2571	0.45336	240500	24781	4.4057	0.99999	5.2717e-6	1.0543e-5	5.7901e-4	TRUE
eyfpwt_homoharringtonine_bc1_total_vs_eyfpwt_untreated_bc1_total	SRP14_4_1	SRP14	928.57	1415.7	928.57	1415.7	0.60794	118670	12257	4.4004	0.99999	5.4024e-6	1.0805e-5	5.8962e-4	TRUE
eyfpwt_homoharringtonine_bc1_total_vs_eyfpwt_untreated_bc1_total	EIF3CL_2_3	EIF3CL	848.45	1311.9	848.45	1311.9	0.6282	107410	11199	4.3797	0.99999	5.9412e-6	1.1882e-5	6.4433e-4	TRUE
eyfpwt_homoharringtonine_bc1_total_vs_eyfpwt_untreated_bc1_total	XPOT_1_2	XPOT	3027	3901.6	3027	3901.6	0.36606	382430	39955	4.3753	0.99999	6.0643e-6	1.2129e-5	6.5358e-4	TRUE
eyfpwt_homoharringtonine_bc1_total_vs_eyfpwt_untreated_bc1_total	DUSP14_1_2	DUSP14	575.29	955.93	575.29	955.93	0.73163	72446	7593.5	4.3682	0.99999	6.2647e-6	1.2529e-5	6.7052e-4	TRUE
eyfpwt_homoharringtonine_bc1_total_vs_eyfpwt_untreated_bc1_total	SEC63_3_4	SEC63	2195.9	2939.4	2195.9	2939.4	0.42053	276380	28985	4.367	0.99999	6.2992e-6	1.2598e-5	6.7052e-4	TRUE
eyfpwt_homoharringtonine_bc1_total_vs_eyfpwt_untreated_bc1_total	PHAX_4_1	PHAX	1777	1108.5	1777	1108.5	-0.68035	223450	23456	4.365	6.3567e-6	0.99999	1.2713e-5	6.7248e-4	FALSE
eyfpwt_homoharringtonine_bc1_total_vs_eyfpwt_untreated_bc1_total	DIS3L2_1_2	DIS3L2	4331.1	3292.3	4331.1	3292.3	-0.39551	539500	57168	4.3444	6.9816e-6	0.99999	1.3963e-5	7.3409e-4	FALSE
eyfpwt_homoharringtonine_bc1_total_vs_eyfpwt_untreated_bc1_total	RPL31_3_4	RPL31	1267.4	705.79	1267.4	705.79	-0.84362	157680	16729	4.3419	7.0634e-6	0.99999	1.4127e-5	7.3819e-4	FALSE
eyfpwt_homoharringtonine_bc1_total_vs_eyfpwt_untreated_bc1_total	WDR12_4_1	WDR12	802.12	1248.6	802.12	1248.6	0.63781	99685	10588	4.3394	0.99999	7.1432e-6	1.4286e-5	7.4203e-4	TRUE
eyfpwt_homoharringtonine_bc1_total_vs_eyfpwt_untreated_bc1_total	EEF1D_2_3	EEF1D	2694	1877.6	2694	1877.6	-0.52062	333250	35560	4.3293	7.479e-6	0.99999	1.4958e-5	7.7226e-4	FALSE
eyfpwt_homoharringtonine_bc1_total_vs_eyfpwt_untreated_bc1_total	ILF3_4_1	ILF3	171.81	377.81	171.81	377.81	1.1322	21216	2267.9	4.3256	0.99999	7.6084e-6	1.5217e-5	7.8095e-4	TRUE
eyfpwt_homoharringtonine_bc1_total_vs_eyfpwt_untreated_bc1_total	TLN1_3_4	TLN1	4919.9	6021	4919.9	6021	0.29134	606280	64940	4.3211	0.99999	7.7618e-6	1.5524e-5	7.9198e-4	TRUE
eyfpwt_homoharringtonine_bc1_total_vs_eyfpwt_untreated_bc1_total	MAP4_1_2	MAP4	300.19	571.9	300.19	571.9	0.9276	36912	3962.4	4.3164	0.99999	7.9295e-6	1.5859e-5	8.0433e-4	TRUE
eyfpwt_homoharringtonine_bc1_total_vs_eyfpwt_untreated_bc1_total	SMAD9_3_4	SMAD9	1520.3	2130.9	1520.3	2130.9	0.48685	186420	20067	4.3104	0.99999	8.1465e-6	1.6293e-5	8.2151e-4	TRUE
eyfpwt_homoharringtonine_bc1_total_vs_eyfpwt_untreated_bc1_total	FAU_4_1	FAU	382.24	688.15	382.24	688.15	0.84657	46790	5045.4	4.3067	0.99999	8.2847e-6	1.6569e-5	8.3059e-4	TRUE
eyfpwt_homoharringtonine_bc1_total_vs_eyfpwt_untreated_bc1_total	METTL1_1_2	METTL1	1612	983.96	1612	983.96	-0.71158	197200	21277	4.3053	8.3371e-6	0.99999	1.6674e-5	8.3101e-4	FALSE
eyfpwt_homoharringtonine_bc1_total_vs_eyfpwt_untreated_bc1_total	SRP68_1_2	SRP68	961.39	1445.8	961.39	1445.8	0.58821	117350	12690	4.3005	0.99999	8.5201e-6	1.704e-5	8.4437e-4	TRUE
eyfpwt_homoharringtonine_bc1_total_vs_eyfpwt_untreated_bc1_total	SRRM2_4_1	SRRM2	4976.8	6078.1	4976.8	6078.1	0.28835	606430	65692	4.2969	0.99999	8.6616e-6	1.7323e-5	8.5349e-4	TRUE
eyfpwt_homoharringtonine_bc1_total_vs_eyfpwt_untreated_bc1_total	PPID_3_4	PPID	556.95	924.8	556.95	924.8	0.73056	67656	7351.5	4.2902	0.99999	8.9241e-6	1.7848e-5	8.7171e-4	TRUE
eyfpwt_homoharringtonine_bc1_total_vs_eyfpwt_untreated_bc1_total	HRH1_4_1	HRH1	1084	570.86	1084	570.86	-0.92392	131640	14308	4.2897	8.9476e-6	0.99999	1.7895e-5	8.7171e-4	FALSE
eyfpwt_homoharringtonine_bc1_total_vs_eyfpwt_untreated_bc1_total	RIGI_4_1	RIGI	209.46	434.89	209.46	434.89	1.0504	25410	2764.8	4.2874	0.99999	9.0406e-6	1.8081e-5	8.7582e-4	TRUE
eyfpwt_homoharringtonine_bc1_total_vs_eyfpwt_untreated_bc1_total	FBXO17_4_1	FBXO17	2667	3470.8	2667	3470.8	0.37995	323100	35203	4.2844	0.99999	9.1613e-6	1.8323e-5	8.8256e-4	TRUE
eyfpwt_homoharringtonine_bc1_total_vs_eyfpwt_untreated_bc1_total	TIA1_3_4	TIA1	4245.2	3232.1	4245.2	3232.1	-0.39323	513130	56034	4.2796	9.3624e-6	0.99999	1.8725e-5	8.9691e-4	FALSE
eyfpwt_homoharringtonine_bc1_total_vs_eyfpwt_untreated_bc1_total	RPL34_3_4	RPL34	911.19	442.16	911.19	442.16	-1.0415	110000	12027	4.2768	9.4794e-6	0.99999	1.8959e-5	9.0311e-4	FALSE
eyfpwt_homoharringtonine_bc1_total_vs_eyfpwt_untreated_bc1_total	LSM1_1_2	LSM1	1526.1	919.61	1526.1	919.61	-0.7301	183890	20143	4.273	9.6444e-6	0.99999	1.9289e-5	9.1378e-4	FALSE
eyfpwt_homoharringtonine_bc1_total_vs_eyfpwt_untreated_bc1_total	EIF1B_3_4	EIF1B	4639.9	3582.9	4639.9	3582.9	-0.37287	558630	61245	4.2711	9.7245e-6	0.99999	1.9449e-5	9.1633e-4	FALSE
eyfpwt_homoharringtonine_bc1_total_vs_eyfpwt_untreated_bc1_total	TOP3B_3_4	TOP3B	1735.5	2381	1735.5	2381	0.45599	208330	22908	4.2648	0.99999	1.0003e-5	2.0007e-5	9.3705e-4	TRUE
eyfpwt_homoharringtonine_bc1_total_vs_eyfpwt_untreated_bc1_total	TARBP2_1_2	TARBP2	274.13	20.759	274.13	20.759	-3.6605	32099	3618.4	4.2636	1.0058e-5	0.99999	2.0116e-5	9.3705e-4	FALSE
eyfpwt_homoharringtonine_bc1_total_vs_eyfpwt_untreated_bc1_total	U2AF1_4_1	U2AF1	3223.9	2344.7	3223.9	2344.7	-0.45926	386530	42554	4.2622	1.012e-5	0.99999	2.0241e-5	9.3705e-4	FALSE
eyfpwt_homoharringtonine_bc1_total_vs_eyfpwt_untreated_bc1_total	EIF3K_3_4	EIF3K	1388	1964.8	1388	1964.8	0.50104	166340	18321	4.2612	0.99999	1.0168e-5	2.0336e-5	9.3705e-4	TRUE
eyfpwt_homoharringtonine_bc1_total_vs_eyfpwt_untreated_bc1_total	NKAP_3_4	NKAP	2394.8	3152.2	2394.8	3152.2	0.39632	286840	31610	4.2601	0.99999	1.0216e-5	2.0432e-5	9.3705e-4	TRUE
eyfpwt_homoharringtonine_bc1_total_vs_eyfpwt_untreated_bc1_total	RRP1_3_4	RRP1	941.12	1415.7	941.12	1415.7	0.58859	112630	12422	4.2584	0.99999	1.0295e-5	2.0591e-5	9.3933e-4	TRUE
eyfpwt_homoharringtonine_bc1_total_vs_eyfpwt_untreated_bc1_total	LMF2_3_4	LMF2	6446.9	7685.9	6446.9	7685.9	0.25357	767540	85096	4.2473	0.99999	1.0819e-5	2.1638e-5	9.8189e-4	TRUE
eyfpwt_homoharringtonine_bc1_total_vs_eyfpwt_untreated_bc1_total	AGO2_1_2	AGO2	3416	2515.9	3416	2515.9	-0.44106	405060	45090	4.2387	1.124e-5	0.99999	2.2479e-5	0.0010147	FALSE
eyfpwt_homoharringtonine_bc1_total_vs_eyfpwt_untreated_bc1_total	RBMY1A1_3_4	RBMY1A1	1941.1	2618.7	1941.1	2618.7	0.43177	229560	25622	4.2331	0.99999	1.1524e-5	2.3049e-5	0.001035	TRUE
eyfpwt_homoharringtonine_bc1_total_vs_eyfpwt_untreated_bc1_total	CELF1_1_2	CELF1	2698.8	3496.8	2698.8	3496.8	0.37357	318370	35623	4.2278	0.99999	1.1801e-5	2.3603e-5	0.0010544	TRUE
eyfpwt_homoharringtonine_bc1_total_vs_eyfpwt_untreated_bc1_total	CFL1_3_4	CFL1	1407.3	831.38	1407.3	831.38	-0.75867	165860	18576	4.2258	1.1906e-5	0.99999	2.3813e-5	0.0010583	FALSE
eyfpwt_homoharringtonine_bc1_total_vs_eyfpwt_untreated_bc1_total	ELAVL3_2_3	ELAVL3	527.99	880.16	527.99	880.16	0.73617	62013	6969.2	4.2186	0.99999	1.2293e-5	2.4586e-5	0.0010871	TRUE
eyfpwt_homoharringtonine_bc1_total_vs_eyfpwt_untreated_bc1_total	PABPC5_2_3	PABPC5	25.096	101.72	25.096	101.72	1.9768	2935.4	331.26	4.2098	0.99999	1.3952e-5	2.7904e-5	0.001197	TRUE
eyfpwt_homoharringtonine_bc1_total_vs_eyfpwt_untreated_bc1_total	MRM2_4_1	MRM2	603.28	978.77	603.28	978.77	0.69722	70496	7963	4.2078	0.99999	1.2892e-5	2.5784e-5	0.001131	TRUE
eyfpwt_homoharringtonine_bc1_total_vs_eyfpwt_untreated_bc1_total	RPS29_3_4	RPS29	127.41	299.96	127.41	299.96	1.2288	14887	1681.8	4.2075	0.99999	1.2921e-5	2.5843e-5	0.001131	TRUE
eyfpwt_homoharringtonine_bc1_total_vs_eyfpwt_untreated_bc1_total	TOP3B_2_3	TOP3B	6602.3	5361.9	6602.3	5361.9	-0.30016	769230	87147	4.2016	1.3252e-5	0.99999	2.6503e-5	0.0011541	FALSE
eyfpwt_homoharringtonine_bc1_total_vs_eyfpwt_untreated_bc1_total	SNRPD2_1_2	SNRPD2	267.37	516.89	267.37	516.89	0.9484	31129	3529.2	4.2001	0.99999	1.334e-5	2.6681e-5	0.001156	TRUE
eyfpwt_homoharringtonine_bc1_total_vs_eyfpwt_untreated_bc1_total	PRMT1_1_2	PRMT1	773.16	349.78	773.16	349.78	-1.1421	89625	10205	4.191	1.3888e-5	0.99999	2.7775e-5	0.001197	FALSE
eyfpwt_homoharringtonine_bc1_total_vs_eyfpwt_untreated_bc1_total	SUMO2_3_4	SUMO2	58.88	175.41	58.88	175.41	1.5588	6789.6	777.19	4.18	0.99999	1.4834e-5	2.9668e-5	0.0012601	TRUE
eyfpwt_homoharringtonine_bc1_total_vs_eyfpwt_untreated_bc1_total	WDR43_4_1	WDR43	614.86	991.22	614.86	991.22	0.68806	70824	8115.9	4.1777	0.99999	1.4725e-5	2.9449e-5	0.001257	TRUE
eyfpwt_homoharringtonine_bc1_total_vs_eyfpwt_untreated_bc1_total	BLTP2_4_1	BLTP2	38.61	132.85	38.61	132.85	1.7567	4441.1	509.63	4.1747	0.99998	1.5596e-5	3.1192e-5	0.001293	TRUE
eyfpwt_homoharringtonine_bc1_total_vs_eyfpwt_untreated_bc1_total	ENO1_1_2	ENO1	518.34	863.56	518.34	863.56	0.73529	59588	6841.8	4.1736	0.99999	1.4992e-5	2.9984e-5	0.0012673	TRUE
eyfpwt_homoharringtonine_bc1_total_vs_eyfpwt_untreated_bc1_total	PHRF1_3_4	PHRF1	795.36	1222.7	795.36	1222.7	0.61973	91300	10498	4.1705	0.99998	1.5196e-5	3.0393e-5	0.0012783	TRUE
eyfpwt_homoharringtonine_bc1_total_vs_eyfpwt_untreated_bc1_total	ERI2_2_3	ERI2	2806	3607.8	2806	3607.8	0.36252	321500	37038	4.1666	0.99998	1.5458e-5	3.0916e-5	0.001293	TRUE
eyfpwt_homoharringtonine_bc1_total_vs_eyfpwt_untreated_bc1_total	PAN2_3_4	PAN2	2859.1	2049.9	2859.1	2049.9	-0.47978	327360	37738	4.1652	1.5553000000000002e-05	0.99998	3.1106000000000003e-05	0.001293	FALSE
eyfpwt_homoharringtonine_bc1_total_vs_eyfpwt_untreated_bc1_total	CMTR1_4_1	CMTR1	4705.6	3669.1	4705.6	3669.1	-0.35887	537160	62112	4.1589	1.5987e-5	0.99998	3.1974e-5	0.001319	FALSE
eyfpwt_homoharringtonine_bc1_total_vs_eyfpwt_untreated_bc1_total	AFDN_3_4	AFDN	3759.6	2833.5	3759.6	2833.5	-0.40786	428820	49626	4.1572	1.6109e-5	0.99998	3.2219e-5	0.0013228	FALSE
eyfpwt_homoharringtonine_bc1_total_vs_eyfpwt_untreated_bc1_total	MRPS10_1_2	MRPS10	245.17	481.6	245.17	481.6	0.97116	27949	3236.2	4.156	0.99998	1.619e-5	3.238e-5	0.0013231	TRUE
eyfpwt_homoharringtonine_bc1_total_vs_eyfpwt_untreated_bc1_total	METTL25B_3_4	METTL25B	2068.5	2751.6	2068.5	2751.6	0.41147	233260	27304	4.1336	0.99998	1.7856e-5	3.5713e-5	0.0014524	TRUE
eyfpwt_homoharringtonine_bc1_total_vs_eyfpwt_untreated_bc1_total	ELP4_4_1	ELP4	607.14	976.69	607.14	976.69	0.68498	68284	8014	4.1281	0.99998	1.8288e-5	3.6577e-5	0.0014806	TRUE
eyfpwt_homoharringtonine_bc1_total_vs_eyfpwt_untreated_bc1_total	RPS27A_4_1	RPS27A	30.888	114.17	30.888	114.17	1.8527	3468.1	407.71	4.1247	0.99998	1.9812e-5	3.9624e-5	0.0015817	TRUE
eyfpwt_homoharringtonine_bc1_total_vs_eyfpwt_untreated_bc1_total	RPL39_3_4	RPL39	19.305	85.11	19.305	85.11	2.0844	2165.2	254.82	4.1224	0.99998	2.1145e-5	4.229e-5	0.0016424	TRUE
eyfpwt_homoharringtonine_bc1_total_vs_eyfpwt_untreated_bc1_total	SMNDC1_4_1	SMNDC1	112.93	271.94	112.93	271.94	1.2604	12641	1490.7	4.1183	0.99998	1.9119e-5	3.8238e-5	0.0015406	TRUE
eyfpwt_homoharringtonine_bc1_total_vs_eyfpwt_untreated_bc1_total	CRYZ_3_4	CRYZ	4135.1	5096.2	4135.1	5096.2	0.30144	461870	54582	4.1139	0.99998	1.9452e-5	3.8905e-5	0.0015602	TRUE
eyfpwt_homoharringtonine_bc1_total_vs_eyfpwt_untreated_bc1_total	YWHAE_4_1	YWHAE	1110	1606.7	1110	1606.7	0.53311	123350	14652	4.1033	0.99998	2.0368e-5	4.0736e-5	0.0016185	TRUE
eyfpwt_homoharringtonine_bc1_total_vs_eyfpwt_untreated_bc1_total	FAM120B_4_1	FAM120B	1902.5	1252.8	1902.5	1252.8	-0.60237	211070	25112	4.1	2.0657e-5	0.99998	4.1315e-5	0.0016296	FALSE
eyfpwt_homoharringtonine_bc1_total_vs_eyfpwt_untreated_bc1_total	ROR2_3_4	ROR2	1736.5	2357.1	1736.5	2357.1	0.44065	192610	22921	4.0996	0.99998	2.0696e-5	4.1391e-5	0.0016296	TRUE
eyfpwt_homoharringtonine_bc1_total_vs_eyfpwt_untreated_bc1_total	PUF60_4_1	PUF60	490.35	819.96	490.35	819.96	0.74058	54324	6472.3	4.0971	0.99998	2.0914e-5	4.1828e-5	0.0016393	TRUE
eyfpwt_homoharringtonine_bc1_total_vs_eyfpwt_untreated_bc1_total	TSR2_2_3	TSR2	2012.5	2679.9	2012.5	2679.9	0.413	222710	26565	4.0948	0.99998	2.1128e-5	4.2257e-5	0.0016424	TRUE
eyfpwt_homoharringtonine_bc1_total_vs_eyfpwt_untreated_bc1_total	COL14A1_1_2	COL14A1	2375.5	3099.3	2375.5	3099.3	0.38357	261930	31355	4.0875	0.99998	2.1805e-5	4.3609e-5	0.0016861	TRUE
eyfpwt_homoharringtonine_bc1_total_vs_eyfpwt_untreated_bc1_total	GSPT1_4_1	GSPT1	346.52	622.76	346.52	622.76	0.84387	38153	4574	4.0844	0.99998	2.2093e-5	4.4186e-5	0.0017008	TRUE
eyfpwt_homoharringtonine_bc1_total_vs_eyfpwt_untreated_bc1_total	DIDO1_1_2	DIDO1	1319.5	1857.9	1319.5	1857.9	0.49337	144940	17417	4.0797	0.99998	2.2552e-5	4.5103e-5	0.0017213	TRUE
eyfpwt_homoharringtonine_bc1_total_vs_eyfpwt_untreated_bc1_total	SMAD9_4_1	SMAD9	4796.3	5822.8	4796.3	5822.8	0.27973	526820	63309	4.0796	0.99998	2.256e-5	4.5119e-5	0.0017213	TRUE
eyfpwt_homoharringtonine_bc1_total_vs_eyfpwt_untreated_bc1_total	RPL3L_1_2	RPL3L	5427.6	6519.2	5427.6	6519.2	0.26435	595850	71642	4.0785	0.99998	2.2663e-5	4.5325e-5	0.0017216	TRUE
eyfpwt_homoharringtonine_bc1_total_vs_eyfpwt_untreated_bc1_total	USO1_2_3	USO1	410.23	709.94	410.23	709.94	0.78979	44914	5414.9	4.073	0.99998	2.3207e-5	4.6413e-5	0.0017551	TRUE
eyfpwt_homoharringtonine_bc1_total_vs_eyfpwt_untreated_bc1_total	NSUN5_2_3	NSUN5	673.74	1057.7	673.74	1057.7	0.64982	73693	8893.1	4.071	0.99998	2.3406e-5	4.6813e-5	0.0017625	TRUE
eyfpwt_homoharringtonine_bc1_total_vs_eyfpwt_untreated_bc1_total	UBE2L3_3_4	UBE2L3	58.88	172.3	58.88	172.3	1.5331	6431.6	777.19	4.0683	0.99998	2.4098e-5	4.8196e-5	0.0017912	TRUE
eyfpwt_homoharringtonine_bc1_total_vs_eyfpwt_untreated_bc1_total	MOV10L1_1_2	MOV10L1	2161.2	2848.1	2161.2	2848.1	0.398	235910	28527	4.0669	0.99998	2.3823e-5	4.7646e-5	0.0017861	TRUE
eyfpwt_homoharringtonine_bc1_total_vs_eyfpwt_untreated_bc1_total	SUCO_3_4	SUCO	613.9	979.81	613.9	979.81	0.67362	66945	8103.2	4.0649	0.99998	2.4031e-5	4.8062e-5	0.0017912	TRUE
eyfpwt_homoharringtonine_bc1_total_vs_eyfpwt_untreated_bc1_total	SRP54_3_4	SRP54	1518.3	2093.5	1518.3	2093.5	0.46317	165410	20041	4.0629	0.99998	2.4236e-5	4.8472e-5	0.0017937	TRUE
eyfpwt_homoharringtonine_bc1_total_vs_eyfpwt_untreated_bc1_total	DNAAF2_4_1	DNAAF2	2339.8	3052.6	2339.8	3052.6	0.38351	254040	30884	4.056	0.99998	2.496e-5	4.992e-5	0.0018329	TRUE
eyfpwt_homoharringtonine_bc1_total_vs_eyfpwt_untreated_bc1_total	ZC3H12A_3_4	ZC3H12A	1248.1	1768.6	1248.1	1768.6	0.5026	135500	16474	4.0558	0.99998	2.4979e-5	4.9958e-5	0.0018329	TRUE
eyfpwt_homoharringtonine_bc1_total_vs_eyfpwt_untreated_bc1_total	KHSRP_3_4	KHSRP	6103.3	7254.1	6103.3	7254.1	0.24918	662210	80560	4.0546	0.99997	2.5106e-5	5.0212e-5	0.0018344	TRUE
eyfpwt_homoharringtonine_bc1_total_vs_eyfpwt_untreated_bc1_total	DDX60L_4_1	DDX60L	1546.3	968.39	1546.3	968.39	-0.67463	167010	20411	4.0453	2.6129e-5	0.99997	5.2257e-5	0.0019011	FALSE
eyfpwt_homoharringtonine_bc1_total_vs_eyfpwt_untreated_bc1_total	MKRN1_4_1	MKRN1	2835.9	3618.2	2835.9	3618.2	0.35137	306020	37433	4.0436	0.99997	2.6323e-5	5.2646e-5	0.0019072	TRUE
eyfpwt_homoharringtonine_bc1_total_vs_eyfpwt_untreated_bc1_total	SEPTIN7_1_2	SEPTIN7	1472	2034.3	1472	2034.3	0.46651	158110	19430	4.0343	0.99997	2.7385e-5	5.4771e-5	0.0019746	TRUE
eyfpwt_homoharringtonine_bc1_total_vs_eyfpwt_untreated_bc1_total	DALRD3_4_1	DALRD3	830.11	407.91	830.11	407.91	-1.0233	89129	10957	4.0334	2.7483e-5	0.99997	5.4965e-5	0.0019746	FALSE
eyfpwt_homoharringtonine_bc1_total_vs_eyfpwt_untreated_bc1_total	FLUC_1_2	FLUC	2101.3	2772.3	2101.3	2772.3	0.39961	225100	27737	4.0288	0.99997	2.8034e-5	5.6067e-5	0.0019879	TRUE
eyfpwt_homoharringtonine_bc1_total_vs_eyfpwt_untreated_bc1_total	ALKBH1_2_3	ALKBH1	568.53	917.53	568.53	917.53	0.68955	60900	7504.4	4.0287	0.99997	2.804e-5	5.6079e-5	0.0019879	TRUE
eyfpwt_homoharringtonine_bc1_total_vs_eyfpwt_untreated_bc1_total	CLASP2_2_3	CLASP2	2340.7	1632.7	2340.7	1632.7	-0.51946	250670	30897	4.0282	2.8098e-5	0.99997	5.6196e-5	0.0019879	FALSE
eyfpwt_homoharringtonine_bc1_total_vs_eyfpwt_untreated_bc1_total	CC2D1B_3_4	CC2D1B	746.14	1145.9	746.14	1145.9	0.61826	79895	9848.7	4.028	0.99997	2.8129e-5	5.6258e-5	0.0019879	TRUE
eyfpwt_homoharringtonine_bc1_total_vs_eyfpwt_untreated_bc1_total	EXOSC1_1_2	EXOSC1	4709.4	3705.4	4709.4	3705.4	-0.34584	504040	62163	4.027	2.8246e-5	0.99997	5.6491e-5	0.001988	FALSE
eyfpwt_homoharringtonine_bc1_total_vs_eyfpwt_untreated_bc1_total	DAZAP1_1_2	DAZAP1	387.06	674.65	387.06	674.65	0.79999	41354	5109.1	4.0235	0.99997	2.8671e-5	5.7342e-5	0.0020098	TRUE
eyfpwt_homoharringtonine_bc1_total_vs_eyfpwt_untreated_bc1_total	TACO1_4_1	TACO1	789.57	379.88	789.57	379.88	-1.0536	83923	10422	4.0131	2.9964e-5	0.99997	5.9928e-5	0.0020919	FALSE
eyfpwt_homoharringtonine_bc1_total_vs_eyfpwt_untreated_bc1_total	NCL_3_4	NCL	4865.8	5880.9	4865.8	5880.9	0.27331	515210	64227	4.0055	0.99997	3.095e-5	6.1899e-5	0.0021513	TRUE
eyfpwt_homoharringtonine_bc1_total_vs_eyfpwt_untreated_bc1_total	ARCN1_2_3	ARCN1	340.73	609.26	340.73	609.26	0.83657	36055	4497.5	4.0042	0.99997	3.112e-5	6.224e-5	0.0021513	TRUE
eyfpwt_homoharringtonine_bc1_total_vs_eyfpwt_untreated_bc1_total	RBMXL3_4_1	RBMXL3	721.04	1111.6	721.04	1111.6	0.62381	76278	9517.4	4.0036	0.99997	3.1188e-5	6.2377e-5	0.0021513	TRUE
eyfpwt_homoharringtonine_bc1_total_vs_eyfpwt_untreated_bc1_total	CLP1_4_1	CLP1	24.131	95.49	24.131	95.49	1.9409	2546	318.52	3.9983	0.99997	3.4984e-5	6.9967e-5	0.0023191	TRUE
eyfpwt_homoharringtonine_bc1_total_vs_eyfpwt_untreated_bc1_total	TRMT10C_1_2	TRMT10C	313.71	570.86	313.71	570.86	0.86166	33065	4140.8	3.9963	0.99997	3.2173e-5	6.4345e-5	0.0022103	TRUE
eyfpwt_homoharringtonine_bc1_total_vs_eyfpwt_untreated_bc1_total	TFRC_4_1	TFRC	1205.6	701.64	1205.6	701.64	-0.78008	126980	15913	3.9949	3.2356e-5	0.99997	6.4712e-5	0.0022141	FALSE
eyfpwt_homoharringtonine_bc1_total_vs_eyfpwt_untreated_bc1_total	TTF2_4_1	TTF2	1100.4	619.64	1100.4	619.64	-0.82748	115550	14525	3.9889	3.3186e-5	0.99997	6.6372e-5	0.0022619	FALSE
eyfpwt_homoharringtonine_bc1_total_vs_eyfpwt_untreated_bc1_total	NAA38_4_1	NAA38	5470.1	4398.7	5470.1	4398.7	-0.3144	573850	72202	3.9869	3.3467e-5	0.99997	6.6934e-5	0.0022683	FALSE
eyfpwt_homoharringtonine_bc1_total_vs_eyfpwt_untreated_bc1_total	DDX20_4_1	DDX20	617.76	977.73	617.76	977.73	0.66154	64790	8154.1	3.9864	0.99997	3.3544e-5	6.7087e-5	0.0022683	TRUE
eyfpwt_homoharringtonine_bc1_total_vs_eyfpwt_untreated_bc1_total	RALY_2_3	RALY	1271.2	1787.3	1271.2	1787.3	0.49124	133170	16780	3.9841	0.99997	3.387e-5	6.7739e-5	0.0022814	TRUE
eyfpwt_homoharringtonine_bc1_total_vs_eyfpwt_untreated_bc1_total	CKAP4_2_3	CKAP4	3258.7	4084.3	3258.7	4084.3	0.3257	340790	43013	3.9807	0.99997	3.4357e-5	6.8714e-5	0.0023053	TRUE
eyfpwt_homoharringtonine_bc1_total_vs_eyfpwt_untreated_bc1_total	WDR75_1_2	WDR75	93.629	233.53	93.629	233.53	1.3094	9786.7	1235.9	3.9797	0.99997	3.4637e-5	6.9274e-5	0.0023117	TRUE
eyfpwt_homoharringtonine_bc1_total_vs_eyfpwt_untreated_bc1_total	TRDMT1_2_3	TRDMT1	1961.4	1321.3	1961.4	1321.3	-0.56957	204860	25889	3.9782	3.4722e-5	0.99997	6.9443e-5	0.0023117	FALSE
eyfpwt_homoharringtonine_bc1_total_vs_eyfpwt_untreated_bc1_total	SNRPG_1_2	SNRPG	930.5	489.9	930.5	489.9	-0.92412	97062	12282	3.9756	3.5102e-5	0.99996	7.0203e-5	0.0023191	FALSE
eyfpwt_homoharringtonine_bc1_total_vs_eyfpwt_untreated_bc1_total	TRMT10B_4_1	TRMT10B	535.71	869.79	535.71	869.79	0.69817	55802	7071.2	3.9728	0.99996	3.5517e-5	7.1035e-5	0.0023339	TRUE
eyfpwt_homoharringtonine_bc1_total_vs_eyfpwt_untreated_bc1_total	PPIL4_3_4	PPIL4	1730.7	1130.3	1730.7	1130.3	-0.61419	180230	22844	3.9723	3.5596e-5	0.99996	7.1191e-5	0.0023339	FALSE
eyfpwt_homoharringtonine_bc1_total_vs_eyfpwt_untreated_bc1_total	TIAL1_2_3	TIAL1	124.52	285.43	124.52	285.43	1.1903	12947	1643.6	3.9692	0.99996	3.6101e-5	7.2201e-5	0.002358	TRUE
eyfpwt_homoharringtonine_bc1_total_vs_eyfpwt_untreated_bc1_total	RNASEH2C_4_1	RNASEH2C	2756.7	3513.4	2756.7	3513.4	0.34979	286260	36388	3.9666	0.99996	3.6457e-5	7.2914e-5	0.0023723	TRUE
eyfpwt_homoharringtonine_bc1_total_vs_eyfpwt_untreated_bc1_total	METTL6_4_1	METTL6	1945.9	1310.9	1945.9	1310.9	-0.56954	201630	25686	3.9623	3.711e-5	0.99996	7.4219e-5	0.0024048	FALSE
eyfpwt_homoharringtonine_bc1_total_vs_eyfpwt_untreated_bc1_total	MTPAP_1_2	MTPAP	1641.9	1058.7	1641.9	1058.7	-0.63259	170060	21672	3.9615	3.7234e-5	0.99996	7.4469e-5	0.0024048	FALSE
eyfpwt_homoharringtonine_bc1_total_vs_eyfpwt_untreated_bc1_total	C1D_2_3	C1D	3756.7	2875.1	3756.7	2875.1	-0.38577	388680	49587	3.9593	3.7578e-5	0.99996	7.5156e-5	0.0024179	FALSE
eyfpwt_homoharringtonine_bc1_total_vs_eyfpwt_untreated_bc1_total	MRPS27_1_2	MRPS27	2133.2	2797.2	2133.2	2797.2	0.39082	220460	28157	3.9572	0.99996	3.7915e-5	7.583e-5	0.0024305	TRUE
eyfpwt_homoharringtonine_bc1_total_vs_eyfpwt_untreated_bc1_total	SEPSECS_3_4	SEPSECS	3609.1	4472.4	3609.1	4472.4	0.30936	372710	47638	3.9557	0.99996	3.8152e-5	7.6304e-5	0.0024366	TRUE
eyfpwt_homoharringtonine_bc1_total_vs_eyfpwt_untreated_bc1_total	GCFC2_3_4	GCFC2	2455.6	3166.7	2455.6	3166.7	0.36679	252860	32413	3.95	0.99996	3.9079e-5	7.8158e-5	0.0024866	TRUE
eyfpwt_homoharringtonine_bc1_total_vs_eyfpwt_untreated_bc1_total	EIF4B_2_3	EIF4B	1233.6	1737.5	1233.6	1737.5	0.49381	126960	16283	3.949	0.99996	3.9239e-5	7.8477e-5	0.0024876	TRUE
eyfpwt_homoharringtonine_bc1_total_vs_eyfpwt_untreated_bc1_total	RDX_1_2	RDX	111.97	263.63	111.97	263.63	1.2281	11501	1477.9	3.9451	0.99996	3.9954e-5	7.9908e-5	0.0025237	TRUE
eyfpwt_homoharringtonine_bc1_total_vs_eyfpwt_untreated_bc1_total	KMT2C_3_4	KMT2C	1529.9	970.46	1529.9	970.46	-0.65616	156490	20194	3.9369	4.1279e-5	0.99996	8.2557e-5	0.0025978	FALSE
eyfpwt_homoharringtonine_bc1_total_vs_eyfpwt_untreated_bc1_total	NOC4L_1_2	NOC4L	4395.7	5343.3	4395.7	5343.3	0.28156	448900	58022	3.9337	0.99996	4.1832e-5	8.3663e-5	0.0026231	TRUE
eyfpwt_homoharringtonine_bc1_total_vs_eyfpwt_untreated_bc1_total	NOLC1_1_2	NOLC1	1597.5	1026.5	1597.5	1026.5	-0.63755	163000	21086	3.932	4.2117e-5	0.99996	8.4234e-5	0.0026314	FALSE
eyfpwt_homoharringtonine_bc1_total_vs_eyfpwt_untreated_bc1_total	C14ORF166_4_1	C14ORF166	790.54	1191.5	790.54	1191.5	0.59131	80403	10435	3.9256	0.99996	4.3251e-5	8.6501e-5	0.0026925	TRUE
eyfpwt_homoharringtonine_bc1_total_vs_eyfpwt_untreated_bc1_total	HMGN2_4_1	HMGN2	383.2	662.2	383.2	662.2	0.78757	38919	5058.1	3.9229	0.99996	4.375e-5	8.75e-5	0.0027138	TRUE
eyfpwt_homoharringtonine_bc1_total_vs_eyfpwt_untreated_bc1_total	IFIT1_2_3	IFIT1	2613.9	3342.1	2613.9	3342.1	0.35445	265170	34502	3.9206	0.99996	4.4162e-5	8.8323e-5	0.0027295	TRUE
eyfpwt_homoharringtonine_bc1_total_vs_eyfpwt_untreated_bc1_total	NXF2B_4_1	NXF2B	3992.3	4890.7	3992.3	4890.7	0.29278	403620	52696	3.9139	0.99995	4.5406e-5	9.0812e-5	0.0027964	TRUE
eyfpwt_homoharringtonine_bc1_total_vs_eyfpwt_untreated_bc1_total	BRD2_4_1	BRD2	3845.5	4726.7	3845.5	4726.7	0.29759	388250	50760	3.9112	0.99995	4.5919e-5	9.1839e-5	0.0028179	TRUE
eyfpwt_homoharringtonine_bc1_total_vs_eyfpwt_untreated_bc1_total	IPO4_4_1	IPO4	939.19	1374.2	939.19	1374.2	0.54864	94627	12397	3.9072	0.99995	4.6683e-5	9.3366e-5	0.0028458	TRUE
eyfpwt_homoharringtonine_bc1_total_vs_eyfpwt_untreated_bc1_total	MRPL9_2_3	MRPL9	760.61	1152.1	760.61	1152.1	0.59839	76631	10040	3.9071	0.99995	4.6703e-5	9.3407e-5	0.0028458	TRUE
eyfpwt_homoharringtonine_bc1_total_vs_eyfpwt_untreated_bc1_total	TNRC6C_2_3	TNRC6C	5433.4	4387.3	5433.4	4387.3	-0.30844	547110	71718	3.906	4.6912e-5	0.99995	9.3823e-5	0.0028484	FALSE
eyfpwt_homoharringtonine_bc1_total_vs_eyfpwt_untreated_bc1_total	PSMD7_2_3	PSMD7	294.4	537.65	294.4	537.65	0.86667	29585	3886	3.9021	0.99995	4.768e-5	9.536e-5	0.0028849	TRUE
eyfpwt_homoharringtonine_bc1_total_vs_eyfpwt_untreated_bc1_total	DENR_1_2	DENR	900.58	1325.4	900.58	1325.4	0.55704	90253	11887	3.8968	0.99995	4.8738e-5	9.7476e-5	0.0029295	TRUE
eyfpwt_homoharringtonine_bc1_total_vs_eyfpwt_untreated_bc1_total	TRA2B_1_2	TRA2B	5324.3	6357.3	5324.3	6357.3	0.25578	533560	70278	3.8967	0.99995	4.8757e-5	9.7514e-5	0.0029295	TRUE
eyfpwt_homoharringtonine_bc1_total_vs_eyfpwt_untreated_bc1_total	ENDOV_3_4	ENDOV	791.5	393.38	791.5	393.38	-1.0068	79253	10447	3.8951	4.9084e-5	0.99995	9.8169e-5	0.0029389	FALSE
eyfpwt_homoharringtonine_bc1_total_vs_eyfpwt_untreated_bc1_total	METTL4_3_4	METTL4	3575.3	2729.8	3575.3	2729.8	-0.38916	357450	47192	3.8921	4.9681e-5	0.99995	9.9362e-5	0.0029583	FALSE
eyfpwt_homoharringtonine_bc1_total_vs_eyfpwt_untreated_bc1_total	PPIG_2_3	PPIG	2079.1	1434.4	2079.1	1434.4	-0.53521	207830	27444	3.8918	4.975e-5	0.99995	9.9501e-5	0.0029583	FALSE
eyfpwt_homoharringtonine_bc1_total_vs_eyfpwt_untreated_bc1_total	PIWIL2_3_4	PIWIL2	2075.3	1431.3	2075.3	1431.3	-0.53566	207350	27393	3.8909	4.9934e-5	0.99995	9.9869e-5	0.002959	FALSE
eyfpwt_homoharringtonine_bc1_total_vs_eyfpwt_untreated_bc1_total	SRA1_1_2	SRA1	532.82	858.37	532.82	858.37	0.68693	52992	7032.9	3.882	0.99995	5.1809e-5	1.0362e-4	0.0030595	TRUE
eyfpwt_homoharringtonine_bc1_total_vs_eyfpwt_untreated_bc1_total	TRMT61B_4_1	TRMT61B	250.96	474.33	250.96	474.33	0.91572	24947	3312.6	3.881	0.99995	5.2024e-5	1.0405e-4	0.0030618	TRUE
eyfpwt_homoharringtonine_bc1_total_vs_eyfpwt_untreated_bc1_total	PRPF31_2_3	PRPF31	3408.3	2585.5	3408.3	2585.5	-0.39848	338500	44988	3.8793	5.2388e-5	0.99995	1.0478e-4	0.0030727	FALSE
eyfpwt_homoharringtonine_bc1_total_vs_eyfpwt_untreated_bc1_total	PIM1_1_2	PIM1	1036.7	583.32	1036.7	583.32	-0.82853	102770	13684	3.8756	5.3178e-5	0.99995	1.0636e-4	0.0031085	FALSE
eyfpwt_homoharringtonine_bc1_total_vs_eyfpwt_untreated_bc1_total	RNASE1_4_1	RNASE1	2341.7	1660.7	2341.7	1660.7	-0.49552	231880	30909	3.8735	5.3642e-5	0.99995	1.0728e-4	0.003125	FALSE
eyfpwt_homoharringtonine_bc1_total_vs_eyfpwt_untreated_bc1_total	EGFP_1_2	EGFP	19.305	80.959	19.305	80.959	2.0131	1900.6	254.82	3.8623	0.99994	6.334e-5	1.2668e-4	0.0035038	TRUE
eyfpwt_homoharringtonine_bc1_total_vs_eyfpwt_untreated_bc1_total	YLPM1_1_2	YLPM1	1990.3	2615.6	1990.3	2615.6	0.39395	195460	26272	3.8575	0.99994	5.7276e-5	1.1455e-4	0.0033202	TRUE
eyfpwt_homoharringtonine_bc1_total_vs_eyfpwt_untreated_bc1_total	DARS1_3_4	DARS1	272.2	503.4	272.2	503.4	0.8846	26726	3592.9	3.8571	0.99994	5.7378e-5	1.1476e-4	0.0033202	TRUE
eyfpwt_homoharringtonine_bc1_total_vs_eyfpwt_untreated_bc1_total	CNOT6L_3_4	CNOT6L	2475.9	1779	2475.9	1779	-0.47662	242800	32680	3.8547	5.7928e-5	0.99994	1.1586e-4	0.0033408	FALSE
eyfpwt_homoharringtonine_bc1_total_vs_eyfpwt_untreated_bc1_total	PDCD4_4_1	PDCD4	270.27	500.28	270.27	500.28	0.8859	26453	3567.4	3.851	0.99994	5.8817e-5	1.1763e-4	0.0033808	TRUE
eyfpwt_homoharringtonine_bc1_total_vs_eyfpwt_untreated_bc1_total	RNASEK_3_4	RNASEK	2096.5	2736	2096.5	2736	0.3839	204460	27673	3.844	0.99994	6.0511e-5	1.2102e-4	0.0034666	TRUE
eyfpwt_homoharringtonine_bc1_total_vs_eyfpwt_untreated_bc1_total	BLTP2_3_4	BLTP2	4203.6	3298.5	4203.6	3298.5	-0.34972	409610	55486	3.8424	6.0907e-5	0.99994	1.2181e-4	0.0034721	FALSE
eyfpwt_homoharringtonine_bc1_total_vs_eyfpwt_untreated_bc1_total	RPL39_1_2	RPL39	580.11	243.91	580.11	243.91	-1.2465	56515	7657.2	3.842	6.1009e-5	0.99994	1.2202e-4	0.0034721	FALSE
eyfpwt_homoharringtonine_bc1_total_vs_eyfpwt_untreated_bc1_total	MRPL3_1_2	MRPL3	1057.9	604.08	1057.9	604.08	-0.80739	102980	13964	3.8406	6.1378e-5	0.99994	1.2276e-4	0.0034816	FALSE
eyfpwt_homoharringtonine_bc1_total_vs_eyfpwt_untreated_bc1_total	RANGRF_1_2	RANGRF	1094.6	633.14	1094.6	633.14	-0.78884	106470	14448	3.839	6.176e-5	0.99994	1.2352e-4	0.0034918	FALSE
eyfpwt_homoharringtonine_bc1_total_vs_eyfpwt_untreated_bc1_total	EIF3D_1_2	EIF3D	2946.9	3703.3	2946.9	3703.3	0.32953	286100	38898	3.8354	0.99994	6.2684e-5	1.2537e-4	0.0035038	TRUE
eyfpwt_homoharringtonine_bc1_total_vs_eyfpwt_untreated_bc1_total	DAZ4_4_1	DAZ4	2408.3	3092	2408.3	3092	0.36039	233720	31788	3.8347	0.99994	6.2857e-5	1.2571e-4	0.0035038	TRUE
eyfpwt_homoharringtonine_bc1_total_vs_eyfpwt_untreated_bc1_total	ELP4_3_4	ELP4	604.24	946.59	604.24	946.59	0.64675	58601	7975.8	3.8334	0.99994	6.32e-5	1.264e-4	0.0035038	TRUE
eyfpwt_homoharringtonine_bc1_total_vs_eyfpwt_untreated_bc1_total	MOV10_1_2	MOV10	3485.5	2663.3	3485.5	2663.3	-0.38801	337990	46007	3.8331	6.3262e-5	0.99994	1.2652e-4	0.0035038	FALSE
eyfpwt_homoharringtonine_bc1_total_vs_eyfpwt_untreated_bc1_total	RRM1_1_2	RRM1	863.9	454.61	863.9	454.61	-0.92472	83756	11403	3.8328	6.3354e-5	0.99994	1.2671e-4	0.0035038	FALSE
eyfpwt_homoharringtonine_bc1_total_vs_eyfpwt_untreated_bc1_total	POLR2G_2_3	POLR2G	391.89	116.25	391.89	116.25	-1.7446	37989	5172.8	3.8326	6.3395e-5	0.99994	1.2679e-4	0.0035038	FALSE
eyfpwt_homoharringtonine_bc1_total_vs_eyfpwt_untreated_bc1_total	RBMY1D_2_3	RBMY1D	117.76	268.82	117.76	268.82	1.184	11410	1554.4	3.8316	0.99994	6.3744e-5	1.2749e-4	0.0035118	TRUE
eyfpwt_homoharringtonine_bc1_total_vs_eyfpwt_untreated_bc1_total	LDHA_2_3	LDHA	4050.2	4934.3	4050.2	4934.3	0.2848	390850	53461	3.8239	0.99993	6.5682e-5	1.3136e-4	0.0036038	TRUE
eyfpwt_homoharringtonine_bc1_total_vs_eyfpwt_untreated_bc1_total	TOP3B_1_2	TOP3B	1657.3	1091.9	1657.3	1091.9	-0.60157	159850	21876	3.8229	6.5947e-5	0.99993	1.3189e-4	0.0036038	FALSE
eyfpwt_homoharringtonine_bc1_total_vs_eyfpwt_untreated_bc1_total	WDR36_3_4	WDR36	2955.6	3710.6	2955.6	3710.6	0.32811	285020	39012	3.8225	0.99993	6.6041e-5	1.3208e-4	0.0036038	TRUE
eyfpwt_homoharringtonine_bc1_total_vs_eyfpwt_untreated_bc1_total	UPF1_2_3	UPF1	3066.6	3835.1	3066.6	3835.1	0.32255	295340	40478	3.8201	0.99993	6.6708e-5	1.3342e-4	0.0036288	TRUE
eyfpwt_homoharringtonine_bc1_total_vs_eyfpwt_untreated_bc1_total	URB2_4_1	URB2	451.74	746.27	451.74	746.27	0.72296	43376	5962.7	3.8143	0.99993	6.8281e-5	1.3656e-4	0.0037026	TRUE
eyfpwt_homoharringtonine_bc1_total_vs_eyfpwt_untreated_bc1_total	FAM98B_1_2	FAM98B	230.69	441.12	230.69	441.12	0.93222	22140	3045.1	3.8133	0.99993	6.8561e-5	1.3712e-4	0.0037047	TRUE
eyfpwt_homoharringtonine_bc1_total_vs_eyfpwt_untreated_bc1_total	KCTD12_4_1	KCTD12	6775.1	5634.9	6775.1	5634.9	-0.2658	649970	89428	3.8126	6.8749e-5	0.99993	1.375e-4	0.0037047	FALSE
eyfpwt_homoharringtonine_bc1_total_vs_eyfpwt_untreated_bc1_total	PRPF39_4_1	PRPF39	7594.6	6388.5	7594.6	6388.5	-0.24946	727340	100240	3.8094	6.9659e-5	0.99993	1.3932e-4	0.003742	FALSE
eyfpwt_homoharringtonine_bc1_total_vs_eyfpwt_untreated_bc1_total	SLC4A1AP_3_4	SLC4A1AP	19.305	79.921	19.305	79.921	1.9947	1837.1	254.82	3.7973	0.99992	8.2495e-5	1.6499e-4	0.0042977	TRUE
eyfpwt_homoharringtonine_bc1_total_vs_eyfpwt_untreated_bc1_total	CWF19L2_3_4	CWF19L2	1180.5	1654.5	1180.5	1654.5	0.48662	112320	15582	3.7969	0.99993	7.3251e-5	1.465e-4	0.0039228	TRUE
eyfpwt_homoharringtonine_bc1_total_vs_eyfpwt_untreated_bc1_total	HYGRO_4_1	HYGRO	2801.1	3530	2801.1	3530	0.33354	265610	36974	3.7905	0.99992	7.5184e-5	1.5037e-4	0.0040044	TRUE
eyfpwt_homoharringtonine_bc1_total_vs_eyfpwt_untreated_bc1_total	METTL2A_4_1	METTL2A	2308.9	2970.6	2308.9	2970.6	0.36341	218910	30476	3.7903	0.99992	7.5239e-5	1.5048e-4	0.0040044	TRUE
eyfpwt_homoharringtonine_bc1_total_vs_eyfpwt_untreated_bc1_total	RPL32_1_2	RPL32	2645.7	1937.8	2645.7	1937.8	-0.44904	250580	34923	3.7882	7.5866e-5	0.99992	1.5173e-4	0.0040253	FALSE
eyfpwt_homoharringtonine_bc1_total_vs_eyfpwt_untreated_bc1_total	PSMA4_1_2	PSMA4	291.5	526.23	291.5	526.23	0.84997	27548	3847.7	3.7841	0.99992	7.7145e-5	1.5429e-4	0.0040727	TRUE
eyfpwt_homoharringtonine_bc1_total_vs_eyfpwt_untreated_bc1_total	SAP18_3_4	SAP18	1997.1	2611.4	1997.1	2611.4	0.38677	188700	26361	3.7838	0.99992	7.7231e-5	1.5446e-4	0.0040727	TRUE
eyfpwt_homoharringtonine_bc1_total_vs_eyfpwt_untreated_bc1_total	RBMS1_4_1	RBMS1	1186.3	714.1	1186.3	714.1	-0.73146	111480	15658	3.7735	8.0487e-5	0.99992	1.6097e-4	0.004229	FALSE
eyfpwt_homoharringtonine_bc1_total_vs_eyfpwt_untreated_bc1_total	SF3A3_2_3	SF3A3	2097.5	1469.7	2097.5	1469.7	-0.51283	197050	27686	3.7729	8.0685e-5	0.99992	1.6137e-4	0.004229	FALSE
eyfpwt_homoharringtonine_bc1_total_vs_eyfpwt_untreated_bc1_total	SRRM2_2_3	SRRM2	943.05	1363.8	943.05	1363.8	0.5318	88534	12448	3.7716	0.99992	8.1111e-5	1.6222e-4	0.0042384	TRUE
eyfpwt_homoharringtonine_bc1_total_vs_eyfpwt_untreated_bc1_total	RNASEH1_1_2	RNASEH1	810.81	421.4	810.81	421.4	-0.94253	75819	10702	3.7641	8.3561e-5	0.99992	1.6712e-4	0.0043401	FALSE
eyfpwt_homoharringtonine_bc1_total_vs_eyfpwt_untreated_bc1_total	RPL31_2_3	RPL31	2471	3150.1	2471	3150.1	0.35017	230580	32617	3.7601	0.99992	8.4907e-5	1.6981e-4	0.0043968	TRUE
eyfpwt_homoharringtonine_bc1_total_vs_eyfpwt_untreated_bc1_total	NOA1_1_2	NOA1	411.2	688.15	411.2	688.15	0.74148	38351	5427.6	3.7592	0.99991	8.5212e-5	1.7042e-4	0.0043994	TRUE
eyfpwt_homoharringtonine_bc1_total_vs_eyfpwt_untreated_bc1_total	MRPS26_1_2	MRPS26	529.92	843.84	529.92	843.84	0.67018	49272	6994.7	3.7534	0.99991	8.7215e-5	1.7443e-4	0.0044893	TRUE
eyfpwt_homoharringtonine_bc1_total_vs_eyfpwt_untreated_bc1_total	ABT1_4_1	ABT1	929.53	1345.2	929.53	1345.2	0.53272	86372	12269	3.7522	0.99991	8.7637e-5	1.7527e-4	0.0044977	TRUE
eyfpwt_homoharringtonine_bc1_total_vs_eyfpwt_untreated_bc1_total	DYNC1H1_4_1	DYNC1H1	52.123	150.5	52.123	150.5	1.5119	4839	688.01	3.7506	0.99991	9.0341e-5	1.8068e-4	0.0045677	TRUE
eyfpwt_homoharringtonine_bc1_total_vs_eyfpwt_untreated_bc1_total	UBTF_3_4	UBTF	3817.6	4659.3	3817.6	4659.3	0.28739	354240	50390	3.7497	0.99991	8.8534e-5	1.7707e-4	0.0045302	TRUE
eyfpwt_homoharringtonine_bc1_total_vs_eyfpwt_untreated_bc1_total	RPL10A_3_4	RPL10A	862.93	462.92	862.93	462.92	-0.89705	80006	11390	3.7481	8.9101e-5	0.99991	1.782e-4	0.0045457	FALSE
eyfpwt_homoharringtonine_bc1_total_vs_eyfpwt_untreated_bc1_total	NOS1_1_2	NOS1	1672.8	2229.5	1672.8	2229.5	0.41425	154960	22080	3.7465	0.99991	8.9668e-5	1.7934e-4	0.0045589	TRUE
eyfpwt_homoharringtonine_bc1_total_vs_eyfpwt_untreated_bc1_total	DBR1_3_4	DBR1	566.6	890.54	566.6	890.54	0.65143	52470	7478.9	3.7459	0.99991	8.9888e-5	1.7978e-4	0.0045589	TRUE
eyfpwt_homoharringtonine_bc1_total_vs_eyfpwt_untreated_bc1_total	BYSL_1_2	BYSL	3219.1	3990.8	3219.1	3990.8	0.30995	297790	42491	3.7439	0.99991	9.0591e-5	1.8118e-4	0.0045677	TRUE
eyfpwt_homoharringtonine_bc1_total_vs_eyfpwt_untreated_bc1_total	RBM42_1_2	RBM42	5275.1	4287.7	5275.1	4287.7	-0.29893	487470	69629	3.7419	9.1314e-5	0.99991	1.8263e-4	0.0045907	FALSE
eyfpwt_homoharringtonine_bc1_total_vs_eyfpwt_untreated_bc1_total	CSN2_3_4	CSN2	615.83	952.82	615.83	952.82	0.62885	56782	8128.7	3.7377	0.99991	9.2838e-5	1.8568e-4	0.0046538	TRUE
eyfpwt_homoharringtonine_bc1_total_vs_eyfpwt_untreated_bc1_total	ESRP1_1_2	ESRP1	218.15	20.759	218.15	20.759	-3.3322	19481	2879.4	3.7364	9.3342e-5	0.99991	1.8668e-4	0.0046655	FALSE
eyfpwt_homoharringtonine_bc1_total_vs_eyfpwt_untreated_bc1_total	SNUPN_2_3	SNUPN	5445.9	4445.5	5445.9	4445.5	-0.29279	500470	71884	3.7315	9.5155e-5	0.9999	1.9031e-4	0.0047366	FALSE
eyfpwt_homoharringtonine_bc1_total_vs_eyfpwt_untreated_bc1_total	NDUFV3_4_1	NDUFV3	1479.7	2001.1	1479.7	2001.1	0.43523	135930	19532	3.7308	0.9999	9.5426e-5	1.9085e-4	0.0047366	TRUE
eyfpwt_homoharringtonine_bc1_total_vs_eyfpwt_untreated_bc1_total	NDUFS6_2_3	NDUFS6	3033.8	3780.1	3033.8	3780.1	0.31723	278530	40044	3.7298	0.9999	9.5826e-5	1.9165e-4	0.0047366	TRUE
eyfpwt_homoharringtonine_bc1_total_vs_eyfpwt_untreated_bc1_total	ISG20_2_3	ISG20	2220.1	2858.5	2220.1	2858.5	0.36449	203770	29304	3.7293	0.9999	9.6019e-5	1.9204e-4	0.0047366	TRUE
eyfpwt_homoharringtonine_bc1_total_vs_eyfpwt_untreated_bc1_total	OAS1_3_4	OAS1	154.44	322.8	154.44	322.8	1.0587	14172	2038.5	3.7288	0.9999	9.622e-5	1.9244e-4	0.0047366	TRUE
eyfpwt_homoharringtonine_bc1_total_vs_eyfpwt_untreated_bc1_total	SF3B5_1_2	SF3B5	846.52	452.54	846.52	452.54	-0.90203	77612	11174	3.7272	9.6819e-5	0.9999	1.9364e-4	0.0047366	FALSE
eyfpwt_homoharringtonine_bc1_total_vs_eyfpwt_untreated_bc1_total	CISD2_1_2	CISD2	4773.1	5708.6	4773.1	5708.6	0.25815	437550	63003	3.7269	0.9999	9.6929e-5	1.9386e-4	0.0047366	TRUE
eyfpwt_homoharringtonine_bc1_total_vs_eyfpwt_untreated_bc1_total	HELZ_4_1	HELZ	1554	1020.3	1554	1020.3	-0.60657	142450	20513	3.7268	9.6963e-5	0.9999	1.9393e-4	0.0047366	FALSE
eyfpwt_homoharringtonine_bc1_total_vs_eyfpwt_untreated_bc1_total	CRNKL1_1_2	CRNKL1	710.42	349.78	710.42	349.78	-1.0201	65030	9377.3	3.7242	9.796e-5	0.9999	1.9592e-4	0.0047718	FALSE
eyfpwt_homoharringtonine_bc1_total_vs_eyfpwt_untreated_bc1_total	RPGR_2_3	RPGR	7006.7	5874.7	7006.7	5874.7	-0.25419	640760	92486	3.7224	9.8659e-5	0.9999	1.9732e-4	0.0047923	FALSE
eyfpwt_homoharringtonine_bc1_total_vs_eyfpwt_untreated_bc1_total	XPOT_3_4	XPOT	736.48	1103.3	736.48	1103.3	0.58247	67284	9721.3	3.7206	0.9999	9.9383e-5	1.9877e-4	0.0048139	TRUE
eyfpwt_homoharringtonine_bc1_total_vs_eyfpwt_untreated_bc1_total	PPP1R8_1_2	PPP1R8	155.4	323.83	155.4	323.83	1.0544	14184	2051.3	3.7188	0.9999	1.0011e-4	2.0021e-4	0.0048354	TRUE
eyfpwt_homoharringtonine_bc1_total_vs_eyfpwt_untreated_bc1_total	DDX10_2_3	DDX10	1069.5	1511.2	1069.5	1511.2	0.4984	97564	14117	3.7178	0.9999	1.0047e-4	2.0094e-4	0.0048393	TRUE
eyfpwt_homoharringtonine_bc1_total_vs_eyfpwt_untreated_bc1_total	H1-4_2_3	H1-4	995.17	569.82	995.17	569.82	-0.80335	90460	13136	3.7112	1.0314e-4	0.9999	2.0628e-4	0.0049542	FALSE
eyfpwt_homoharringtonine_bc1_total_vs_eyfpwt_untreated_bc1_total	PABPC1L2A_4_1	PABPC1L2A	529.92	220.04	529.92	220.04	-1.2642	48013	6994.7	3.7052	1.0563e-4	0.99989	2.1125e-4	0.0050595	FALSE
eyfpwt_homoharringtonine_bc1_total_vs_eyfpwt_untreated_bc1_total	GP2_1_2	GP2	310.81	548.03	310.81	548.03	0.81621	28136	4102.6	3.7036	0.99989	1.063e-4	2.1259e-4	0.0050775	TRUE
eyfpwt_homoharringtonine_bc1_total_vs_eyfpwt_untreated_bc1_total	CNN1_4_1	CNN1	3251.9	4018.9	3251.9	4018.9	0.30541	294100	42924	3.7018	0.99989	1.0703e-4	2.1405e-4	0.0050983	TRUE
eyfpwt_homoharringtonine_bc1_total_vs_eyfpwt_untreated_bc1_total	MTG1_2_3	MTG1	4512.5	3609.9	4512.5	3609.9	-0.32189	407350	59563	3.6984	1.085e-4	0.99989	2.1699e-4	0.005154	FALSE
eyfpwt_homoharringtonine_bc1_total_vs_eyfpwt_untreated_bc1_total	EXOSC5_2_3	EXOSC5	528.96	837.61	528.96	837.61	0.66213	47634	6982	3.6939	0.99989	1.1043e-4	2.2086e-4	0.0052315	TRUE
eyfpwt_homoharringtonine_bc1_total_vs_eyfpwt_untreated_bc1_total	URB1_3_4	URB1	1446.9	1956.5	1446.9	1956.5	0.43504	129840	19099	3.6874	0.99989	1.1327e-4	2.2654e-4	0.0053512	TRUE
eyfpwt_homoharringtonine_bc1_total_vs_eyfpwt_untreated_bc1_total	EIF3C_1_2	EIF3C	433.4	712.02	433.4	712.02	0.71493	38816	5720.6	3.6838	0.99989	1.1489e-4	2.2978e-4	0.005413	TRUE
eyfpwt_homoharringtonine_bc1_total_vs_eyfpwt_untreated_bc1_total	DZIP1_1_2	DZIP1	544.4	232.5	544.4	232.5	-1.2239	48642	7185.8	3.6794	1.1688e-4	0.99988	2.3375e-4	0.0054916	FALSE
eyfpwt_homoharringtonine_bc1_total_vs_eyfpwt_untreated_bc1_total	NCOA5_2_3	NCOA5	4117.7	4974.8	4117.7	4974.8	0.27272	367270	54352	3.6762	0.99988	1.1837e-4	2.3674e-4	0.0055466	TRUE
eyfpwt_homoharringtonine_bc1_total_vs_eyfpwt_untreated_bc1_total	SLC25A11_2_3	SLC25A11	2790.5	3494.7	2790.5	3494.7	0.32453	247940	36834	3.6691	0.99988	1.217e-4	2.4339e-4	0.0056871	TRUE
eyfpwt_homoharringtonine_bc1_total_vs_eyfpwt_untreated_bc1_total	RPP21_4_1	RPP21	826.25	1209.2	826.25	1209.2	0.54883	73320	10906	3.6668	0.99988	1.2279e-4	2.4557e-4	0.0057225	TRUE
eyfpwt_homoharringtonine_bc1_total_vs_eyfpwt_untreated_bc1_total	SEC23IP_4_1	SEC23IP	3337.8	2568.9	3337.8	2568.9	-0.37764	295640	44058	3.6634	1.2444e-4	0.99988	2.4888e-4	0.0057703	FALSE
eyfpwt_homoharringtonine_bc1_total_vs_eyfpwt_untreated_bc1_total	NOP9_2_3	NOP9	1470.1	1980.4	1470.1	1980.4	0.42963	130200	19404	3.6633	0.99988	1.2448e-4	2.4896e-4	0.0057703	TRUE
eyfpwt_homoharringtonine_bc1_total_vs_eyfpwt_untreated_bc1_total	ISG20_1_2	ISG20	1167	713.06	1167	713.06	-0.70991	103020	15404	3.6574	1.2739e-4	0.99987	2.5479e-4	0.0058894	FALSE
eyfpwt_homoharringtonine_bc1_total_vs_eyfpwt_untreated_bc1_total	SUGP1_4_1	SUGP1	638.03	973.58	638.03	973.58	0.6089	56297	8421.7	3.6564	0.99987	1.2788e-4	2.5575e-4	0.005896	TRUE
eyfpwt_homoharringtonine_bc1_total_vs_eyfpwt_untreated_bc1_total	RBM18_2_3	RBM18	644.78	981.88	644.78	981.88	0.60596	56817	8510.9	3.654	0.99987	1.291e-4	2.582e-4	0.0059207	TRUE
eyfpwt_homoharringtonine_bc1_total_vs_eyfpwt_untreated_bc1_total	RBM46_1_2	RBM46	644.78	981.88	644.78	981.88	0.60596	56817	8510.9	3.654	0.99987	1.291e-4	2.582e-4	0.0059207	TRUE
eyfpwt_homoharringtonine_bc1_total_vs_eyfpwt_untreated_bc1_total	RPL18_3_4	RPL18	591.7	914.42	591.7	914.42	0.62713	52074	7810.1	3.6517	0.99987	1.3025e-4	2.605e-4	0.005952	TRUE
eyfpwt_homoharringtonine_bc1_total_vs_eyfpwt_untreated_bc1_total	U2SURP_4_1	U2SURP	936.29	530.38	936.29	530.38	-0.81875	82380	12359	3.6513	1.3048e-4	0.99987	2.6096e-4	0.005952	FALSE
eyfpwt_homoharringtonine_bc1_total_vs_eyfpwt_untreated_bc1_total	NUDT16_2_3	NUDT16	1806.9	2370.6	1806.9	2370.6	0.39153	158870	23851	3.65	0.99987	1.3114e-4	2.6228e-4	0.005952	TRUE
eyfpwt_homoharringtonine_bc1_total_vs_eyfpwt_untreated_bc1_total	MRM2_1_2	MRM2	747.1	1109.5	747.1	1109.5	0.56997	65683	9861.4	3.6498	0.99987	1.312e-4	2.6241e-4	0.005952	TRUE
eyfpwt_homoharringtonine_bc1_total_vs_eyfpwt_untreated_bc1_total	UBE2L3_2_3	UBE2L3	711.39	1064.9	711.39	1064.9	0.58136	62491	9390	3.6483	0.99987	1.3198e-4	2.6397e-4	0.005952	TRUE
eyfpwt_homoharringtonine_bc1_total_vs_eyfpwt_untreated_bc1_total	PTCD2_3_4	PTCD2	1237.4	771.18	1237.4	771.18	-0.68152	108700	16334	3.6483	1.32e-4	0.99987	2.6399e-4	0.005952	FALSE
eyfpwt_homoharringtonine_bc1_total_vs_eyfpwt_untreated_bc1_total	PABPC4_2_3	PABPC4	1710.4	2258.5	1710.4	2258.5	0.40083	150220	22577	3.6479	0.99987	1.322e-4	2.6439e-4	0.005952	TRUE
eyfpwt_homoharringtonine_bc1_total_vs_eyfpwt_untreated_bc1_total	LOC81691_2_3	LOC81691	85.907	208.62	85.907	208.62	1.2703	7529.7	1133.9	3.6443	0.99987	1.348e-4	2.696e-4	0.006022	TRUE
eyfpwt_homoharringtonine_bc1_total_vs_eyfpwt_untreated_bc1_total	PNPT1_4_1	PNPT1	579.15	260.52	579.15	260.52	-1.1495	50762	7644.5	3.6443	1.3408e-4	0.99987	2.6817e-4	0.0060134	FALSE
eyfpwt_homoharringtonine_bc1_total_vs_eyfpwt_untreated_bc1_total	EIF3I_4_1	EIF3I	445.94	725.51	445.94	725.51	0.70089	39079	5886.3	3.6439	0.99987	1.3426e-4	2.6852e-4	0.0060134	TRUE
eyfpwt_homoharringtonine_bc1_total_vs_eyfpwt_untreated_bc1_total	RPL3_3_4	RPL3	718.14	1072.2	718.14	1072.2	0.57754	62671	9479.2	3.6363	0.99986	1.3827e-4	2.7654e-4	0.0061611	TRUE
eyfpwt_homoharringtonine_bc1_total_vs_eyfpwt_untreated_bc1_total	RPLP1_1_2	RPLP1	963.32	1373.2	963.32	1373.2	0.51099000000000006	83994	12715	3.6348	0.99986	1.3912e-4	2.7824e-4	0.0061829	TRUE
eyfpwt_homoharringtonine_bc1_total_vs_eyfpwt_untreated_bc1_total	PABPC1L_3_4	PABPC1L	1975.9	2562.6	1975.9	2562.6	0.37499	172160	26080	3.6335	0.99986	1.3981e-4	2.7962e-4	0.0061976	TRUE
eyfpwt_homoharringtonine_bc1_total_vs_eyfpwt_untreated_bc1_total	SRPK2_1_2	SRPK2	3068.5	2337.4	3068.5	2337.4	-0.39248	267260	40503	3.6327	1.4022e-4	0.99986	2.8043e-4	0.0061997	FALSE
eyfpwt_homoharringtonine_bc1_total_vs_eyfpwt_untreated_bc1_total	RPL27A_1_2	RPL27A	302.12	531.42	302.12	531.42	0.81266	26289	3987.9	3.631	0.99986	1.4115e-4	2.823e-4	0.0062251	TRUE
eyfpwt_homoharringtonine_bc1_total_vs_eyfpwt_untreated_bc1_total	RBM4B_4_1	RBM4B	646.72	311.38	646.72	311.38	-1.0521	56225	8536.4	3.6295	1.42e-4	0.99986	2.8399e-4	0.0062426	FALSE
eyfpwt_homoharringtonine_bc1_total_vs_eyfpwt_untreated_bc1_total	CWC15_3_4	CWC15	210.42	401.68	210.42	401.68	0.92949	18289	2777.5	3.629	0.99986	1.4227e-4	2.8454e-4	0.0062426	TRUE
eyfpwt_homoharringtonine_bc1_total_vs_eyfpwt_untreated_bc1_total	PRPF39_3_4	PRPF39	461.39	744.2	461.39	744.2	0.68852	39990	6090.1	3.6239	0.99985	1.4509e-4	2.9018e-4	0.00635	TRUE
eyfpwt_homoharringtonine_bc1_total_vs_eyfpwt_untreated_bc1_total	METTL14_3_4	METTL14	4220.1	3365	4220.1	3365	-0.32658	365590	55703	3.623	1.4558e-4	0.99985	2.9116e-4	0.0063554	FALSE
eyfpwt_homoharringtonine_bc1_total_vs_eyfpwt_untreated_bc1_total	CNOT3_4_1	CNOT3	673.74	1015.1	673.74	1015.1	0.59063	58261	8893.1	3.6197	0.99985	1.4745e-4	2.949e-4	0.0064209	TRUE
eyfpwt_homoharringtonine_bc1_total_vs_eyfpwt_untreated_bc1_total	SLC25A48_4_1	SLC25A48	1343.6	1824.7	1343.6	1824.7	0.44123	115710	17735	3.6122	0.99985	1.5178e-4	3.0355e-4	0.0065925	TRUE
eyfpwt_homoharringtonine_bc1_total_vs_eyfpwt_untreated_bc1_total	RPL36A_3_4	RPL36A	634.17	964.24	634.17	964.24	0.60375	54473	8370.7	3.6076	0.99985	1.545e-4	3.0899e-4	0.0066938	TRUE
eyfpwt_homoharringtonine_bc1_total_vs_eyfpwt_untreated_bc1_total	GTPBP4_1_2	GTPBP4	4736.5	5638	4736.5	5638	0.25133	406410	62519	3.6057	0.99984	1.5565e-4	3.113e-4	0.0067268	TRUE
eyfpwt_homoharringtonine_bc1_total_vs_eyfpwt_untreated_bc1_total	EIF1AD_2_3	EIF1AD	540.54	844.87	540.54	844.87	0.64338	46310	7134.9	3.603	0.99984	1.573e-4	3.146e-4	0.0067812	TRUE
eyfpwt_homoharringtonine_bc1_total_vs_eyfpwt_untreated_bc1_total	SEC61A1_1_2	SEC61A1	19.305	76.807	19.305	76.807	1.9381	1653.2	254.82	3.6022	0.99982	1.7792e-4	3.5584e-4	0.0073672	TRUE
eyfpwt_homoharringtonine_bc1_total_vs_eyfpwt_untreated_bc1_total	DHCR7_2_3	DHCR7	268.34	482.64	268.34	482.64	0.8445	22962	3542	3.6008	0.99984	1.5863e-4	3.1725e-4	0.0067907	TRUE
eyfpwt_homoharringtonine_bc1_total_vs_eyfpwt_untreated_bc1_total	POLR2B_1_2	POLR2B	2484.5	3136.6	2484.5	3136.6	0.33611	212600	32795	3.6008	0.99984	1.5863e-4	3.1727e-4	0.0067907	TRUE
eyfpwt_homoharringtonine_bc1_total_vs_eyfpwt_untreated_bc1_total	APOB_2_3	APOB	5296.3	6248.3	5296.3	6248.3	0.23844	453180	69909	3.6007	0.99984	1.587e-4	3.174e-4	0.0067907	TRUE
eyfpwt_homoharringtonine_bc1_total_vs_eyfpwt_untreated_bc1_total	DRG2_4_1	DRG2	2084.9	2682	2084.9	2682	0.36316	178250	27520	3.5992	0.99984	1.5961e-4	3.1921e-4	0.0068125	TRUE
eyfpwt_homoharringtonine_bc1_total_vs_eyfpwt_untreated_bc1_total	FLYWCH2_4_1	FLYWCH2	7787.6	6634.4	7787.6	6634.4	-0.23117	664890	102790	3.5967	1.6111e-4	0.99984	3.2223e-4	0.0068464	FALSE
eyfpwt_homoharringtonine_bc1_total_vs_eyfpwt_untreated_bc1_total	FUBP3_3_4	FUBP3	2566.6	1904.6	2566.6	1904.6	-0.43017	219120	33878	3.5966	1.612e-4	0.99984	3.2239e-4	0.0068464	FALSE
eyfpwt_homoharringtonine_bc1_total_vs_eyfpwt_untreated_bc1_total	HMGA1_1_2	HMGA1	1227.8	770.14	1227.8	770.14	-0.67217	104720	16206	3.5949	1.6224e-4	0.99984	3.2447e-4	0.0068737	FALSE
eyfpwt_homoharringtonine_bc1_total_vs_eyfpwt_untreated_bc1_total	ZC3H13_4_1	ZC3H13	602.31	922.72	602.31	922.72	0.61455	51330	7950.3	3.5934	0.99984	1.6318e-4	3.2636e-4	0.0068968	TRUE
eyfpwt_homoharringtonine_bc1_total_vs_eyfpwt_untreated_bc1_total	RPS27_4_1	RPS27	287.64	66.427	287.64	66.427	-2.0979	24468	3796.8	3.5925	1.6374e-4	0.99984	3.2748e-4	0.0069035	FALSE
eyfpwt_homoharringtonine_bc1_total_vs_eyfpwt_untreated_bc1_total	MTIF2_2_3	MTIF2	787.64	421.4	787.64	421.4	-0.90076	67067	10397	3.5919	1.6414e-4	0.99984	3.2828e-4	0.0069035	FALSE
eyfpwt_homoharringtonine_bc1_total_vs_eyfpwt_untreated_bc1_total	RSL24D1_4_1	RSL24D1	1373.5	890.54	1373.5	890.54	-0.62458	116650	18130	3.5871	1.6716e-4	0.99983	3.3433e-4	0.0070055	FALSE
eyfpwt_homoharringtonine_bc1_total_vs_eyfpwt_untreated_bc1_total	NLRP11_2_3	NLRP11	1084	654.93	1084	654.93	-0.72604	92037	14308	3.5868	1.6738e-4	0.99983	3.3476e-4	0.0070055	FALSE
eyfpwt_homoharringtonine_bc1_total_vs_eyfpwt_untreated_bc1_total	SSB_1_2	SSB	2560.8	3219.7	2560.8	3219.7	0.3302	217050	33801	3.5836	0.99983	1.6942e-4	3.3884e-4	0.0070738	TRUE
eyfpwt_homoharringtonine_bc1_total_vs_eyfpwt_untreated_bc1_total	IMP4_4_1	IMP4	1090.7	1520.6	1090.7	1520.6	0.47894	92380	14397	3.5823	0.99983	1.7027e-4	3.4053e-4	0.007092	TRUE
eyfpwt_homoharringtonine_bc1_total_vs_eyfpwt_untreated_bc1_total	RBM33_1_2	RBM33	3507.7	2738.1	3507.7	2738.1	-0.35726	296180	46300	3.5769	1.7388e-4	0.99983	3.4776e-4	0.007225	FALSE
eyfpwt_homoharringtonine_bc1_total_vs_eyfpwt_untreated_bc1_total	TSR3_1_2	TSR3	2471	3115.9	2471	3115.9	0.3344	207900	32617	3.5705	0.99982	1.7815e-4	3.5631e-4	0.0073672	TRUE
eyfpwt_homoharringtonine_bc1_total_vs_eyfpwt_untreated_bc1_total	RBMY1E_4_1	RBMY1E	3235.5	3973.2	3235.5	3973.2	0.29622	272090	42707	3.5696	0.99982	1.7875e-4	3.5751e-4	0.0073742	TRUE
eyfpwt_homoharringtonine_bc1_total_vs_eyfpwt_untreated_bc1_total	CMTR1_2_3	CMTR1	2360	1730.2	2360	1730.2	-0.44762	198320	31151	3.5683	1.7964e-4	0.99982	3.5928e-4	0.007393	FALSE
eyfpwt_homoharringtonine_bc1_total_vs_eyfpwt_untreated_bc1_total	HNRNPK_4_1	HNRNPK	1853.3	1295.3	1853.3	1295.3	-0.51641	155650	24462	3.5673	1.8036e-4	0.99982	3.6072e-4	0.007405	FALSE
eyfpwt_homoharringtonine_bc1_total_vs_eyfpwt_untreated_bc1_total	PHAX_2_3	PHAX	3397.7	2642.6	3397.7	2642.6	-0.36248	285090	44848	3.5656	1.815e-4	0.99982	3.6301e-4	0.0074343	FALSE
eyfpwt_homoharringtonine_bc1_total_vs_eyfpwt_untreated_bc1_total	EBNA1BP2_4_1	EBNA1BP2	128.38	275.05	128.38	275.05	1.0933	10757	1694.5	3.5631	0.99982	1.8342e-4	3.6685e-4	0.0074952	TRUE
eyfpwt_homoharringtonine_bc1_total_vs_eyfpwt_untreated_bc1_total	A1CF_4_1	A1CF	1527	1021.3	1527	1021.3	-0.57981	127870	20156	3.562	1.8405e-4	0.99982	3.681e-4	0.007503	FALSE
eyfpwt_homoharringtonine_bc1_total_vs_eyfpwt_untreated_bc1_total	DHX38_2_3	DHX38	2376.4	1745.8	2376.4	1745.8	-0.44469	198850	31368	3.5607	1.8492e-4	0.99982	3.6983e-4	0.0075205	FALSE
eyfpwt_homoharringtonine_bc1_total_vs_eyfpwt_untreated_bc1_total	SRPRB_3_4	SRPRB	1972	2545	1972	2545	0.36784	164170	26030	3.5516	0.99981	1.9144e-4	3.8289e-4	0.0077269	TRUE
eyfpwt_homoharringtonine_bc1_total_vs_eyfpwt_untreated_bc1_total	DDX19A_1_2	DDX19A	3391.9	2640.5	3391.9	2640.5	-0.36116	282290	44771	3.5511	1.9182e-4	0.99981	3.8363e-4	0.0077269	FALSE
eyfpwt_homoharringtonine_bc1_total_vs_eyfpwt_untreated_bc1_total	AHNAK_2_3	AHNAK	1516.4	1014.1	1516.4	1014.1	-0.58004	126180	20016	3.5507	1.921e-4	0.99981	3.8419e-4	0.0077269	FALSE
eyfpwt_homoharringtonine_bc1_total_vs_eyfpwt_untreated_bc1_total	UTP14A_2_3	UTP14A	831.08	1203	831.08	1203	0.533	69148	10970	3.5506	0.99981	1.9215e-4	3.8431e-4	0.0077269	TRUE
eyfpwt_homoharringtonine_bc1_total_vs_eyfpwt_untreated_bc1_total	SNRPC_3_4	SNRPC	1223.9	1675.2	1223.9	1675.2	0.45251	101830	16155	3.5505	0.99981	1.9223e-4	3.8446e-4	0.0077269	TRUE
eyfpwt_homoharringtonine_bc1_total_vs_eyfpwt_untreated_bc1_total	CHMP2A_1_2	CHMP2A	800.19	1164.6	800.19	1164.6	0.5408	66382	10562	3.5454	0.9998	1.9602e-4	3.9204e-4	0.0078609	TRUE
eyfpwt_homoharringtonine_bc1_total_vs_eyfpwt_untreated_bc1_total	ST13_4_1	ST13	2957.5	2257.5	2957.5	2257.5	-0.38951	245010	39038	3.543	1.9783e-4	0.9998	3.9566e-4	0.0079097	FALSE
eyfpwt_homoharringtonine_bc1_total_vs_eyfpwt_untreated_bc1_total	DHX38_4_1	DHX38	630.31	307.23	630.31	307.23	-1.0343	52190	8319.8	3.542	1.9852e-4	0.9998	3.9705e-4	0.0079097	FALSE
eyfpwt_homoharringtonine_bc1_total_vs_eyfpwt_untreated_bc1_total	TDRD9_3_4	TDRD9	1057.9	639.36	1057.9	639.36	-0.72562	87590	13964	3.5419	1.9861e-4	0.9998	3.9723e-4	0.0079097	FALSE
eyfpwt_homoharringtonine_bc1_total_vs_eyfpwt_untreated_bc1_total	IPO5_3_4	IPO5	584.94	274.01	584.94	274.01	-1.0912	48338	7720.9	3.5385	2.0119e-4	0.9998	4.0237e-4	0.007982	FALSE
eyfpwt_homoharringtonine_bc1_total_vs_eyfpwt_untreated_bc1_total	YTHDF1_1_2	YTHDF1	1181.5	1623.3	1181.5	1623.3	0.45804	97620	15595	3.5383	0.9998	2.0136e-4	4.0271e-4	0.007982	TRUE
eyfpwt_homoharringtonine_bc1_total_vs_eyfpwt_untreated_bc1_total	DDX51_1_2	DDX51	733.59	1081.5	733.59	1081.5	0.55939	60529	9683	3.5358	0.9998	2.0324e-4	4.0648e-4	0.0080383	TRUE
eyfpwt_homoharringtonine_bc1_total_vs_eyfpwt_untreated_bc1_total	MAP4_2_3	MAP4	4498.1	3636.9	4498.1	3636.9	-0.30651	370790	59372	3.5341	2.0455e-4	0.9998	4.091e-4	0.0080608	FALSE
eyfpwt_homoharringtonine_bc1_total_vs_eyfpwt_untreated_bc1_total	WBP11_1_2	WBP11	722	1067	722	1067	0.56282	59508	9530.1	3.5339	0.9998	2.0475e-4	4.0949e-4	0.0080608	TRUE
eyfpwt_homoharringtonine_bc1_total_vs_eyfpwt_untreated_bc1_total	ADD3_2_3	ADD3	2093.6	1507.1	2093.6	1507.1	-0.47398	172020	27635	3.5284	2.0907e-4	0.99979	4.1813e-4	0.0082122	FALSE
eyfpwt_homoharringtonine_bc1_total_vs_eyfpwt_untreated_bc1_total	RARS1_4_1	RARS1	1424.7	941.4	1424.7	941.4	-0.59726	116790	18805	3.5243	2.1228e-4	0.99979	4.2456e-4	0.0083035	FALSE
eyfpwt_homoharringtonine_bc1_total_vs_eyfpwt_untreated_bc1_total	METTL5_3_4	METTL5	1463.3	973.58	1463.3	973.58	-0.58738	119920	19315	3.5238	2.1269e-4	0.99979	4.2538e-4	0.0083035	FALSE
eyfpwt_homoharringtonine_bc1_total_vs_eyfpwt_untreated_bc1_total	MRPL32_3_4	MRPL32	877.41	498.21	877.41	498.21	-0.81526	71898	11581	3.5236	2.1284e-4	0.99979	4.2567e-4	0.0083035	FALSE
eyfpwt_homoharringtonine_bc1_total_vs_eyfpwt_untreated_bc1_total	RPS7_3_4	RPS7	550.19	850.06	550.19	850.06	0.62672	44962	7262.3	3.5189	0.99978	2.167e-4	4.3341e-4	0.008425	TRUE
eyfpwt_homoharringtonine_bc1_total_vs_eyfpwt_untreated_bc1_total	MARS1_1_2	MARS1	854.24	1227.9	854.24	1227.9	0.52293	69799	11276	3.5186	0.99978	2.1693e-4	4.3386e-4	0.008425	TRUE
eyfpwt_homoharringtonine_bc1_total_vs_eyfpwt_untreated_bc1_total	FUBP1_4_1	FUBP1	1167.9	1604.6	1167.9	1604.6	0.45794	95349	15416	3.5171	0.99978	2.1816e-4	4.3632e-4	0.0084539	TRUE
eyfpwt_homoharringtonine_bc1_total_vs_eyfpwt_untreated_bc1_total	PRPF3_1_2	PRPF3	1965.2	1399.1	1965.2	1399.1	-0.48988	160240	25940	3.5149	2.1994e-4	0.99978	4.3989e-4	0.0085038	FALSE
eyfpwt_homoharringtonine_bc1_total_vs_eyfpwt_untreated_bc1_total	RPS19BP1_3_4	RPS19BP1	814.67	1179.1	814.67	1179.1	0.53284	66401	10753	3.5142	0.99978	2.2051e-4	4.4101e-4	0.0085065	TRUE
eyfpwt_homoharringtonine_bc1_total_vs_eyfpwt_untreated_bc1_total	CTU2_2_3	CTU2	838.8	469.14	838.8	469.14	-0.83694	68323	11072	3.5131	2.2147e-4	0.99978	4.4294e-4	0.0085247	FALSE
eyfpwt_homoharringtonine_bc1_total_vs_eyfpwt_untreated_bc1_total	POLDIP3_2_3	POLDIP3	7842.6	6713.3	7842.6	6713.3	-0.22428	637660	103520	3.5099	2.2411e-4	0.99978	4.4822e-4	0.0086069	FALSE
eyfpwt_homoharringtonine_bc1_total_vs_eyfpwt_untreated_bc1_total	POLR2D_4_1	POLR2D	28.957	97.565	28.957	97.565	1.7182	2353.5	382.23	3.5093	0.99976	2.4141e-4	4.8281e-4	0.00903	TRUE
eyfpwt_homoharringtonine_bc1_total_vs_eyfpwt_untreated_bc1_total	SMAD7_2_3	SMAD7	1196.9	1637.9	1196.9	1637.9	0.45217	97217	15799	3.5081	0.99977	2.2563e-4	4.5126e-4	0.0086461	TRUE
eyfpwt_homoharringtonine_bc1_total_vs_eyfpwt_untreated_bc1_total	PRRC2C_2_3	PRRC2C	1446.9	1931.6	1446.9	1931.6	0.41657	117460	19099	3.5072	0.99977	2.2645e-4	4.529e-4	0.0086582	TRUE
eyfpwt_homoharringtonine_bc1_total_vs_eyfpwt_untreated_bc1_total	ADD3_3_4	ADD3	1403.5	1880.7	1403.5	1880.7	0.42203	113890	18525	3.5065	0.99977	2.2702e-4	4.5405e-4	0.008661	TRUE
eyfpwt_homoharringtonine_bc1_total_vs_eyfpwt_untreated_bc1_total	RPL24_3_4	RPL24	924.71	1311.9	924.71	1311.9	0.50418	74976	12206	3.5051	0.99977	2.2826e-4	4.5652e-4	0.0086736	TRUE
eyfpwt_homoharringtonine_bc1_total_vs_eyfpwt_untreated_bc1_total	PDIA3_3_4	PDIA3	1167.9	732.78	1167.9	732.78	-0.6718	94687	15416	3.5048	2.2845e-4	0.99977	4.5689e-4	0.0086736	FALSE
eyfpwt_homoharringtonine_bc1_total_vs_eyfpwt_untreated_bc1_total	HNRNPM_4_1	HNRNPM	1056	1469.7	1056	1469.7	0.47656	85586	13938	3.5044	0.99977	2.2886e-4	4.5772e-4	0.0086736	TRUE
eyfpwt_homoharringtonine_bc1_total_vs_eyfpwt_untreated_bc1_total	MRPL3_2_3	MRPL3	407.33	150.5	407.33	150.5	-1.4304	32982	5376.6	3.5027	2.3031e-4	0.99977	4.6061e-4	0.0087092	FALSE
eyfpwt_homoharringtonine_bc1_total_vs_eyfpwt_untreated_bc1_total	DCP1A_1_2	DCP1A	7016.4	5951.5	7016.4	5951.5	-0.23744	567000	92613	3.4992	2.3333e-4	0.99977	4.6666e-4	0.0088006	FALSE
eyfpwt_homoharringtonine_bc1_total_vs_eyfpwt_untreated_bc1_total	IFIH1_4_1	IFIH1	284.75	499.24	284.75	499.24	0.80789	23004	3758.5	3.4987	0.99977	2.3374e-4	4.6749e-4	0.0088006	TRUE
eyfpwt_homoharringtonine_bc1_total_vs_eyfpwt_untreated_bc1_total	MFAP1_3_4	MFAP1	284.75	70.579	284.75	70.579	-1.9971	22934	3758.5	3.4953	2.3677e-4	0.99976	4.7354e-4	0.0088952	FALSE
eyfpwt_homoharringtonine_bc1_total_vs_eyfpwt_untreated_bc1_total	IGF2BP1_1_2	IGF2BP1	629.34	947.63	629.34	947.63	0.58971	50654	8307	3.4922	0.99976	2.3953e-4	4.7907e-4	0.0089794	TRUE
eyfpwt_homoharringtonine_bc1_total_vs_eyfpwt_untreated_bc1_total	ABCE1_1_2	ABCE1	1987.4	2552.3	1987.4	2552.3	0.36071	159510	26233	3.4873	0.99976	2.4398e-4	4.8795e-4	0.0091063	TRUE
eyfpwt_homoharringtonine_bc1_total_vs_eyfpwt_untreated_bc1_total	RPS19_3_4	RPS19	931.46	544.91	931.46	544.91	-0.77238	74710	12295	3.4861	2.4503e-4	0.99975	4.9007e-4	0.0091261	FALSE
eyfpwt_homoharringtonine_bc1_total_vs_eyfpwt_untreated_bc1_total	KHDC1_2_3	KHDC1	1354.2	888.47	1354.2	888.47	-0.60754	108470	17875	3.4837	2.4722e-4	0.99975	4.9444e-4	0.0091877	FALSE
eyfpwt_homoharringtonine_bc1_total_vs_eyfpwt_untreated_bc1_total	HNRNPA2B1_4_1	HNRNPA2B1	23.166	84.072	23.166	84.072	1.8157	1854.8	305.78	3.483	0.99973	2.7318e-4	5.4636e-4	0.0098965	TRUE
eyfpwt_homoharringtonine_bc1_total_vs_eyfpwt_untreated_bc1_total	CAPRIN1_4_1	CAPRIN1	122.59	262.6	122.59	262.6	1.0928	9801.4	1618.1	3.4806	0.99975	2.5041e-4	5.0082e-4	0.0092861	TRUE
eyfpwt_homoharringtonine_bc1_total_vs_eyfpwt_untreated_bc1_total	EIF5A2_2_3	EIF5A2	6190.1	7184.5	6190.1	7184.5	0.2149	494440	81707	3.4789	0.99975	2.5175e-4	5.0349e-4	0.0093157	TRUE
eyfpwt_homoharringtonine_bc1_total_vs_eyfpwt_untreated_bc1_total	TXNL4B_4_1	TXNL4B	1639	2150.6	1639	2150.6	0.39172	130870	21634	3.4783	0.99975	2.5233e-4	5.0466e-4	0.0093172	TRUE
eyfpwt_homoharringtonine_bc1_total_vs_eyfpwt_untreated_bc1_total	CLK1_2_3	CLK1	787.64	1141.7	787.64	1141.7	0.53503	62687	10397	3.4726	0.99974	2.5769e-4	5.1538e-4	0.0094949	TRUE
eyfpwt_homoharringtonine_bc1_total_vs_eyfpwt_untreated_bc1_total	SCAMP3_2_3	SCAMP3	19.305	74.731	19.305	74.731	1.8991	1536	254.82	3.4722	0.99971	2.9112e-4	5.8224e-4	0.010415	TRUE
eyfpwt_homoharringtonine_bc1_total_vs_eyfpwt_untreated_bc1_total	MRPL17_1_2	MRPL17	1532.8	1039	1532.8	1039	-0.56058	121940	20232	3.4719	2.5841e-4	0.99974	5.1681e-4	0.0095009	FALSE
eyfpwt_homoharringtonine_bc1_total_vs_eyfpwt_untreated_bc1_total	TUT4_1_2	TUT4	1479.7	1964.8	1479.7	1964.8	0.40882	117650	19532	3.4709	0.99974	2.5937e-4	5.1873e-4	0.009516	TRUE
eyfpwt_homoharringtonine_bc1_total_vs_eyfpwt_untreated_bc1_total	CSNK1E_4_1	CSNK1E	1851.3	1309.9	1851.3	1309.9	-0.49883	146600	24437	3.4638	2.6628e-4	0.99973	5.3255e-4	0.0097488	FALSE
eyfpwt_homoharringtonine_bc1_total_vs_eyfpwt_untreated_bc1_total	CSDE1_4_1	CSDE1	229.73	420.36	229.73	420.36	0.86886	18170	3032.3	3.4619	0.99973	2.6823e-4	5.3646e-4	0.0097972	TRUE
eyfpwt_homoharringtonine_bc1_total_vs_eyfpwt_untreated_bc1_total	LDHA_4_1	LDHA	4733.6	3868.4	4733.6	3868.4	-0.29114	374290	62481	3.4614	2.6874e-4	0.99973	5.3747e-4	0.0097972	FALSE
eyfpwt_homoharringtonine_bc1_total_vs_eyfpwt_untreated_bc1_total	PUS7L_3_4	PUS7L	296.33	512.74	296.33	512.74	0.78896	23416	3911.4	3.4602	0.99973	2.6988e-4	5.3976e-4	0.0098182	TRUE
eyfpwt_homoharringtonine_bc1_total_vs_eyfpwt_untreated_bc1_total	MRPS5_2_3	MRPS5	972	580.2	972	580.2	-0.7434	76754	12830	3.459	2.7108e-4	0.99973	5.4217e-4	0.0098412	FALSE
eyfpwt_homoharringtonine_bc1_total_vs_eyfpwt_untreated_bc1_total	YLPM1_4_1	YLPM1	1627.4	1122	1627.4	1122	-0.5361	127720	21481	3.4483	2.8201e-4	0.99972	5.6403e-4	0.010195	FALSE
eyfpwt_homoharringtonine_bc1_total_vs_eyfpwt_untreated_bc1_total	CPSF4_3_4	CPSF4	5256.7	6164.3	5256.7	6164.3	0.22972	411810	69387	3.4453	0.99971	2.8525e-4	5.7049e-4	0.01029	TRUE
eyfpwt_homoharringtonine_bc1_total_vs_eyfpwt_untreated_bc1_total	CLP1_3_4	CLP1	1005.8	609.26	1005.8	609.26	-0.72225	78615	13276	3.4414	2.8936e-4	0.99971	5.7872e-4	0.010397	FALSE
eyfpwt_homoharringtonine_bc1_total_vs_eyfpwt_untreated_bc1_total	HLA-A_1_2	HLA-A	1293.4	843.84	1293.4	843.84	-0.61557	101070	17073	3.4409	2.8992e-4	0.99971	5.7983e-4	0.010397	FALSE
eyfpwt_homoharringtonine_bc1_total_vs_eyfpwt_untreated_bc1_total	CSTF1_4_1	CSTF1	1723.9	2243	1723.9	2243	0.37951	134700	22755	3.4408	0.99971	2.9002e-4	5.8004e-4	0.010397	TRUE
eyfpwt_homoharringtonine_bc1_total_vs_eyfpwt_untreated_bc1_total	ZMAT5_2_3	ZMAT5	2414.1	1800.8	2414.1	1800.8	-0.42263	188050	31865	3.4356	2.9565e-4	0.9997	5.9131e-4	0.010555	FALSE
eyfpwt_homoharringtonine_bc1_total_vs_eyfpwt_untreated_bc1_total	RPL32_2_3	RPL32	361.97	124.55	361.97	124.55	-1.5316	28183	4777.8	3.4348	2.9647e-4	0.9997	5.9293e-4	0.010563	FALSE
eyfpwt_homoharringtonine_bc1_total_vs_eyfpwt_untreated_bc1_total	SMAD2_4_1	SMAD2	970.07	1358.6	970.07	1358.6	0.48558	75496	12805	3.434	0.9997	2.9742e-4	5.9484e-4	0.010575	TRUE
eyfpwt_homoharringtonine_bc1_total_vs_eyfpwt_untreated_bc1_total	METTL6_3_4	METTL6	2296.3	2893.7	2296.3	2893.7	0.33348	178460	30310	3.4315	0.9997	3.0009e-4	6.0019e-4	0.010626	TRUE
eyfpwt_homoharringtonine_bc1_total_vs_eyfpwt_untreated_bc1_total	NSUN7_3_4	NSUN7	2240.3	2830.4	2240.3	2830.4	0.33717	174110	29571	3.4315	0.9997	3.0011e-4	6.0021e-4	0.010626	TRUE
eyfpwt_homoharringtonine_bc1_total_vs_eyfpwt_untreated_bc1_total	RPL13A_4_1	RPL13A	1976.8	1423	1976.8	1423	-0.47396	153360	26093	3.4285	3.0343e-4	0.9997	6.0686e-4	0.010709	FALSE
eyfpwt_homoharringtonine_bc1_total_vs_eyfpwt_untreated_bc1_total	SIDT2_4_1	SIDT2	3927.6	3147	3927.6	3147	-0.31957	304660	51842	3.4283	3.0369e-4	0.9997	6.0738e-4	0.010709	FALSE
eyfpwt_homoharringtonine_bc1_total_vs_eyfpwt_untreated_bc1_total	ALDH7A1_1_2	ALDH7A1	2966.2	3644.2	2966.2	3644.2	0.29688	229820	39153	3.4263	0.99969	3.059e-4	6.1181e-4	0.010765	TRUE
eyfpwt_homoharringtonine_bc1_total_vs_eyfpwt_untreated_bc1_total	METTL5_4_1	METTL5	2244.2	2833.5	2244.2	2833.5	0.33628	173670	29622	3.4242	0.99969	3.0828e-4	6.1656e-4	0.010825	TRUE
eyfpwt_homoharringtonine_bc1_total_vs_eyfpwt_untreated_bc1_total	SRSF11_4_1	SRSF11	1545.4	2034.3	1545.4	2034.3	0.39639	119550	20398	3.4237	0.99969	3.0885e-4	6.177e-4	0.010825	TRUE
eyfpwt_homoharringtonine_bc1_total_vs_eyfpwt_untreated_bc1_total	GTPBP2_2_3	GTPBP2	2390	1782.1	2390	1782.1	-0.42318	184730	31546	3.4222	3.1059e-4	0.99969	6.2118e-4	0.010864	FALSE
eyfpwt_homoharringtonine_bc1_total_vs_eyfpwt_untreated_bc1_total	MRPL23_1_2	MRPL23	2129.3	2701.7	2129.3	2701.7	0.34334	163820	28106	3.4142	0.99968	3.1979e-4	6.3958e-4	0.011163	TRUE
eyfpwt_homoharringtonine_bc1_total_vs_eyfpwt_untreated_bc1_total	EPPK1_1_2	EPPK1	554.05	845.91	554.05	845.91	0.60959	42591	7313.2	3.4129	0.99968	3.214e-4	6.428e-4	0.011196	TRUE
eyfpwt_homoharringtonine_bc1_total_vs_eyfpwt_untreated_bc1_total	RRS1_2_3	RRS1	1597.5	1102.3	1597.5	1102.3	-0.5349	122610	21086	3.4102	3.2453e-4	0.99968	6.4907e-4	0.011283	FALSE
eyfpwt_homoharringtonine_bc1_total_vs_eyfpwt_untreated_bc1_total	FKBP1A_3_4	FKBP1A	493.24	768.07	493.24	768.07	0.6379	37765	6510.6	3.406	0.99967	3.2956e-4	6.5913e-4	0.0114	TRUE
eyfpwt_homoharringtonine_bc1_total_vs_eyfpwt_untreated_bc1_total	EIF4G3_3_4	EIF4G3	865.83	1229.9	865.83	1229.9	0.50595	66292	11429	3.406	0.99967	3.2956e-4	6.5913e-4	0.0114	TRUE
eyfpwt_homoharringtonine_bc1_total_vs_eyfpwt_untreated_bc1_total	CHGA_2_3	CHGA	560.81	267.79	560.81	267.79	-1.0636	42931	7402.4	3.4058	3.299e-4	0.99967	6.598e-4	0.0114	FALSE
eyfpwt_homoharringtonine_bc1_total_vs_eyfpwt_untreated_bc1_total	DDX17_4_1	DDX17	1746.1	2261.6	1746.1	2261.6	0.37302	132880	23048	3.3957	0.99966	3.4231e-4	6.8462e-4	0.011806	TRUE
eyfpwt_homoharringtonine_bc1_total_vs_eyfpwt_untreated_bc1_total	TRMT2B_2_3	TRMT2B	2825.3	3480.2	2825.3	3480.2	0.30067	214450	37292	3.3913	0.99965	3.4782e-4	6.9564e-4	0.011972	TRUE
eyfpwt_homoharringtonine_bc1_total_vs_eyfpwt_untreated_bc1_total	PDS5A_3_4	PDS5A	1502.9	1980.4	1502.9	1980.4	0.3978	113990	19837	3.3901	0.99965	3.4934e-4	6.9868e-4	0.012	TRUE
eyfpwt_homoharringtonine_bc1_total_vs_eyfpwt_untreated_bc1_total	NANOS3_3_4	NANOS3	1745.2	1231	1745.2	1231	-0.50321	132190	23035	3.3878	3.5227e-4	0.99965	7.0454e-4	0.012059	FALSE
eyfpwt_homoharringtonine_bc1_total_vs_eyfpwt_untreated_bc1_total	SETD1A_3_4	SETD1A	1792.5	2313.5	1792.5	2313.5	0.36798	135760	23660	3.3877	0.99965	3.5245e-4	7.0489e-4	0.012059	TRUE
eyfpwt_homoharringtonine_bc1_total_vs_eyfpwt_untreated_bc1_total	CPSF1_3_4	CPSF1	1752.9	2267.9	1752.9	2267.9	0.37142	132610	23137	3.3856	0.99964	3.5507e-4	7.1014e-4	0.012073	TRUE
eyfpwt_homoharringtonine_bc1_total_vs_eyfpwt_untreated_bc1_total	MRPL12_1_2	MRPL12	6459.4	5470.9	6459.4	5470.9	-0.23958	488570	85262	3.3853	3.5546e-4	0.99964	7.1091e-4	0.012073	FALSE
eyfpwt_homoharringtonine_bc1_total_vs_eyfpwt_untreated_bc1_total	NXT2_4_1	NXT2	3323.3	4032.4	3323.3	4032.4	0.27891	251350	43867	3.3852	0.99964	3.5562e-4	7.1123e-4	0.012073	TRUE
eyfpwt_homoharringtonine_bc1_total_vs_eyfpwt_untreated_bc1_total	AARS1_2_3	AARS1	1025.1	1418.8	1025.1	1418.8	0.46858	77523	13531	3.3851	0.99964	3.558e-4	7.116e-4	0.012073	TRUE
eyfpwt_homoharringtonine_bc1_total_vs_eyfpwt_untreated_bc1_total	LASP1_4_1	LASP1	3913.1	3143.9	3913.1	3143.9	-0.31568	295850	51651	3.3846	3.5638e-4	0.99964	7.1275e-4	0.012073	FALSE
eyfpwt_homoharringtonine_bc1_total_vs_eyfpwt_untreated_bc1_total	HSPA9_2_3	HSPA9	806.95	457.73	806.95	457.73	-0.81662	60977	10651	3.3837	3.5754e-4	0.99964	7.1507e-4	0.012089	FALSE
eyfpwt_homoharringtonine_bc1_total_vs_eyfpwt_untreated_bc1_total	CNP_3_4	CNP	465.25	729.66	465.25	729.66	0.64811	34958	6141.1	3.3742	0.99963	3.7022e-4	7.4044e-4	0.012493	TRUE
eyfpwt_homoharringtonine_bc1_total_vs_eyfpwt_untreated_bc1_total	TWF2_1_2	TWF2	3442.1	4161.1	3442.1	4161.1	0.2736	258470	45434	3.3731	0.99963	3.7159e-4	7.4319e-4	0.012515	TRUE
eyfpwt_homoharringtonine_bc1_total_vs_eyfpwt_untreated_bc1_total	RBM28_2_3	RBM28	3540.5	4269	3540.5	4269	0.26987	265340	46733	3.3698	0.99962	3.7612e-4	7.5224e-4	0.012643	TRUE
eyfpwt_homoharringtonine_bc1_total_vs_eyfpwt_untreated_bc1_total	PTRH1_2_3	PTRH1	1836.9	2361.3	1836.9	2361.3	0.36216	137510	24246	3.3679	0.99962	3.7865e-4	7.573e-4	0.012703	TRUE
eyfpwt_homoharringtonine_bc1_total_vs_eyfpwt_untreated_bc1_total	EXOG_4_1	EXOG	1694	2197.3	1694	2197.3	0.37509	126650	22360	3.3657	0.99962	3.817e-4	7.634e-4	0.012781	TRUE
eyfpwt_homoharringtonine_bc1_total_vs_eyfpwt_untreated_bc1_total	RPS20_1_2	RPS20	87.837	202.4	87.837	202.4	1.1951	6561.9	1159.4	3.3644	0.99961	3.8544e-4	7.7089e-4	0.012881	TRUE
eyfpwt_homoharringtonine_bc1_total_vs_eyfpwt_untreated_bc1_total	PNISR_2_3	PNISR	2782.8	3427.2	2782.8	3427.2	0.30041	207650	36732	3.3625	0.99961	3.8623e-4	7.7247e-4	0.012882	TRUE
eyfpwt_homoharringtonine_bc1_total_vs_eyfpwt_untreated_bc1_total	RNASE9_3_4	RNASE9	1388	1842.3	1388	1842.3	0.40824	103190	18321	3.3563	0.99961	3.9492e-4	7.8985e-4	0.013147	TRUE
eyfpwt_homoharringtonine_bc1_total_vs_eyfpwt_untreated_bc1_total	TRMT1_1_2	TRMT1	5740.3	4817	5740.3	4817	-0.25294	426230	75770	3.3542	3.9795e-4	0.9996	7.9591e-4	0.013222	FALSE
eyfpwt_homoharringtonine_bc1_total_vs_eyfpwt_untreated_bc1_total	NOP16_1_2	NOP16	1002.9	1388.7	1002.9	1388.7	0.46922	74443	13238	3.3537	0.9996	3.9873e-4	7.9746e-4	0.013222	TRUE
eyfpwt_homoharringtonine_bc1_total_vs_eyfpwt_untreated_bc1_total	CLK4_1_2	CLK4	5528	6433.1	5528	6433.1	0.21873	409620	72967	3.3508	0.9996	4.0295e-4	8.059e-4	0.013337	TRUE
eyfpwt_homoharringtonine_bc1_total_vs_eyfpwt_untreated_bc1_total	FLNA_3_4	FLNA	1894.8	2424.6	1894.8	2424.6	0.35555	140360	25010	3.3502	0.9996	4.0375e-4	8.0749e-4	0.013338	TRUE
eyfpwt_homoharringtonine_bc1_total_vs_eyfpwt_untreated_bc1_total	ELAPOR1_2_3	ELAPOR1	507.72	781.56	507.72	781.56	0.62133	37495	6701.7	3.3451	0.99959	4.1129e-4	8.2258e-4	0.013561	TRUE
eyfpwt_homoharringtonine_bc1_total_vs_eyfpwt_untreated_bc1_total	RNH1_1_2	RNH1	5400.6	6293	5400.6	6293	0.22059	398200	71285	3.3425	0.99958	4.152e-4	8.304e-4	0.013664	TRUE
eyfpwt_homoharringtonine_bc1_total_vs_eyfpwt_untreated_bc1_total	NOC3L_2_3	NOC3L	3428.6	4139.3	3428.6	4139.3	0.2717	252550	45255	3.3408	0.99958	4.1764e-4	8.3527e-4	0.013718	TRUE
eyfpwt_homoharringtonine_bc1_total_vs_eyfpwt_untreated_bc1_total	ACO1_2_3	ACO1	1893.8	2421.5	1893.8	2421.5	0.35443	139220	24998	3.3375	0.99958	4.2271e-4	8.4542e-4	0.013842	TRUE
eyfpwt_homoharringtonine_bc1_total_vs_eyfpwt_untreated_bc1_total	METTL5_2_3	METTL5	3455.6	4168.3	3455.6	4168.3	0.27047	254000	45612	3.3373	0.99958	4.2302e-4	8.4605e-4	0.013842	TRUE
eyfpwt_homoharringtonine_bc1_total_vs_eyfpwt_untreated_bc1_total	LSM14B_4_1	LSM14B	77.22	183.71	77.22	183.71	1.2397	5670.5	1019.3	3.3356	0.99957	4.2884e-4	8.5769e-4	0.0139	TRUE
eyfpwt_homoharringtonine_bc1_total_vs_eyfpwt_untreated_bc1_total	OAS1_1_2	OAS1	4812.7	3972.2	4812.7	3972.2	-0.27687	353270	63526	3.335	4.265e-4	0.99957	8.53e-4	0.013888	FALSE
eyfpwt_homoharringtonine_bc1_total_vs_eyfpwt_untreated_bc1_total	LARP6_3_4	LARP6	4046.3	4817	4046.3	4817	0.25148	297000	53410	3.3349	0.99957	4.2662e-4	8.5324e-4	0.013888	TRUE
eyfpwt_homoharringtonine_bc1_total_vs_eyfpwt_untreated_bc1_total	ANKHD1_2_3	ANKHD1	539.57	821	539.57	821	0.60465	39601	7122.1	3.3348	0.99957	4.2687e-4	8.5373e-4	0.013888	TRUE
eyfpwt_homoharringtonine_bc1_total_vs_eyfpwt_untreated_bc1_total	PUM1_1_2	PUM1	407.33	651.82	407.33	651.82	0.67693	29887	5376.6	3.3342	0.99957	4.2765e-4	8.553e-4	0.013888	TRUE
eyfpwt_homoharringtonine_bc1_total_vs_eyfpwt_untreated_bc1_total	ELP2_4_1	ELP2	390.92	151.54	390.92	151.54	-1.3614	28653	5160	3.3325	4.3027e-4	0.99957	8.6054e-4	0.013909	FALSE
eyfpwt_homoharringtonine_bc1_total_vs_eyfpwt_untreated_bc1_total	SAFB2_3_4	SAFB2	1542.5	1067	1542.5	1067	-0.53127	113040	20360	3.3323	4.3073e-4	0.99957	8.6145e-4	0.013909	FALSE
eyfpwt_homoharringtonine_bc1_total_vs_eyfpwt_untreated_bc1_total	TLR3_2_3	TLR3	1665.1	2158.9	1665.1	2158.9	0.37453	121940	21978	3.3312	0.99957	4.3243e-4	8.6485e-4	0.013938	TRUE
eyfpwt_homoharringtonine_bc1_total_vs_eyfpwt_untreated_bc1_total	NUDT12_3_4	NUDT12	3021.2	3685.7	3021.2	3685.7	0.28672	220760	39879	3.3274	0.99956	4.3835e-4	8.7669e-4	0.014102	TRUE
eyfpwt_homoharringtonine_bc1_total_vs_eyfpwt_untreated_bc1_total	EDF1_4_1	EDF1	41.506	119.36	41.506	119.36	1.5017	3030.8	547.86	3.3263	0.99954	4.5747e-4	9.1495e-4	0.014528	TRUE
eyfpwt_homoharringtonine_bc1_total_vs_eyfpwt_untreated_bc1_total	NONO_4_1	NONO	357.14	585.39	357.14	585.39	0.71134	26049	4714.1	3.3244	0.99956	4.4305e-4	8.861e-4	0.014227	TRUE
eyfpwt_homoharringtonine_bc1_total_vs_eyfpwt_untreated_bc1_total	PTPN1_1_2	PTPN1	918.91	1285	918.91	1285	0.48327	66993	12129	3.3236	0.99956	4.4426e-4	8.8852e-4	0.01424	TRUE
eyfpwt_homoharringtonine_bc1_total_vs_eyfpwt_untreated_bc1_total	SRSF12_4_1	SRSF12	1921.8	1392.9	1921.8	1392.9	-0.46408	139870	25367	3.3208	4.488e-4	0.99955	8.976e-4	0.014358	FALSE
eyfpwt_homoharringtonine_bc1_total_vs_eyfpwt_untreated_bc1_total	PDIA4_1_2	PDIA4	1303.1	867.71	1303.1	867.71	-0.58609	94775	17200	3.3197	4.506e-4	0.99955	9.012e-4	0.014389	FALSE
eyfpwt_homoharringtonine_bc1_total_vs_eyfpwt_untreated_bc1_total	IQCG_3_4	IQCG	2513.5	3117.9	2513.5	3117.9	0.31078	182670	33177	3.3184	0.99955	4.5263e-4	9.0526e-4	0.014427	TRUE
eyfpwt_homoharringtonine_bc1_total_vs_eyfpwt_untreated_bc1_total	SRP19_3_4	SRP19	746.14	1075.3	746.14	1075.3	0.52663	54173	9848.7	3.3168	0.99954	4.553e-4	9.106e-4	0.014486	TRUE
eyfpwt_homoharringtonine_bc1_total_vs_eyfpwt_untreated_bc1_total	MTDH_3_4	MTDH	1111	1512.3	1111	1512.3	0.44451	80507	14665	3.3136	0.99954	4.6059e-4	9.2119e-4	0.0146	TRUE
eyfpwt_homoharringtonine_bc1_total_vs_eyfpwt_untreated_bc1_total	PTH2_4_1	PTH2	2835.9	2195.2	2835.9	2195.2	-0.36929	205230	37433	3.3114	4.6415e-4	0.99954	9.2829e-4	0.014652	FALSE
eyfpwt_homoharringtonine_bc1_total_vs_eyfpwt_untreated_bc1_total	URM1_2_3	URM1	3118.7	3790.5	3118.7	3790.5	0.28136	225660	41166	3.3111	0.99954	4.6459e-4	9.2919e-4	0.014652	TRUE
eyfpwt_homoharringtonine_bc1_total_vs_eyfpwt_untreated_bc1_total	FBL_3_4	FBL	1207.5	1625.4	1207.5	1625.4	0.42843	87309	15939	3.3099	0.99953	4.6661e-4	9.3322e-4	0.014652	TRUE
eyfpwt_homoharringtonine_bc1_total_vs_eyfpwt_untreated_bc1_total	RPS29_1_2	RPS29	2034.7	2577.2	2034.7	2577.2	0.3408	147120	26858	3.3099	0.99953	4.6662e-4	9.3325e-4	0.014652	TRUE
eyfpwt_homoharringtonine_bc1_total_vs_eyfpwt_untreated_bc1_total	RPL10L_4_1	RPL10L	4379.3	5175.1	4379.3	5175.1	0.24083	316640	57805	3.3099	0.99953	4.6663e-4	9.3325e-4	0.014652	TRUE
eyfpwt_homoharringtonine_bc1_total_vs_eyfpwt_untreated_bc1_total	TSEN54_1_2	TSEN54	2832	3471.9	2832	3471.9	0.29378	204700	37382	3.3093	0.99953	4.6756e-4	0.00093513000000000005	0.014652	TRUE
eyfpwt_homoharringtonine_bc1_total_vs_eyfpwt_untreated_bc1_total	PSMB2_4_1	PSMB2	250	440.08	250	440.08	0.81337	18066	3299.9	3.309	0.99953	4.6818e-4	9.3635e-4	0.014652	TRUE
eyfpwt_homoharringtonine_bc1_total_vs_eyfpwt_untreated_bc1_total	DDX19B_2_3	DDX19B	2070.5	1523.7	2070.5	1523.7	-0.44214	149480	27329	3.3075	4.7073e-4	0.99953	9.4145e-4	0.014705	FALSE
eyfpwt_homoharringtonine_bc1_total_vs_eyfpwt_untreated_bc1_total	DDX59_4_1	DDX59	4947.9	4102.9	4947.9	4102.9	-0.27009	356940	65310	3.3062	4.7288e-4	0.99953	9.4576e-4	0.01474	FALSE
eyfpwt_homoharringtonine_bc1_total_vs_eyfpwt_untreated_bc1_total	FASTKD1_2_3	FASTKD1	2298.3	2874	2298.3	2874	0.32241	165760	30336	3.3058	0.99953	4.7357e-4	9.4713e-4	0.01474	TRUE
eyfpwt_homoharringtonine_bc1_total_vs_eyfpwt_untreated_bc1_total	RPL10_1_2	RPL10	846.52	497.17	846.52	497.17	-0.76662	61024	11174	3.305	4.7495e-4	0.99953	9.4991e-4	0.014757	FALSE
eyfpwt_homoharringtonine_bc1_total_vs_eyfpwt_untreated_bc1_total	HENMT1_2_3	HENMT1	601.35	895.73	601.35	895.73	0.57408	43331	7937.5	3.3042	0.99952	4.7617e-4	9.5233e-4	0.014768	TRUE
eyfpwt_homoharringtonine_bc1_total_vs_eyfpwt_untreated_bc1_total	UBAP2L_4_1	UBAP2L	3636.1	2912.4	3636.1	2912.4	-0.32006	261840	47995	3.3032	4.7795e-4	0.99952	9.559e-4	0.014797	FALSE
eyfpwt_homoharringtonine_bc1_total_vs_eyfpwt_untreated_bc1_total	TFIP11_2_3	TFIP11	1629.3	1145.9	1629.3	1145.9	-0.50746	116870	21507	3.2967	4.8917e-4	0.99951	9.7833e-4	0.015117	FALSE
eyfpwt_homoharringtonine_bc1_total_vs_eyfpwt_untreated_bc1_total	TRMU_1_2	TRMU	81.081	188.9	81.081	188.9	1.2101	5812.8	1070.2	3.2959	0.99951	4.9384e-4	9.8768e-4	0.01518	TRUE
eyfpwt_homoharringtonine_bc1_total_vs_eyfpwt_untreated_bc1_total	SCAF4_3_4	SCAF4	151.54	298.92	151.54	298.92	0.97537	10860	2000.3	3.2953	0.99951	4.9183e-4	9.8365e-4	0.015172	TRUE
eyfpwt_homoharringtonine_bc1_total_vs_eyfpwt_untreated_bc1_total	ZCCHC24_4_1	ZCCHC24	2596.5	1986.6	2596.5	1986.6	-0.38611	186000	34273	3.2945	4.9291e-4	0.99951	9.8582e-4	0.015178	FALSE
eyfpwt_homoharringtonine_bc1_total_vs_eyfpwt_untreated_bc1_total	NOL11_1_2	NOL11	3872.6	4616.7	3872.6	4616.7	0.25351	276870	51116	3.2914	0.9995	4.9852e-4	9.9704e-4	0.015259	TRUE
eyfpwt_homoharringtonine_bc1_total_vs_eyfpwt_untreated_bc1_total	COPG1_2_3	COPG1	1322.4	1757.2	1322.4	1757.2	0.40988	94537	17455	3.2912	0.9995	4.9877e-4	9.9754e-4	0.015259	TRUE
eyfpwt_homoharringtonine_bc1_total_vs_eyfpwt_untreated_bc1_total	GIGYF2_2_3	GIGYF2	2476.8	1881.8	2476.8	1881.8	-0.39622	177050	32693	3.291	4.9912e-4	0.9995	9.9823e-4	0.015259	FALSE
eyfpwt_homoharringtonine_bc1_total_vs_eyfpwt_untreated_bc1_total	PPID_1_2	PPID	5618.7	4722.6	5618.7	4722.6	-0.25061	401520	74164	3.2906	4.9995e-4	0.9995	9.999e-4	0.015259	FALSE
eyfpwt_homoharringtonine_bc1_total_vs_eyfpwt_untreated_bc1_total	PSMC4_4_1	PSMC4	92.664	207.59	92.664	207.59	1.1551	6603.6	1223.1	3.286	0.99949	5.1014e-4	0.0010203	0.015542	TRUE
eyfpwt_homoharringtonine_bc1_total_vs_eyfpwt_untreated_bc1_total	DDX1_2_3	DDX1	3560.8	2849.1	3560.8	2849.1	-0.32158	253240	47001	3.2827	5.141e-4	0.99949	0.0010282	0.015608	FALSE
eyfpwt_homoharringtonine_bc1_total_vs_eyfpwt_untreated_bc1_total	EIF4ENIF1_4_1	EIF4ENIF1	1473.9	1931.6	1473.9	1931.6	0.38989	104720	19455	3.2811	0.99948	5.1701e-4	0.001034	0.015608	TRUE
eyfpwt_homoharringtonine_bc1_total_vs_eyfpwt_untreated_bc1_total	EFTUD2_4_1	EFTUD2	536.68	260.52	536.68	260.52	-1.0398	38131	7083.9	3.2811	5.1702e-4	0.99948	0.001034	0.015608	FALSE
eyfpwt_homoharringtonine_bc1_total_vs_eyfpwt_untreated_bc1_total	SLC25A48_2_3	SLC25A48	2539.6	1938.9	2539.6	1938.9	-0.3892	180430	33521	3.281	0.00051719000000000005	0.99948	0.0010344	0.015608	FALSE
eyfpwt_homoharringtonine_bc1_total_vs_eyfpwt_untreated_bc1_total	SAP30BP_3_4	SAP30BP	1060.8	672.58	1060.8	672.58	-0.6566	75360	14002	3.2809	5.1744e-4	0.99948	0.0010349	0.015608	FALSE
eyfpwt_homoharringtonine_bc1_total_vs_eyfpwt_untreated_bc1_total	UNKL_4_1	UNKL	3161.2	2491	3161.2	2491	-0.3436	224550	41726	3.2807	5.1772e-4	0.99948	0.0010354	0.015608	FALSE
eyfpwt_homoharringtonine_bc1_total_vs_eyfpwt_untreated_bc1_total	RPL21_1_2	RPL21	363.9	137.01	363.9	137.01	-1.4028	25740	4803.3	3.2738	5.3054e-4	0.99947	0.0010611	0.015945	FALSE
eyfpwt_homoharringtonine_bc1_total_vs_eyfpwt_untreated_bc1_total	PCBP3_2_3	PCBP3	1513.5	1976.2	1513.5	1976.2	0.38462	107050	19978	3.2737	0.99947	5.3076e-4	0.0010615	0.015945	TRUE
eyfpwt_homoharringtonine_bc1_total_vs_eyfpwt_untreated_bc1_total	ANXA7_3_4	ANXA7	666.02	359.12	666.02	359.12	-0.88924	47093	8791.2	3.2732	5.3174e-4	0.99947	0.0010635	0.015947	FALSE
eyfpwt_homoharringtonine_bc1_total_vs_eyfpwt_untreated_bc1_total	DKC1_4_1	DKC1	3786.7	4518.1	3786.7	4518.1	0.25473	267510	49982	3.2717	0.99947	5.3452e-4	0.001069	0.016002	TRUE
eyfpwt_homoharringtonine_bc1_total_vs_eyfpwt_untreated_bc1_total	EXOSC2_4_1	EXOSC2	1312.7	882.24	1312.7	882.24	-0.5728	92663	17328	3.2704	5.3699e-4	0.99946	0.001074	0.016048	FALSE
eyfpwt_homoharringtonine_bc1_total_vs_eyfpwt_untreated_bc1_total	C9ORF129_3_4	C9ORF129	2508.7	1913.9	2508.7	1913.9	-0.3902	176850	33113	3.2683	5.41e-4	0.99946	0.001082	0.016121	FALSE
eyfpwt_homoharringtonine_bc1_total_vs_eyfpwt_untreated_bc1_total	THG1L_4_1	THG1L	1298.3	1726.1	1298.3	1726.1	0.41065	91515	17136	3.2681	0.99946	5.4128e-4	0.0010826	0.016121	TRUE
eyfpwt_homoharringtonine_bc1_total_vs_eyfpwt_untreated_bc1_total	ROR2_4_1	ROR2	1909.3	2427.7	1909.3	2427.7	0.34643	134400	25201	3.2659	0.99945	5.4559e-4	0.0010912	0.016204	TRUE
eyfpwt_homoharringtonine_bc1_total_vs_eyfpwt_untreated_bc1_total	PDCD4_3_4	PDCD4	2442.1	1855.8	2442.1	1855.8	-0.39587	171850	32234	3.2653	5.4667e-4	0.99945	0.0010933	0.016204	FALSE
eyfpwt_homoharringtonine_bc1_total_vs_eyfpwt_untreated_bc1_total	GFM1_3_4	GFM1	170.85	325.91	170.85	325.91	0.92775	12022	2255.1	3.2653	0.99945	5.4691e-4	0.0010938	0.016204	TRUE
eyfpwt_homoharringtonine_bc1_total_vs_eyfpwt_untreated_bc1_total	SNTB2_3_4	SNTB2	2546.3	1948.2	2546.3	1948.2	-0.3861	178880	33610	3.2625	5.5207e-4	0.99945	0.0011041	0.016329	FALSE
eyfpwt_homoharringtonine_bc1_total_vs_eyfpwt_untreated_bc1_total	CLNS1A_2_3	CLNS1A	1287.6	862.52	1287.6	862.52	-0.57755	90363	16996	3.2609	5.5534e-4	0.99944	0.0011107	0.016385	FALSE
eyfpwt_homoharringtonine_bc1_total_vs_eyfpwt_untreated_bc1_total	PAPOLG_4_1	PAPOLG	994.2	620.68	994.2	620.68	-0.67882	69759	13123	3.2606	5.5586e-4	0.99944	0.0011117	0.016385	FALSE
eyfpwt_homoharringtonine_bc1_total_vs_eyfpwt_untreated_bc1_total	ACTR1A_2_3	ACTR1A	1865.8	1354.5	1865.8	1354.5	-0.46176	130730	24628	3.2582	5.6056e-4	0.99944	0.0011211	0.016495	FALSE
eyfpwt_homoharringtonine_bc1_total_vs_eyfpwt_untreated_bc1_total	SPTBN5_3_4	SPTBN5	3557.9	4263.8	3557.9	4263.8	0.26105	249160	46963	3.2574	0.99944	5.6212e-4	0.0011242	0.016513	TRUE
eyfpwt_homoharringtonine_bc1_total_vs_eyfpwt_untreated_bc1_total	MTREX_1_2	MTREX	3616.8	2905.2	3616.8	2905.2	-0.31599	253200	47740	3.2569	5.6319e-4	0.99944	0.0011264	0.016516	FALSE
eyfpwt_homoharringtonine_bc1_total_vs_eyfpwt_untreated_bc1_total	TNRC6A_3_4	TNRC6A	1661.2	2143.3	1661.2	2143.3	0.36744	116230	21927	3.256	0.99943	5.6505e-4	0.0011301	0.016543	TRUE
eyfpwt_homoharringtonine_bc1_total_vs_eyfpwt_untreated_bc1_total	MRPL32_4_1	MRPL32	1378.4	1817.4	1378.4	1817.4	0.39867	96379	18194	3.2549	0.99943	5.6708e-4	0.0011342	0.016574	TRUE
eyfpwt_homoharringtonine_bc1_total_vs_eyfpwt_untreated_bc1_total	RBMY1B_3_4	RBMY1B	2802.1	2176.5	2802.1	2176.5	-0.36433	195670	36987	3.2528	5.714e-4	0.99943	0.0011428	0.016672	FALSE
eyfpwt_homoharringtonine_bc1_total_vs_eyfpwt_untreated_bc1_total	SLU7_2_3	SLU7	739.38	418.29	739.38	418.29	-0.82033	51550	9759.5	3.2503	5.765e-4	0.99942	0.001153	0.016793	FALSE
eyfpwt_homoharringtonine_bc1_total_vs_eyfpwt_untreated_bc1_total	KIN_1_2	KIN	810.81	1146.9	810.81	1146.9	0.4998	56483	10702	3.2489	0.99942	5.7926e-4	0.0011585	0.016845	TRUE
eyfpwt_homoharringtonine_bc1_total_vs_eyfpwt_untreated_bc1_total	DNAJC21_3_4	DNAJC21	2740.3	3357.7	2740.3	3357.7	0.29302	190570	36171	3.2461	0.99942	5.85e-4	0.00117	0.016983	TRUE
eyfpwt_homoharringtonine_bc1_total_vs_eyfpwt_untreated_bc1_total	SNW1_4_1	SNW1	149.61	293.73	149.61	293.73	0.96857	10385	1974.8	3.2431	0.99941	5.9138e-4	0.0011828	0.017139	TRUE
eyfpwt_homoharringtonine_bc1_total_vs_eyfpwt_untreated_bc1_total	CWC22_2_3	CWC22	1115.8	722.4	1115.8	722.4	-0.62654	77392	14728	3.2418	5.939e-4	0.99941	0.0011878	0.017183	FALSE
eyfpwt_homoharringtonine_bc1_total_vs_eyfpwt_untreated_bc1_total	SYMPK_1_2	SYMPK	801.15	1134.5	801.15	1134.5	0.50132	55545	10575	3.2412	0.9994	5.9523e-4	0.0011905	0.017193	TRUE
eyfpwt_homoharringtonine_bc1_total_vs_eyfpwt_untreated_bc1_total	TBL3_2_3	TBL3	2389	1814.3	2389	1814.3	-0.39679	165130	31534	3.2363	6.0554e-4	0.99939	0.0012111	0.017461	FALSE
eyfpwt_homoharringtonine_bc1_total_vs_eyfpwt_untreated_bc1_total	RIDA_3_4	RIDA	2685.3	2076.9	2685.3	2076.9	-0.37051	185090	35445	3.2317	6.1537e-4	0.99938	0.0012307	0.017715	FALSE
eyfpwt_homoharringtonine_bc1_total_vs_eyfpwt_untreated_bc1_total	MRPS22_4_1	MRPS22	332.04	545.95	332.04	545.95	0.71569	22878	4382.8	3.2311	0.99938	6.1666e-4	0.0012333000000000001	0.017723	TRUE
eyfpwt_homoharringtonine_bc1_total_vs_eyfpwt_untreated_bc1_total	GDI2_4_1	GDI2	2357.1	1787.3	2357.1	1787.3	-0.39904	162350	31113	3.2305	6.1796e-4	0.99938	0.0012359	0.017731	FALSE
eyfpwt_homoharringtonine_bc1_total_vs_eyfpwt_untreated_bc1_total	BAZ2B_2_3	BAZ2B	292.47	493.02	292.47	493.02	0.75135	20110	3860.5	3.2277	0.99938	6.2391e-4	0.0012478	0.017872	TRUE
eyfpwt_homoharringtonine_bc1_total_vs_eyfpwt_untreated_bc1_total	NOSIP_3_4	NOSIP	989.38	620.68	989.38	620.68	-0.6718	67968	13059	3.2263	6.2696e-4	0.99937	0.0012539	0.017929	FALSE
eyfpwt_homoharringtonine_bc1_total_vs_eyfpwt_untreated_bc1_total	H4C2_1_2	H4C2	3791.5	3070.2	3791.5	3070.2	-0.30434	260130	50046	3.2242	6.3154e-4	0.99937	0.0012631	0.01803	FALSE
eyfpwt_homoharringtonine_bc1_total_vs_eyfpwt_untreated_bc1_total	RBM38_3_4	RBM38	3076.2	2426.7	3076.2	2426.7	-0.34206	210970	40605	3.2235	6.3312e-4	0.99937	0.0012662	0.018046	FALSE
eyfpwt_homoharringtonine_bc1_total_vs_eyfpwt_untreated_bc1_total	S100A9_2_3	S100A9	2093.6	1557.9	2093.6	1557.9	-0.42613	143480	27635	3.2224	6.3555e-4	0.99936	0.0012711	0.018063	FALSE
eyfpwt_homoharringtonine_bc1_total_vs_eyfpwt_untreated_bc1_total	MARS2_3_4	MARS2	2899.6	3530	2899.6	3530	0.28372000000000003	198700	38273	3.2223	0.99936	6.3584e-4	0.0012717	0.018063	TRUE
eyfpwt_homoharringtonine_bc1_total_vs_eyfpwt_untreated_bc1_total	DYNC1I2_1_2	DYNC1I2	1979.7	2500.4	1979.7	2500.4	0.33669	135540	26131	3.2208	0.99936	6.3914e-4	0.0012783	0.018127	TRUE
eyfpwt_homoharringtonine_bc1_total_vs_eyfpwt_untreated_bc1_total	RPL35A_1_2	RPL35A	1081.1	696.45	1081.1	696.45	-0.63364	73968	14270	3.2198	6.4138e-4	0.99936	0.0012828	0.018138	FALSE
eyfpwt_homoharringtonine_bc1_total_vs_eyfpwt_untreated_bc1_total	CISD2_2_3	CISD2	2625.5	3224.8	2625.5	3224.8	0.29655	179630	34655	3.2197	0.99936	6.4162e-4	0.0012832	0.018138	TRUE
eyfpwt_homoharringtonine_bc1_total_vs_eyfpwt_untreated_bc1_total	EIF3E_1_2	EIF3E	348.45	566.71	348.45	566.71	0.70005	23818	4599.4	3.2182	0.99936	6.45e-4	0.00129	0.018203	TRUE
eyfpwt_homoharringtonine_bc1_total_vs_eyfpwt_untreated_bc1_total	RBMS3_2_3	RBMS3	5599.4	4724.7	5599.4	4724.7	-0.24501	382590	73910	3.2176	6.4639e-4	0.99935	0.0012928	0.018213	FALSE
eyfpwt_homoharringtonine_bc1_total_vs_eyfpwt_untreated_bc1_total	SCAF11_4_1	SCAF11	2363.9	2932.2	2363.9	2932.2	0.31068	161460	31202	3.217	0.99935	6.4763e-4	0.0012953	0.018218	TRUE
eyfpwt_homoharringtonine_bc1_total_vs_eyfpwt_untreated_bc1_total	THOC3_1_2	THOC3	799.22	1129.3	799.22	1129.3	0.49819	54464	10549	3.2133	0.99934	6.5601e-4	0.001312	0.018424	TRUE
eyfpwt_homoharringtonine_bc1_total_vs_eyfpwt_untreated_bc1_total	EIF1AD_1_2	EIF1AD	73.359	173.33	73.359	173.33	1.2293	4997.5	968.3	3.2128	0.99934	6.6327e-4	0.0013265	0.018567	TRUE
eyfpwt_homoharringtonine_bc1_total_vs_eyfpwt_untreated_bc1_total	AEN_3_4	AEN	6347.5	5418	6347.5	5418	-0.22838	431960	83784	3.2111	6.6111e-4	0.99934	0.0013222	0.018537	FALSE
eyfpwt_homoharringtonine_bc1_total_vs_eyfpwt_untreated_bc1_total	PARP4_3_4	PARP4	2445.9	1869.3	2445.9	1869.3	-0.3877	166250	32285	3.2092	6.6563e-4	0.99933	0.0013313	0.018603	FALSE
eyfpwt_homoharringtonine_bc1_total_vs_eyfpwt_untreated_bc1_total	RBM7_1_2	RBM7	1738.4	2224.3	1738.4	2224.3	0.35539	118040	22946	3.2075	0.99933	6.6946e-4	0.0013389	0.01868	TRUE
eyfpwt_homoharringtonine_bc1_total_vs_eyfpwt_untreated_bc1_total	TKT_2_3	TKT	4977.8	4155.9	4977.8	4155.9	-0.26029	337770	65705	3.2065	6.719e-4	0.99933	0.0013438	0.018718	FALSE
eyfpwt_homoharringtonine_bc1_total_vs_eyfpwt_untreated_bc1_total	HNRNPL_4_1	HNRNPL	1385.1	951.78	1385.1	951.78	-0.54084	93895	18283	3.2049	6.756e-4	0.99932	0.0013512	0.018768	FALSE
eyfpwt_homoharringtonine_bc1_total_vs_eyfpwt_untreated_bc1_total	INTS10_3_4	INTS10	1920.8	1410.5	1920.8	1410.5	-0.44521	130200	25354	3.2048	6.7588e-4	0.99932	0.0013518	0.018768	FALSE
eyfpwt_homoharringtonine_bc1_total_vs_eyfpwt_untreated_bc1_total	RPL17-C18ORF32_3_4	RPL17-C18ORF32	642.85	347.71	642.85	347.71	-0.88472	43556	8485.4	3.2041	6.7747e-4	0.99932	0.0013549	0.018782	FALSE
eyfpwt_homoharringtonine_bc1_total_vs_eyfpwt_untreated_bc1_total	SETX_3_4	SETX	1131.3	1522.6	1131.3	1522.6	0.42831	76587	14932	3.2028	0.99932	6.8051e-4	0.001361	0.018836	TRUE
eyfpwt_homoharringtonine_bc1_total_vs_eyfpwt_untreated_bc1_total	POLR2E_2_3	POLR2E	637.06	343.55	637.06	343.55	-0.88897	43074	8409	3.2007	6.854e-4	0.99931	0.0013708	0.018941	FALSE
eyfpwt_homoharringtonine_bc1_total_vs_eyfpwt_untreated_bc1_total	TSN_2_3	TSN	1646.7	1174.9	1646.7	1174.9	-0.48665	111290	21736	3.2	6.8721e-4	0.99931	0.0013744	0.018947	FALSE
eyfpwt_homoharringtonine_bc1_total_vs_eyfpwt_untreated_bc1_total	CDKN2A_2_3	CDKN2A	826.25	1160.4	826.25	1160.4	0.48947	55829	10906	3.1997	0.99931	6.8783e-4	0.0013757	0.018947	TRUE
eyfpwt_homoharringtonine_bc1_total_vs_eyfpwt_untreated_bc1_total	SORBS2_4_1	SORBS2	5893.8	5001.8	5893.8	5001.8	-0.23671	397840	77796	3.1981	6.9164e-4	0.99931	0.0013833	0.019022	FALSE
eyfpwt_homoharringtonine_bc1_total_vs_eyfpwt_untreated_bc1_total	NXF2B_2_3	NXF2B	1028	1400.2	1028	1400.2	0.4454	69259	13569	3.1951	0.9993	6.9902e-4	0.001398	0.019167	TRUE
eyfpwt_homoharringtonine_bc1_total_vs_eyfpwt_untreated_bc1_total	LOC81691_4_1	LOC81691	1747.1	1262.1	1747.1	1262.1	-0.46879	117600	23061	3.1936	7.0256e-4	0.9993	0.0014051	0.019167	FALSE
eyfpwt_homoharringtonine_bc1_total_vs_eyfpwt_untreated_bc1_total	ELAVL1_1_2	ELAVL1	1255.8	1666.9	1255.8	1666.9	0.40831	84513	16576	3.1933	0.9993	7.0327e-4	0.0014065	0.019167	TRUE
eyfpwt_homoharringtonine_bc1_total_vs_eyfpwt_untreated_bc1_total	CNOT8_2_3	CNOT8	1303.1	884.32	1303.1	884.32	-0.55877	87683	17200	3.1931	7.0388e-4	0.9993	0.0014078	0.019167	FALSE
eyfpwt_homoharringtonine_bc1_total_vs_eyfpwt_untreated_bc1_total	PRPF19_1_2	PRPF19	1165.1	769.11	1165.1	769.11	-0.5985	78387	15378	3.1929	7.0427e-4	0.9993	0.0014085	0.019167	FALSE
eyfpwt_homoharringtonine_bc1_total_vs_eyfpwt_untreated_bc1_total	INTS4_4_1	INTS4	474.9	222.12	474.9	222.12	-1.0929	31950	6268.5	3.1928	7.0455e-4	0.9993	0.0014091	0.019167	FALSE
eyfpwt_homoharringtonine_bc1_total_vs_eyfpwt_untreated_bc1_total	CRNKL1_3_4	CRNKL1	1210.4	1614	1210.4	1614	0.41482	81431	15977	3.1927	0.9993	7.0469e-4	0.0014094	0.019167	TRUE
eyfpwt_homoharringtonine_bc1_total_vs_eyfpwt_untreated_bc1_total	ERI2_1_2	ERI2	2925.7	3552.8	2925.7	3552.8	0.28012	196670	38617	3.1915	0.99929	7.0771e-4	0.0014154	0.019206	TRUE
eyfpwt_homoharringtonine_bc1_total_vs_eyfpwt_untreated_bc1_total	PTRH1_3_4	PTRH1	2544.4	1959.6	2544.4	1959.6	-0.37658	170980	33585	3.191	7.0902e-4	0.99929	0.001418	0.019206	FALSE
eyfpwt_homoharringtonine_bc1_total_vs_eyfpwt_untreated_bc1_total	PCBP2_3_4	PCBP2	4335.9	3572.6	4335.9	3572.6	-0.2793	291340	57232	3.1908	7.0946e-4	0.99929	0.0014189	0.019206	FALSE
eyfpwt_homoharringtonine_bc1_total_vs_eyfpwt_untreated_bc1_total	RNASE4_3_4	RNASE4	2431.5	1860	2431.5	1860	-0.38636	163300	32094	3.19	7.1132e-4	0.99929	0.0014226	0.019226	FALSE
eyfpwt_homoharringtonine_bc1_total_vs_eyfpwt_untreated_bc1_total	TNRC6B_1_2	TNRC6B	4162.1	3414.8	4162.1	3414.8	-0.28545	279270	54939	3.1885	7.1502e-4	0.99928	0.00143	0.019286	FALSE
eyfpwt_homoharringtonine_bc1_total_vs_eyfpwt_untreated_bc1_total	FXR1_4_1	FXR1	1962.3	2475.5	1962.3	2475.5	0.33497	131640	25902	3.1882	0.99928	7.1577e-4	0.0014315	0.019286	TRUE
eyfpwt_homoharringtonine_bc1_total_vs_eyfpwt_untreated_bc1_total	RBM5_1_2	RBM5	193.05	353.93	193.05	353.93	0.87113	12942	2548.2	3.1871	0.99928	7.1849e-4	0.001437	0.019329	TRUE
eyfpwt_homoharringtonine_bc1_total_vs_eyfpwt_untreated_bc1_total	BMS1_1_2	BMS1	769.3	448.39	769.3	448.39	-0.77747	51494	10154	3.1847	7.2462e-4	0.99928	0.0014492	0.019436	FALSE
eyfpwt_homoharringtonine_bc1_total_vs_eyfpwt_untreated_bc1_total	EIF4B_3_4	EIF4B	666.02	367.43	666.02	367.43	-0.85635	44579	8791.2	3.1846	7.2474e-4	0.99928	0.0014495	0.019436	FALSE
eyfpwt_homoharringtonine_bc1_total_vs_eyfpwt_untreated_bc1_total	DHX35_2_3	DHX35	3960.4	4688.3	3960.4	4688.3	0.24337	264930	52276	3.1837	0.99927	7.2699e-4	0.001454	0.019437	TRUE
eyfpwt_homoharringtonine_bc1_total_vs_eyfpwt_untreated_bc1_total	TRIT1_2_3	TRIT1	3729.7	4436.1	3729.7	4436.1	0.25017	249500	49231	3.1837	0.99927	7.2704e-4	0.0014541	0.019437	TRUE
eyfpwt_homoharringtonine_bc1_total_vs_eyfpwt_untreated_bc1_total	ZC3H12B_3_4	ZC3H12B	997.1	632.1	997.1	632.1	-0.65675	66613	13161	3.1816	7.3234e-4	0.99927	0.0014647	0.019549	FALSE
eyfpwt_homoharringtonine_bc1_total_vs_eyfpwt_untreated_bc1_total	DDX3Y_2_3	DDX3Y	1431.5	994.34	1431.5	994.34	-0.52524	95539	18895	3.1801	7.3622e-4	0.99926	0.0014724	0.01962	FALSE
eyfpwt_homoharringtonine_bc1_total_vs_eyfpwt_untreated_bc1_total	PPARGC1A_1_2	PPARGC1A	2325.3	2882.3	2325.3	2882.3	0.30971	155150	30693	3.1796	0.99926	7.373e-4	0.0014746	0.01962	TRUE
eyfpwt_homoharringtonine_bc1_total_vs_eyfpwt_untreated_bc1_total	FXR2_2_3	FXR2	1420.8	1855.8	1420.8	1855.8	0.38507	94602	18755	3.1762	0.99925	7.4603e-4	0.0014921	0.019822	TRUE
eyfpwt_homoharringtonine_bc1_total_vs_eyfpwt_untreated_bc1_total	MRPS17_2_3	MRPS17	802.12	475.37	802.12	475.37	-0.75353	53382	10588	3.1755	7.4786e-4	0.99925	0.0014957	0.01984	FALSE
eyfpwt_homoharringtonine_bc1_total_vs_eyfpwt_untreated_bc1_total	ZCCHC2_3_4	ZCCHC2	471.04	721.36	471.04	721.36	0.61381	31330	6217.5	3.1746	0.99925	7.5024e-4	0.0015005	0.019873	TRUE
eyfpwt_homoharringtonine_bc1_total_vs_eyfpwt_untreated_bc1_total	PUF60_1_2	PUF60	2286.7	2837.7	2286.7	2837.7	0.31135	151820	30183	3.1717	0.99924	7.5772e-4	0.0015154	0.02004	TRUE
eyfpwt_homoharringtonine_bc1_total_vs_eyfpwt_untreated_bc1_total	RBMX_4_1	RBMX	1337.8	916.49	1337.8	916.49	-0.54521	88764	17659	3.1707	7.6042e-4	0.99924	0.0015208	0.020081	FALSE
eyfpwt_homoharringtonine_bc1_total_vs_eyfpwt_untreated_bc1_total	HNRNPA2B1_3_4	HNRNPA2B1	4747.1	5540.5	4747.1	5540.5	0.22292	314730	62659	3.1695	0.99924	7.6351e-4	0.001527	0.020132	TRUE
eyfpwt_homoharringtonine_bc1_total_vs_eyfpwt_untreated_bc1_total	TAF15_2_3	TAF15	2520.3	3098.2	2520.3	3098.2	0.29776	167020	33266	3.1688	0.99923	7.6533e-4	0.0015307	0.020149	TRUE
eyfpwt_homoharringtonine_bc1_total_vs_eyfpwt_untreated_bc1_total	PRPF18_1_2	PRPF18	854.24	517.93	854.24	517.93	-0.7208	56554	11276	3.1672	7.6953e-4	0.99923	0.0015391	0.020228	FALSE
eyfpwt_homoharringtonine_bc1_total_vs_eyfpwt_untreated_bc1_total	COPS2_4_1	COPS2	2383.2	2944.6	2383.2	2944.6	0.30506	157590	31457	3.1654	0.99923	7.7447e-4	0.0015489	0.020325	TRUE
eyfpwt_homoharringtonine_bc1_total_vs_eyfpwt_untreated_bc1_total	SNRPA_3_4	SNRPA	838.8	1171.8	838.8	1171.8	0.48187	55452	11072	3.1649	0.99922	7.7558e-4	0.0015512	0.020325	TRUE
eyfpwt_homoharringtonine_bc1_total_vs_eyfpwt_untreated_bc1_total	DHX30_3_4	DHX30	1987.4	1474.9	1987.4	1474.9	-0.43005	131350	26233	3.1645	7.7675e-4	0.99922	0.0015535	0.020325	FALSE
eyfpwt_homoharringtonine_bc1_total_vs_eyfpwt_untreated_bc1_total	CSTF2_4_1	CSTF2	776.06	1096.1	776.06	1096.1	0.49754	51198	10244	3.1617	0.99922	7.8434e-4	0.0015687	0.020493	TRUE
eyfpwt_homoharringtonine_bc1_total_vs_eyfpwt_untreated_bc1_total	MRPL37_3_4	MRPL37	1556	2008.4	1556	2008.4	0.36801	102340	20538	3.1569	0.9992	7.9737e-4	0.0015947	0.020802	TRUE
eyfpwt_homoharringtonine_bc1_total_vs_eyfpwt_untreated_bc1_total	MRPS12_4_1	MRPS12	1320.5	904.04	1320.5	904.04	-0.54608	86703	17429	3.1542	8.0467e-4	0.9992	0.0016093	0.020939	FALSE
eyfpwt_homoharringtonine_bc1_total_vs_eyfpwt_untreated_bc1_total	LRRFIP1_4_1	LRRFIP1	1911.2	2412.1	1911.2	2412.1	0.33569	125480	25227	3.1541	0.99919	8.0505e-4	0.0016101	0.020939	TRUE
eyfpwt_homoharringtonine_bc1_total_vs_eyfpwt_untreated_bc1_total	SUPT6H_2_3	SUPT6H	1185.3	790.9	1185.3	790.9	-0.5831	77784	15646	3.1533	8.0726e-4	0.99919	0.0016145	0.020964	FALSE
eyfpwt_homoharringtonine_bc1_total_vs_eyfpwt_untreated_bc1_total	NUBP1_2_3	NUBP1	2201.7	2739.1	2201.7	2739.1	0.31494	144380	29062	3.1522	0.99919	8.1029e-4	0.0016206	0.021012	TRUE
eyfpwt_homoharringtonine_bc1_total_vs_eyfpwt_untreated_bc1_total	DDX10_3_4	DDX10	85.907	192.02	85.907	192.02	1.1512	5629.7	1133.9	3.1511	0.99918	8.1767e-4	0.0016353	0.021076	TRUE
eyfpwt_homoharringtonine_bc1_total_vs_eyfpwt_untreated_bc1_total	MRPS24_2_3	MRPS24	2055	1536.1	2055	1536.1	-0.4196	134620	27125	3.1505	8.1504e-4	0.99918	0.0016301	0.021066	FALSE
eyfpwt_homoharringtonine_bc1_total_vs_eyfpwt_untreated_bc1_total	UBA1_1_2	UBA1	860.03	1195.7	860.03	1195.7	0.47491	56334	11352	3.1504	0.99918	8.1532e-4	0.0016306	0.021066	TRUE
eyfpwt_homoharringtonine_bc1_total_vs_eyfpwt_untreated_bc1_total	SCAMP2_1_2	SCAMP2	6115.8	5220.8	6115.8	5220.8	-0.22823	400530	80726	3.1501	8.1606e-4	0.99918	0.0016321	0.021066	FALSE
eyfpwt_homoharringtonine_bc1_total_vs_eyfpwt_untreated_bc1_total	PRPF40B_2_3	PRPF40B	3034.7	3664.9	3034.7	3664.9	0.27213	198570	40057	3.1487	0.99918	8.1994e-4	0.0016399	0.021103	TRUE
eyfpwt_homoharringtonine_bc1_total_vs_eyfpwt_untreated_bc1_total	TPD52L2_1_2	TPD52L2	329.15	536.61	329.15	536.61	0.70344	21520	4344.6	3.1475	0.99918	8.235e-4	0.001647	0.021163	TRUE
eyfpwt_homoharringtonine_bc1_total_vs_eyfpwt_untreated_bc1_total	MRPL27_2_3	MRPL27	19.305	69.541	19.305	69.541	1.7966	1261.8	254.82	3.1471	0.99907	9.2996e-4	0.0018599	0.023074	TRUE
eyfpwt_homoharringtonine_bc1_total_vs_eyfpwt_untreated_bc1_total	EIF1_1_2	EIF1	611.97	894.7	611.97	894.7	0.5472	39968	8077.7	3.1458	0.99917	8.2826e-4	0.0016565	0.021224	TRUE
eyfpwt_homoharringtonine_bc1_total_vs_eyfpwt_untreated_bc1_total	SART1_2_3	SART1	2043.4	1526.8	2043.4	1526.8	-0.42025	133450	26972	3.1457	8.2834e-4	0.99917	0.0016567	0.021224	FALSE
eyfpwt_homoharringtonine_bc1_total_vs_eyfpwt_untreated_bc1_total	YARS1_3_4	YARS1	1294.4	1705.3	1294.4	1705.3	0.39749	84429	17085	3.1437	0.99917	8.3402e-4	0.001668	0.021338	TRUE
eyfpwt_homoharringtonine_bc1_total_vs_eyfpwt_untreated_bc1_total	ZMAT3_2_3	ZMAT3	2845.5	3454.2	2845.5	3454.2	0.27957	185250	37560	3.1407	0.99916	8.4269e-4	0.0016854	0.021528	TRUE
eyfpwt_homoharringtonine_bc1_total_vs_eyfpwt_untreated_bc1_total	S100A4_2_3	S100A4	2950.8	3570.5	2950.8	3570.5	0.27495000000000003	192030	38949	3.1401	0.99916	0.00084436000000000005	0.0016887	0.021539	TRUE
eyfpwt_homoharringtonine_bc1_total_vs_eyfpwt_untreated_bc1_total	SNRPB2_1_2	SNRPB2	3634.2	2946.7	3634.2	2946.7	-0.30244	236310	47969	3.1389	8.48e-4	0.99915	0.001696	0.0216	FALSE
eyfpwt_homoharringtonine_bc1_total_vs_eyfpwt_untreated_bc1_total	MTHFSD_3_4	MTHFSD	1384.2	1808.1	1384.2	1808.1	0.38519	89850	18270	3.1362	0.99914	8.5585e-4	0.0017117	0.021767	TRUE
eyfpwt_homoharringtonine_bc1_total_vs_eyfpwt_untreated_bc1_total	PHF10_2_3	PHF10	1473	1035.9	1473	1035.9	-0.50749	95534	19443	3.1349	8.597e-4	0.99914	0.0017194	0.021833	FALSE
eyfpwt_homoharringtonine_bc1_total_vs_eyfpwt_untreated_bc1_total	TSEN15_1_2	TSEN15	1048.3	1416.8	1048.3	1416.8	0.43426	67902	13837	3.1329	0.99913	8.6553e-4	0.0017311	0.021949	TRUE
eyfpwt_homoharringtonine_bc1_total_vs_eyfpwt_untreated_bc1_total	PSMC4_1_2	PSMC4	53.089	135.97	53.089	135.97	1.3405	3434.6	700.75	3.1309	0.99911	8.9135e-4	0.0017827	0.022489	TRUE
eyfpwt_homoharringtonine_bc1_total_vs_eyfpwt_untreated_bc1_total	TECR_1_2	TECR	762.54	1076.3	762.54	1076.3	0.49668	49231	10065	3.1277	0.99912	8.8093e-4	0.0017619	0.022306	TRUE
eyfpwt_homoharringtonine_bc1_total_vs_eyfpwt_untreated_bc1_total	GPATCH1_1_2	GPATCH1	2123.5	1600.5	2123.5	1600.5	-0.40774	136790	28030	3.1242	8.9148e-4	0.99911	0.001783	0.022489	FALSE
eyfpwt_homoharringtonine_bc1_total_vs_eyfpwt_untreated_bc1_total	RRP36_2_3	RRP36	948.84	1298.4	948.84	1298.4	0.45215	61114	12524	3.124	0.99911	8.9205e-4	0.0017841	0.022489	TRUE
eyfpwt_homoharringtonine_bc1_total_vs_eyfpwt_untreated_bc1_total	OSGEPL1_1_2	OSGEPL1	144.79	281.28	144.79	281.28	0.95326	9315	1911.1	3.1222	0.9991	8.9791e-4	0.0017958	0.022604	TRUE
eyfpwt_homoharringtonine_bc1_total_vs_eyfpwt_untreated_bc1_total	RNASE7_2_3	RNASE7	46.332	123.51	46.332	123.51	1.3954	2978.5	611.56	3.121	0.99907	9.2951e-4	0.001859	0.023074	TRUE
eyfpwt_homoharringtonine_bc1_total_vs_eyfpwt_untreated_bc1_total	ABCF1_1_2	ABCF1	4333	3587.1	4333	3587.1	-0.27248	278190	57194	3.119	9.0742e-4	0.99909	0.0018148	0.02281	FALSE
eyfpwt_homoharringtonine_bc1_total_vs_eyfpwt_untreated_bc1_total	LONP1_1_2	LONP1	1656.4	2117.4	1656.4	2117.4	0.35407	106270	21863	3.1179	0.99909	9.1087e-4	0.0018217	0.022851	TRUE
eyfpwt_homoharringtonine_bc1_total_vs_eyfpwt_untreated_bc1_total	TRMT61A_3_4	TRMT61A	3667.9	2982	3667.9	2982	-0.29861	235270	48415	3.1175	9.1184e-4	0.99909	0.0018237	0.022851	FALSE
eyfpwt_homoharringtonine_bc1_total_vs_eyfpwt_untreated_bc1_total	FMR1_1_2	FMR1	1822.4	1338.9	1822.4	1338.9	-0.44446	116870	24055	3.1171	9.1305e-4	0.99909	0.0018261	0.022851	FALSE
eyfpwt_homoharringtonine_bc1_total_vs_eyfpwt_untreated_bc1_total	MRPS28_4_1	MRPS28	4519.3	3758.3	4519.3	3758.3	-0.26593	289520	59653	3.1156	9.1796e-4	0.99908	0.0018359	0.022902	FALSE
eyfpwt_homoharringtonine_bc1_total_vs_eyfpwt_untreated_bc1_total	NSUN2_2_3	NSUN2	5158.3	5971.2	5158.3	5971.2	0.2111	330430	68087	3.1155	0.99908	9.1832e-4	0.0018366	0.022902	TRUE
eyfpwt_homoharringtonine_bc1_total_vs_eyfpwt_untreated_bc1_total	MMAA_4_1	MMAA	2872.6	3479.1	2872.6	3479.1	0.2763	183960	37917	3.115	0.99908	9.1963e-4	0.0018393	0.022902	TRUE
eyfpwt_homoharringtonine_bc1_total_vs_eyfpwt_untreated_bc1_total	U2SURP_3_4	U2SURP	508.69	763.92	508.69	763.92	0.5857	32571	6714.4	3.1148	0.99908	9.2037e-4	0.0018407	0.022902	TRUE
eyfpwt_homoharringtonine_bc1_total_vs_eyfpwt_untreated_bc1_total	TRNAU1AP_4_1	TRNAU1AP	842.66	1170.8	842.66	1170.8	0.47397	53833	11123	3.1112	0.99907	9.3155e-4	0.0018631	0.02308	TRUE
eyfpwt_homoharringtonine_bc1_total_vs_eyfpwt_untreated_bc1_total	RPS14_4_1	RPS14	133.2	263.63	133.2	263.63	0.97957	8506	1758.2	3.1106	0.99907	9.3435e-4	0.0018687	0.023116	TRUE
eyfpwt_homoharringtonine_bc1_total_vs_eyfpwt_untreated_bc1_total	NYNRIN_4_1	NYNRIN	704.63	404.79	704.63	404.79	-0.79817	44951	9300.8	3.109	9.385e-4	0.99906	0.001877	0.023156	FALSE
eyfpwt_homoharringtonine_bc1_total_vs_eyfpwt_untreated_bc1_total	RPL15_2_3	RPL15	2398.6	1845.4	2398.6	1845.4	-0.37807	153010	31661	3.109	9.3864e-4	0.99906	0.0018773	0.023156	FALSE
eyfpwt_homoharringtonine_bc1_total_vs_eyfpwt_untreated_bc1_total	MRPS30_1_2	MRPS30	1794.4	1316.1	1794.4	1316.1	-0.44694	114380	23685	3.1079	9.4225e-4	0.99906	0.0018845	0.023184	FALSE
eyfpwt_homoharringtonine_bc1_total_vs_eyfpwt_untreated_bc1_total	NUP42_3_4	NUP42	627.41	344.59	627.41	344.59	-0.86263	39993	8281.5	3.1078	9.4247e-4	0.99906	0.0018849	0.023184	FALSE
eyfpwt_homoharringtonine_bc1_total_vs_eyfpwt_untreated_bc1_total	C11ORF31_1_2	C11ORF31	247.1	424.51	247.1	424.51	0.77826	15737	3261.7	3.1064	0.99905	9.4687e-4	0.0018937	0.023259	TRUE
eyfpwt_homoharringtonine_bc1_total_vs_eyfpwt_untreated_bc1_total	MTHFD1_1_2	MTHFD1	1737.4	1267.3	1737.4	1267.3	-0.45489	110510	22934	3.1045	9.5317e-4	0.99905	0.0019063	0.023338	FALSE
eyfpwt_homoharringtonine_bc1_total_vs_eyfpwt_untreated_bc1_total	PGRMC1_3_4	PGRMC1	4709.4	5483.4	4709.4	5483.4	0.21947	299490	62163	3.1042	0.99905	9.5409e-4	0.0019082	0.023338	TRUE
eyfpwt_homoharringtonine_bc1_total_vs_eyfpwt_untreated_bc1_total	CSTF2T_4_1	CSTF2T	1810.8	2290.7	1810.8	2290.7	0.339	115160	23902	3.1041	0.99905	9.5414e-4	0.0019083	0.023338	TRUE
eyfpwt_homoharringtonine_bc1_total_vs_eyfpwt_untreated_bc1_total	TRMT11_4_1	TRMT11	1010.6	1369	1010.6	1369	0.43755	64231	13340	3.1032	0.99904	9.5709e-4	0.0019142	0.023377	TRUE
eyfpwt_homoharringtonine_bc1_total_vs_eyfpwt_untreated_bc1_total	ZNF207_2_3	ZNF207	899.61	561.52	899.61	561.52	-0.679	57152	11874	3.1026	9.5915e-4	0.99904	0.0019183	0.023394	FALSE
eyfpwt_homoharringtonine_bc1_total_vs_eyfpwt_untreated_bc1_total	AIMP2_1_2	AIMP2	633.2	916.49	633.2	916.49	0.53275	40127	8358	3.0987	0.99903	9.7184e-4	0.0019437	0.023666	TRUE
eyfpwt_homoharringtonine_bc1_total_vs_eyfpwt_untreated_bc1_total	IFIT3_1_2	IFIT3	1927.6	1433.4	1927.6	1433.4	-0.42712	122130	25443	3.0983	9.7303e-4	0.99903	0.0019461	0.023666	FALSE
eyfpwt_homoharringtonine_bc1_total_vs_eyfpwt_untreated_bc1_total	DHX35_3_4	DHX35	1749	1278.7	1749	1278.7	-0.45154	110590	23086	3.0952	9.8325e-4	0.99902	0.0019665	0.023853	FALSE
eyfpwt_homoharringtonine_bc1_total_vs_eyfpwt_untreated_bc1_total	RPS15_4_1	RPS15	1334.9	1745.8	1334.9	1745.8	0.38686	84404	17621	3.0952	0.99902	9.8349e-4	0.001967	0.023853	TRUE
eyfpwt_homoharringtonine_bc1_total_vs_eyfpwt_untreated_bc1_total	HMGB3_3_4	HMGB3	501.93	250.14	501.93	250.14	-1.0019	31698	6625.2	3.0934	9.8946e-4	0.99901	0.0019789	0.023964	FALSE
eyfpwt_homoharringtonine_bc1_total_vs_eyfpwt_untreated_bc1_total	SPTAN1_2_3	SPTAN1	156.37	296.85	156.37	296.85	0.92042	9867	2064	3.0921	0.99901	9.9407e-4	0.0019881	0.024042	TRUE
eyfpwt_homoharringtonine_bc1_total_vs_eyfpwt_untreated_bc1_total	FASTKD1_4_1	FASTKD1	451.74	690.22	451.74	690.22	0.61048	28438	5962.7	3.0885	0.99899	0.0010059	0.0020119	0.024295	TRUE
eyfpwt_homoharringtonine_bc1_total_vs_eyfpwt_untreated_bc1_total	DNM1_1_2	DNM1	4376.4	5118	4376.4	5118	0.22579	274990	57767	3.0855	0.99898	0.0010159	0.0020318	0.024481	TRUE
eyfpwt_homoharringtonine_bc1_total_vs_eyfpwt_untreated_bc1_total	ELAC1_1_2	ELAC1	7282.8	6326.2	7282.8	6326.2	-0.20313	457550	96130	3.0853	0.0010166	0.99898	0.0020331	0.024481	FALSE
eyfpwt_homoharringtonine_bc1_total_vs_eyfpwt_untreated_bc1_total	RPS21_3_4	RPS21	481.66	727.59	481.66	727.59	0.5941	30241	6357.7	3.0843	0.99898	0.00102	0.00204	0.024481	TRUE
eyfpwt_homoharringtonine_bc1_total_vs_eyfpwt_untreated_bc1_total	CWC22_1_2	CWC22	196.91	40.479	196.91	40.479	-2.2544	12235	2599.1	3.0843	0.00102	0.99898	0.0020401	0.024481	FALSE
eyfpwt_homoharringtonine_bc1_total_vs_eyfpwt_untreated_bc1_total	DHX15_3_4	DHX15	631.27	349.78	631.27	349.78	-0.84997	39618	8332.5	3.0837	0.0010222	0.99898	0.0020444	0.024481	FALSE
eyfpwt_homoharringtonine_bc1_total_vs_eyfpwt_untreated_bc1_total	BST2_3_4	BST2	2207.5	2733.9	2207.5	2733.9	0.30841	138540	29138	3.0837	0.99898	0.0010222	0.0020444	0.024481	TRUE
eyfpwt_homoharringtonine_bc1_total_vs_eyfpwt_untreated_bc1_total	NOP10_4_1	NOP10	954.63	1300.5	954.63	1300.5	0.44568	59822	12601	3.0814	0.99897	0.0010301	0.0020602	0.024637	TRUE
eyfpwt_homoharringtonine_bc1_total_vs_eyfpwt_untreated_bc1_total	SCAF11_2_3	SCAF11	2780.9	2191.1	2780.9	2191.1	-0.34376	173940	36706	3.0785	0.0010402	0.99896	0.0020805	0.024845	FALSE
eyfpwt_homoharringtonine_bc1_total_vs_eyfpwt_untreated_bc1_total	EGFP_4_1	EGFP	378.38	160.88	378.38	160.88	-1.2287	23653	4994.4	3.0776	0.0010433	0.99896	0.0020866	0.024884	FALSE
eyfpwt_homoharringtonine_bc1_total_vs_eyfpwt_untreated_bc1_total	LARS2_2_3	LARS2	2842.7	3438.7	2842.7	3438.7	0.27452	177610	37522	3.0769	0.99895	0.0010459	0.0020918	0.02491	TRUE
eyfpwt_homoharringtonine_bc1_total_vs_eyfpwt_untreated_bc1_total	HENMT1_3_4	HENMT1	1838.8	1359.7	1838.8	1359.7	-0.43521	114770	24271	3.0753	0.0010515	0.99895	0.002103	0.024979	FALSE
eyfpwt_homoharringtonine_bc1_total_vs_eyfpwt_untreated_bc1_total	CCDC9_2_3	CCDC9	1022.2	1379.4	1022.2	1379.4	0.43201	63800	13493	3.0752	0.99895	0.0010517	0.0021033	0.024979	TRUE
eyfpwt_homoharringtonine_bc1_total_vs_eyfpwt_untreated_bc1_total	RPL13A_1_2	RPL13A	1789.6	1317.1	1789.6	1317.1	-0.44192	111600	23622	3.0739	0.0010564	0.99894	0.0021129	0.025042	FALSE
eyfpwt_homoharringtonine_bc1_total_vs_eyfpwt_untreated_bc1_total	OLA1_2_3	OLA1	5253.8	4444.4	5253.8	4444.4	-0.24133	327580	69348	3.0737	0.0010572	0.99894	0.0021144	0.025042	FALSE
eyfpwt_homoharringtonine_bc1_total_vs_eyfpwt_untreated_bc1_total	DDX54_1_2	DDX54	1551.2	1990.7	1551.2	1990.7	0.35977	96623	20475	3.0722	0.99894	0.0010625	0.0021249	0.025132	TRUE
eyfpwt_homoharringtonine_bc1_total_vs_eyfpwt_untreated_bc1_total	PPIH_3_4	PPIH	4336.9	3602.7	4336.9	3602.7	-0.26752	269520	57245	3.0686	0.0010751	0.99892	0.0021503	0.025375	FALSE
eyfpwt_homoharringtonine_bc1_total_vs_eyfpwt_untreated_bc1_total	HLA-A_3_4	HLA-A	170.85	316.57	170.85	316.57	0.88593	10617	2255.1	3.0685	0.99892	0.0010757	0.0021514	0.025375	TRUE
eyfpwt_homoharringtonine_bc1_total_vs_eyfpwt_untreated_bc1_total	RTL3_3_4	RTL3	1041.5	681.92	1041.5	681.92	-0.61026	64649	13747	3.0668	0.0010818	0.99892	0.0021635	0.025481	FALSE
eyfpwt_homoharringtonine_bc1_total_vs_eyfpwt_untreated_bc1_total	CLK4_3_4	CLK4	1303.1	900.92	1303.1	900.92	-0.53196	80866	17200	3.0664	0.0010832	0.99892	0.0021663	0.025481	FALSE
eyfpwt_homoharringtonine_bc1_total_vs_eyfpwt_untreated_bc1_total	PAICS_1_2	PAICS	3613.9	2944.6	3613.9	2944.6	-0.29538	223970	47702	3.0644	0.0010907	0.99891	0.0021814	0.025624	FALSE
eyfpwt_homoharringtonine_bc1_total_vs_eyfpwt_untreated_bc1_total	NXF2B_1_2	NXF2B	193.05	347.71	193.05	347.71	0.84559	11959	2548.2	3.0638	0.99891	0.0010929	0.0021858	0.025641	TRUE
eyfpwt_homoharringtonine_bc1_total_vs_eyfpwt_untreated_bc1_total	AQR_3_4	AQR	48.262	125.59	48.262	125.59	1.3616	2989.7	637.04	3.0637	0.99888	0.0011244	0.0022489	0.026027	TRUE
eyfpwt_homoharringtonine_bc1_total_vs_eyfpwt_untreated_bc1_total	TRIM28_4_1	TRIM28	2607.1	3175	2607.1	3175	0.28421	161250	34413	3.0613	0.9989	0.0011019	0.0022037	0.025816	TRUE
eyfpwt_homoharringtonine_bc1_total_vs_eyfpwt_untreated_bc1_total	FAM133B_4_1	FAM133B	2951.7	2347.8	2951.7	2347.8	-0.33012	182360	38961	3.0596	0.0011081	0.99889	0.0022162	0.025927	FALSE
eyfpwt_homoharringtonine_bc1_total_vs_eyfpwt_untreated_bc1_total	DAP3_1_2	DAP3	309.84	505.47	309.84	505.47	0.70429	19135	4089.8	3.059	0.99889	0.0011104	0.0022208	0.025946	TRUE
eyfpwt_homoharringtonine_bc1_total_vs_eyfpwt_untreated_bc1_total	ATXN2L_2_3	ATXN2L	609.07	883.28	609.07	883.28	0.53552	37595	8039.5	3.0582	0.99889	0.0011134	0.0022267	0.02598	TRUE
eyfpwt_homoharringtonine_bc1_total_vs_eyfpwt_untreated_bc1_total	CISD2_4_1	CISD2	118.73	239.76	118.73	239.76	1.0079	7324.9	1567.1	3.0575	0.99888	0.0011175	0.0022351	0.026013	TRUE
eyfpwt_homoharringtonine_bc1_total_vs_eyfpwt_untreated_bc1_total	TMED10_1_2	TMED10	674.71	963.2	674.71	963.2	0.51293	41614	8905.8	3.057	0.99888	0.0011178	0.0022357	0.026013	TRUE
eyfpwt_homoharringtonine_bc1_total_vs_eyfpwt_untreated_bc1_total	CARHSP1_1_2	CARHSP1	7495.1	6533.8	7495.1	6533.8	-0.19801	462120	98933	3.0565	0.0011197	0.99888	0.0022395	0.026022	FALSE
eyfpwt_homoharringtonine_bc1_total_vs_eyfpwt_untreated_bc1_total	EXOSC9_4_1	EXOSC9	1723.9	2184.8	1723.9	2184.8	0.34165	106220	22755	3.0555	0.99888	0.0011236	0.0022471	0.026027	TRUE
eyfpwt_homoharringtonine_bc1_total_vs_eyfpwt_untreated_bc1_total	TRIP6_4_1	TRIP6	415.06	188.9	415.06	188.9	-1.1315	25573	5478.6	3.0554	0.0011238	0.99888	0.0022475	0.026027	FALSE
eyfpwt_homoharringtonine_bc1_total_vs_eyfpwt_untreated_bc1_total	TIPARP_4_1	TIPARP	3088.8	3705.4	3088.8	3705.4	0.26251	190110	40771	3.0538	0.99887	0.0011298	0.0022595	0.026115	TRUE
eyfpwt_homoharringtonine_bc1_total_vs_eyfpwt_untreated_bc1_total	SERBP1_2_3	SERBP1	1601.3	2044.7	1601.3	2044.7	0.35243	98292	21137	3.0497	0.99885	0.0011455	0.002291	0.026444	TRUE
eyfpwt_homoharringtonine_bc1_total_vs_eyfpwt_untreated_bc1_total	KHDRBS1_3_4	KHDRBS1	189.19	341.48	189.19	341.48	0.84859	11596	2497.2	3.0475	0.99885	0.0011538	0.0023076	0.026599	TRUE
eyfpwt_homoharringtonine_bc1_total_vs_eyfpwt_untreated_bc1_total	L1TD1_1_2	L1TD1	222.97	388.19	222.97	388.19	0.79714	13648	2943.1	3.0454	0.99884	0.001162	0.0023239	0.026752	TRUE
eyfpwt_homoharringtonine_bc1_total_vs_eyfpwt_untreated_bc1_total	DHX37_2_3	DHX37	746.14	1048.3	746.14	1048.3	0.49	45654	9848.7	3.0449	0.99884	0.0011639	0.0023279	0.026762	TRUE
eyfpwt_homoharringtonine_bc1_total_vs_eyfpwt_untreated_bc1_total	GTPBP2_1_2	GTPBP2	3943	3248.7	3943	3248.7	-0.27936	241040	52046	3.0434	0.0011696	0.99883	0.0023391	0.026855	FALSE
eyfpwt_homoharringtonine_bc1_total_vs_eyfpwt_untreated_bc1_total	SRSF2_1_2	SRSF2	303.09	495.09	303.09	495.09	0.70612	18433	4000.6	3.0356	0.9988	0.0012002	0.0024004	0.027521	TRUE
eyfpwt_homoharringtonine_bc1_total_vs_eyfpwt_untreated_bc1_total	PRPF18_4_1	PRPF18	175.67	321.76	175.67	321.76	0.86936	10670	2318.8	3.0337	0.99879	0.0012082	0.0024164	0.027621	TRUE
eyfpwt_homoharringtonine_bc1_total_vs_eyfpwt_untreated_bc1_total	GPKOW_1_2	GPKOW	9257.7	10318	9257.7	10318	0.15643	562200	122200	3.0334	0.99879	0.0012091	0.0024182	0.027621	TRUE
eyfpwt_homoharringtonine_bc1_total_vs_eyfpwt_untreated_bc1_total	ASCC1_3_4	ASCC1	208.49	49.821	208.49	49.821	-2.0434	12589	2752	3.0333	0.0012093	0.99879	0.0024187	0.027621	FALSE
eyfpwt_homoharringtonine_bc1_total_vs_eyfpwt_untreated_bc1_total	LSM6_4_1	LSM6	91.698	197.21	91.698	197.21	1.0964	5566	1210.4	3.0327	0.99878	0.0012171	0.0024342	0.027725	TRUE
eyfpwt_homoharringtonine_bc1_total_vs_eyfpwt_untreated_bc1_total	PRPF4_2_3	PRPF4	416.99	192.02	416.99	192.02	-1.1147	25306	5504	3.0324	0.0012132	0.99879	0.0024264	0.027672	FALSE
eyfpwt_homoharringtonine_bc1_total_vs_eyfpwt_untreated_bc1_total	HDGF_2_3	HDGF	4974.9	4198.4	4974.9	4198.4	-0.24476	301440	65666	3.03	0.0012227	0.99878	0.0024453	0.027772	FALSE
eyfpwt_homoharringtonine_bc1_total_vs_eyfpwt_untreated_bc1_total	SEPSECS_1_2	SEPSECS	4682.4	5435.6	4682.4	5435.6	0.21515	283670	61806	3.0298	0.99878	0.0012237	0.0024474	0.027772	TRUE
eyfpwt_homoharringtonine_bc1_total_vs_eyfpwt_untreated_bc1_total	UBA52_1_2	UBA52	1421.8	1006.8	1421.8	1006.8	-0.49754	86119	18767	3.0295	0.001225	0.99878	0.0024499	0.027772	FALSE
eyfpwt_homoharringtonine_bc1_total_vs_eyfpwt_untreated_bc1_total	EIF2S2_1_2	EIF2S2	648.65	928.95	648.65	928.95	0.5175	39284	8561.8	3.0293	0.99877	0.0012256	0.0024513	0.027772	TRUE
eyfpwt_homoharringtonine_bc1_total_vs_eyfpwt_untreated_bc1_total	POLR1E_2_3	POLR1E	1570.5	2006.3	1570.5	2006.3	0.35317	94988	20729	3.0273	0.99877	0.0012337	0.0024675	0.027919	TRUE
eyfpwt_homoharringtonine_bc1_total_vs_eyfpwt_untreated_bc1_total	DDX52_3_4	DDX52	301.16	491.98	301.16	491.98	0.70623	18206	3975.1	3.0266	0.99876	0.0012367	0.0024734	0.02795	TRUE
eyfpwt_homoharringtonine_bc1_total_vs_eyfpwt_untreated_bc1_total	CCDC59_2_3	CCDC59	738.41	1036.9	738.41	1036.9	0.4892	44545	9746.7	3.0233	0.99875	0.0012501	0.0025003	0.028191	TRUE
eyfpwt_homoharringtonine_bc1_total_vs_eyfpwt_untreated_bc1_total	PATZ1_1_2	PATZ1	4484.5	3749	4484.5	3749	-0.25839	270510	59194	3.0232	0.0012507	0.99875	0.0025013	0.028191	FALSE
eyfpwt_homoharringtonine_bc1_total_vs_eyfpwt_untreated_bc1_total	INTS3_3_4	INTS3	132.24	258.44	132.24	258.44	0.96141	7963.9	1745.5	3.0208	0.99874	0.0012616	0.0025232	0.028401	TRUE
eyfpwt_homoharringtonine_bc1_total_vs_eyfpwt_untreated_bc1_total	DCP1B_3_4	DCP1B	3687.2	4353.1	3687.2	4353.1	0.23943	221670	48670	3.0181	0.99873	0.0012718	0.0025436	0.028593	TRUE
eyfpwt_homoharringtonine_bc1_total_vs_eyfpwt_untreated_bc1_total	POLR2D_1_2	POLR2D	308.88	116.25	308.88	116.25	-1.4021	18553	4077.1	3.017	0.0012765	0.99872	0.002553	0.028661	FALSE
eyfpwt_homoharringtonine_bc1_total_vs_eyfpwt_untreated_bc1_total	BYSL_3_4	BYSL	3722	4390.4	3722	4390.4	0.23823	223410	49129	3.0158	0.99872	0.0012815	0.0025631	0.028713	TRUE
eyfpwt_homoharringtonine_bc1_total_vs_eyfpwt_untreated_bc1_total	IREB2_2_3	IREB2	1243.2	1629.5	1243.2	1629.5	0.3901	74618	16410	3.0156	0.99872	0.0012821	0.0025643	0.028713	TRUE
eyfpwt_homoharringtonine_bc1_total_vs_eyfpwt_untreated_bc1_total	UTP6_1_2	UTP6	832.04	1148	832.04	1148	0.46385	49899	10983	3.0144	0.99871	0.0012873	0.0025745	0.02879	TRUE
eyfpwt_homoharringtonine_bc1_total_vs_eyfpwt_untreated_bc1_total	ZFP36L1_4_1	ZFP36L1	979.73	1322.3	979.73	1322.3	0.43224	58686	12932	3.0127	0.99871	0.0012948	0.0025896	0.028922	TRUE
eyfpwt_homoharringtonine_bc1_total_vs_eyfpwt_untreated_bc1_total	PAIP2_3_4	PAIP2	1192.1	1569.3	1192.1	1569.3	0.3964	71166	15735	3.0076	0.99868	0.0013166	0.0026332	0.02936	TRUE
eyfpwt_homoharringtonine_bc1_total_vs_eyfpwt_untreated_bc1_total	FASTKD1_1_2	FASTKD1	820.46	1133.4	820.46	1133.4	0.46569	48972	10830	3.0073	0.99868	0.0013178	0.0026356	0.02936	TRUE
eyfpwt_homoharringtonine_bc1_total_vs_eyfpwt_untreated_bc1_total	NUCKS1_3_4	NUCKS1	2022.2	1530.9	2022.2	1530.9	-0.40127	120660	26692	3.0068	0.00132	0.99868	0.0026399	0.02937	FALSE
eyfpwt_homoharringtonine_bc1_total_vs_eyfpwt_untreated_bc1_total	FDXACB1_2_3	FDXACB1	3850.4	3173	3850.4	3173	-0.27909	229450	50823	3.0049	0.0013285	0.99867	0.0026569	0.029521	FALSE
eyfpwt_homoharringtonine_bc1_total_vs_eyfpwt_untreated_bc1_total	GAR1_1_2	GAR1	6636.1	7525	6636.1	7525	0.18133	395090	87593	3.0035	0.99867	0.0013345	0.002669	0.029617	TRUE
eyfpwt_homoharringtonine_bc1_total_vs_eyfpwt_untreated_bc1_total	TAGLN2_1_2	TAGLN2	3533.8	2885.4	3533.8	2885.4	-0.29232	210160	46644	3.0019	0.0013416	0.99866	0.0026832	0.029736	FALSE
eyfpwt_homoharringtonine_bc1_total_vs_eyfpwt_untreated_bc1_total	TRIM71_4_1	TRIM71	384.17	597.85	384.17	597.85	0.6367	22829	5070.9	3.0007	0.99865	0.0013468	0.0026936	0.029813	TRUE
eyfpwt_homoharringtonine_bc1_total_vs_eyfpwt_untreated_bc1_total	SKIC2_1_2	SKIC2	438.22	666.35	438.22	666.35	0.60349	26021	5784.3	2.9995	0.99865	0.001352	0.002704	0.029889	TRUE
eyfpwt_homoharringtonine_bc1_total_vs_eyfpwt_untreated_bc1_total	LYAR_2_3	LYAR	800.19	491.98	800.19	491.98	-0.70062	47497	10562	2.999	0.0013545	0.99865	0.002709	0.029893	FALSE
eyfpwt_homoharringtonine_bc1_total_vs_eyfpwt_untreated_bc1_total	RBMX2_3_4	RBMX2	3074.3	2470.3	3074.3	2470.3	-0.31548	182430	40580	2.9985	0.0013564	0.99864	0.0027127	0.029893	FALSE
eyfpwt_homoharringtonine_bc1_total_vs_eyfpwt_untreated_bc1_total	SMN2_3_4	SMN2	568.53	828.27	568.53	828.27	0.54207	33732	7504.4	2.9983	0.99864	0.0013574	0.0027147	0.029893	TRUE
eyfpwt_homoharringtonine_bc1_total_vs_eyfpwt_untreated_bc1_total	ZNHIT6_2_3	ZNHIT6	2437.2	2974.7	2437.2	2974.7	0.28739	144430	32171	2.9965	0.99863	0.0013655	0.0027309	0.030033	TRUE
eyfpwt_homoharringtonine_bc1_total_vs_eyfpwt_untreated_bc1_total	NOL12_2_3	NOL12	1765.4	2222.2	1765.4	2222.2	0.3318	104320	23303	2.9922	0.99862	0.0013848	0.0027696	0.03042	TRUE
eyfpwt_homoharringtonine_bc1_total_vs_eyfpwt_untreated_bc1_total	EIF3L_1_2	EIF3L	3999	4686.3	3999	4686.3	0.22874	236150	52785	2.9912	0.99861	0.0013893	0.0027786	0.03048	TRUE
eyfpwt_homoharringtonine_bc1_total_vs_eyfpwt_untreated_bc1_total	FAM32A_2_3	FAM32A	1760.6	1304.7	1760.6	1304.7	-0.4321	103940	23239	2.9908	0.0013912	0.99861	0.0027824	0.030482	FALSE
eyfpwt_homoharringtonine_bc1_total_vs_eyfpwt_untreated_bc1_total	GEMIN7_3_4	GEMIN7	1360	1760.3	1360	1760.3	0.37196	80118	17952	2.9876	0.99859	0.0014058	0.0028115	0.030716	TRUE
eyfpwt_homoharringtonine_bc1_total_vs_eyfpwt_untreated_bc1_total	CNOT9_3_4	CNOT9	234.55	68.503	234.55	68.503	-1.7609	13787	3096	2.987	0.0014087	0.99859	0.0028175	0.030716	FALSE
eyfpwt_homoharringtonine_bc1_total_vs_eyfpwt_untreated_bc1_total	TARS3_2_3	TARS3	3926.6	3246.6	3926.6	3246.6	-0.27426	231190	51830	2.9868	0.0014096	0.99859	0.0028191	0.030716	FALSE
eyfpwt_homoharringtonine_bc1_total_vs_eyfpwt_untreated_bc1_total	SNRPG_4_1	SNRPG	226.83	390.26	226.83	390.26	0.78016	13354	2994.1	2.9867	0.99859	0.0014099	0.0028199	0.030716	TRUE
eyfpwt_homoharringtonine_bc1_total_vs_eyfpwt_untreated_bc1_total	EXOSC3_2_3	EXOSC3	2083	2578.2	2083	2578.2	0.30758	122620	27495	2.9865	0.99859	0.0014108	0.0028215	0.030716	TRUE
eyfpwt_homoharringtonine_bc1_total_vs_eyfpwt_untreated_bc1_total	EIF5A2_3_4	EIF5A2	2374.5	2903.1	2374.5	2903.1	0.28985	139700	31342	2.9857	0.99859	0.0014147	0.0028293	0.030754	TRUE
eyfpwt_homoharringtonine_bc1_total_vs_eyfpwt_untreated_bc1_total	RANGRF_2_3	RANGRF	155.4	290.62	155.4	290.62	0.89881	9141.6	2051.3	2.9855	0.99858	0.0014161	0.0028322	0.030754	TRUE
eyfpwt_homoharringtonine_bc1_total_vs_eyfpwt_untreated_bc1_total	RBMS2_2_3	RBMS2	2148.6	1646.2	2148.6	1646.2	-0.38412	126240	28361	2.9837	0.0014238	0.99858	0.0028476	0.030883	FALSE
eyfpwt_homoharringtonine_bc1_total_vs_eyfpwt_untreated_bc1_total	DDX23_1_2	DDX23	259.65	85.11	259.65	85.11	-1.5979	15232	3427.3	2.9824	0.00143	0.99857	0.00286	0.030965	FALSE
eyfpwt_homoharringtonine_bc1_total_vs_eyfpwt_untreated_bc1_total	UBE2M_3_4	UBE2M	4562.7	3831	4562.7	3831	-0.25211	267710	60226	2.9816	0.0014335	0.99857	0.0028671	0.030965	FALSE
eyfpwt_homoharringtonine_bc1_total_vs_eyfpwt_untreated_bc1_total	NARS1_2_3	NARS1	1156.4	1524.7	1156.4	1524.7	0.39864	67842	15264	2.9815	0.99857	0.0014341	0.0028683	0.030965	TRUE
eyfpwt_homoharringtonine_bc1_total_vs_eyfpwt_untreated_bc1_total	NCBP1_4_1	NCBP1	1509.6	1088.8	1509.6	1088.8	-0.47112	88561	19927	2.9814	0.0014347	0.99857	0.0028695	0.030965	FALSE
eyfpwt_homoharringtonine_bc1_total_vs_eyfpwt_untreated_bc1_total	RCL1_1_2	RCL1	3365.8	3994	3365.8	3994	0.24679	197280	44427	2.9801	0.99856	0.0014408	0.0028816	0.031057	TRUE
eyfpwt_homoharringtonine_bc1_total_vs_eyfpwt_untreated_bc1_total	CNOT6_1_2	CNOT6	4481.6	5206.3	4481.6	5206.3	0.21617	262530	59156	2.9793	0.99856	0.0014447	0.0028895	0.03108	TRUE
eyfpwt_homoharringtonine_bc1_total_vs_eyfpwt_untreated_bc1_total	HMGB1_4_1	HMGB1	165.06	304.11	165.06	304.11	0.87767	9668.3	2178.7	2.9792	0.99855	0.0014455	0.002891	0.03108	TRUE
eyfpwt_homoharringtonine_bc1_total_vs_eyfpwt_untreated_bc1_total	GAR1_2_3	GAR1	1101.3	1460.4	1101.3	1460.4	0.40674	64448	14537	2.9777	0.99855	0.0014522	0.0029044	0.031169	TRUE
eyfpwt_homoharringtonine_bc1_total_vs_eyfpwt_untreated_bc1_total	GNL2_2_3	GNL2	1541.5	1116.8	1541.5	1116.8	-0.46459	90179	20347	2.9773	0.0014542	0.99855	0.0029083	0.031169	FALSE
eyfpwt_homoharringtonine_bc1_total_vs_eyfpwt_untreated_bc1_total	CLK1_1_2	CLK1	4121.6	4816	4121.6	4816	0.22458	241090	54403	2.9771	0.99854	0.001455	0.0029101	0.031169	TRUE
eyfpwt_homoharringtonine_bc1_total_vs_eyfpwt_untreated_bc1_total	IPO9_4_1	IPO9	1714.3	2162	1714.3	2162	0.3346	100230	22628	2.9764	0.99854	0.0014582	0.0029163	0.031195	TRUE
eyfpwt_homoharringtonine_bc1_total_vs_eyfpwt_untreated_bc1_total	ELAVL4_4_1	ELAVL4	2199.8	2706.9	2199.8	2706.9	0.29916	128590	29036	2.9761	0.99854	0.0014599	0.0029197	0.031195	TRUE
eyfpwt_homoharringtonine_bc1_total_vs_eyfpwt_untreated_bc1_total	METTL5_1_2	METTL5	1540.5	1964.8	1540.5	1964.8	0.35075	90001	20334	2.9753	0.99854	0.0014637	0.0029275	0.031239	TRUE
eyfpwt_homoharringtonine_bc1_total_vs_eyfpwt_untreated_bc1_total	SNRNP27_2_3	SNRNP27	2024.1	1538.2	2024.1	1538.2	-0.39582	118050	26718	2.9727	0.0014757	0.99852	0.0029515	0.031455	FALSE
eyfpwt_homoharringtonine_bc1_total_vs_eyfpwt_untreated_bc1_total	MRPS14_4_1	MRPS14	316.6	124.55	316.6	124.55	-1.3389	18441	4179	2.9709	0.0014845	0.99852	0.002969	0.031604	FALSE
eyfpwt_homoharringtonine_bc1_total_vs_eyfpwt_untreated_bc1_total	METTL8_4_1	METTL8	1077.2	1431.3	1077.2	1431.3	0.40969	62690	14219	2.9695	0.99851	0.0014915	0.0029829	0.031713	TRUE
eyfpwt_homoharringtonine_bc1_total_vs_eyfpwt_untreated_bc1_total	MVP_1_2	MVP	1058.9	707.87	1058.9	707.87	-0.58031	61603	13977	2.969	0.0014937	0.99851	0.0029874	0.031721	FALSE
eyfpwt_homoharringtonine_bc1_total_vs_eyfpwt_untreated_bc1_total	EIF4E2_4_1	EIF4E2	2377.4	2903.1	2377.4	2903.1	0.28809	138170	31381	2.9675	0.9985	0.001501	0.003002	0.031837	TRUE
eyfpwt_homoharringtonine_bc1_total_vs_eyfpwt_untreated_bc1_total	DDX19A_4_1	DDX19A	274.13	452.54	274.13	452.54	0.72111	15915	3618.4	2.9659	0.99849	0.0015091	0.0030181	0.031969	TRUE
eyfpwt_homoharringtonine_bc1_total_vs_eyfpwt_untreated_bc1_total	INTS6_4_1	INTS6	356.18	559.44	356.18	559.44	0.64993	20659	4701.4	2.9645	0.99848	0.0015157	0.0030314	0.032065	TRUE
eyfpwt_homoharringtonine_bc1_total_vs_eyfpwt_untreated_bc1_total	RPP30_2_3	RPP30	3379.3	4005.4	3379.3	4005.4	0.24513	195960	44606	2.9642	0.99848	0.0015173	0.0030347	0.032065	TRUE
eyfpwt_homoharringtonine_bc1_total_vs_eyfpwt_untreated_bc1_total	XAB2_4_1	XAB2	1049.2	700.6	1049.2	700.6	-0.58197	60768	13849	2.9624	0.0015264	0.99847	0.0030528	0.032217	FALSE
eyfpwt_homoharringtonine_bc1_total_vs_eyfpwt_untreated_bc1_total	NDUFS6_3_4	NDUFS6	1382.2	1782.1	1382.2	1782.1	0.36636	79957	18245	2.9605	0.99846	0.0015355	0.0030709	0.032369	TRUE
eyfpwt_homoharringtonine_bc1_total_vs_eyfpwt_untreated_bc1_total	EIF4E3_1_2	EIF4E3	606.17	341.48	606.17	341.48	-0.8261	35032	8001.2	2.9592	0.0015424	0.99846	0.0030848	0.032473	FALSE
eyfpwt_homoharringtonine_bc1_total_vs_eyfpwt_untreated_bc1_total	LARP7_3_4	LARP7	1200.8	828.27	1200.8	828.27	-0.53525	69378	15850	2.9588	0.0015442	0.99846	0.0030884	0.032473	FALSE
eyfpwt_homoharringtonine_bc1_total_vs_eyfpwt_untreated_bc1_total	EIF2B1_4_1	EIF2B1	776.06	1075.3	776.06	1075.3	0.46998	44771	10244	2.9566	0.99844	0.0015554	0.0031108	0.03267	TRUE
eyfpwt_homoharringtonine_bc1_total_vs_eyfpwt_untreated_bc1_total	RBPMS_4_1	RBPMS	6188.2	5344.3	6188.2	5344.3	-0.21148	356080	81682	2.9528	0.0015747	0.99843	0.0031495	0.033035	FALSE
eyfpwt_homoharringtonine_bc1_total_vs_eyfpwt_untreated_bc1_total	LSG1_2_3	LSG1	4576.2	5301.7	4576.2	5301.7	0.21226	263180	60404	2.952	0.99842	0.0015789	0.0031577	0.033081	TRUE
eyfpwt_homoharringtonine_bc1_total_vs_eyfpwt_untreated_bc1_total	ELAC2_3_4	ELAC2	534.75	782.6	534.75	782.6	0.54856	30715	7058.4	2.9501	0.99841	0.0015883	0.0031766	0.033238	TRUE
eyfpwt_homoharringtonine_bc1_total_vs_eyfpwt_untreated_bc1_total	ZFR_3_4	ZFR	4176.6	4868.9	4176.6	4868.9	0.22122	239640	55130	2.9485	0.9984	0.0015965	0.0031929	0.033369	TRUE
eyfpwt_homoharringtonine_bc1_total_vs_eyfpwt_untreated_bc1_total	TAGLN2_4_1	TAGLN2	1261.6	1642	1261.6	1642	0.37996	72362	16652	2.948	0.9984	0.0015989	0.0031979	0.03338	TRUE
eyfpwt_homoharringtonine_bc1_total_vs_eyfpwt_untreated_bc1_total	CISD1_4_1	CISD1	6111	6947.9	6111	6947.9	0.18515	350220	80662	2.9468	0.99839	0.0016054	0.0032108	0.033475	TRUE
eyfpwt_homoharringtonine_bc1_total_vs_eyfpwt_untreated_bc1_total	C11ORF68_3_4	C11ORF68	1474.9	1063.9	1474.9	1063.9	-0.4709	84468	19468	2.9458	0.0016107	0.99839	0.0032213	0.033544	FALSE
eyfpwt_homoharringtonine_bc1_total_vs_eyfpwt_untreated_bc1_total	SETD1A_4_1	SETD1A	1123.5	1482.2	1123.5	1482.2	0.39933	64303	14830	2.9448	0.99838	0.0016159	0.0032317	0.033612	TRUE
eyfpwt_homoharringtonine_bc1_total_vs_eyfpwt_untreated_bc1_total	GEMIN2_2_3	GEMIN2	1300.2	1685.6	1300.2	1685.6	0.37429	74271	17162	2.942	0.99837	0.0016306	0.0032612	0.033877	TRUE
eyfpwt_homoharringtonine_bc1_total_vs_eyfpwt_untreated_bc1_total	LARP6_1_2	LARP6	1010.6	1350.3	1010.6	1350.3	0.41774	57709	13340	2.9415	0.99837	0.0016333	0.0032665	0.033892	TRUE
eyfpwt_homoharringtonine_bc1_total_vs_eyfpwt_untreated_bc1_total	RPS20_4_1	RPS20	98.455	204.47	98.455	204.47	1.0468	5619.8	1299.6	2.9409	0.99836	0.0016416	0.0032833	0.033983	TRUE
eyfpwt_homoharringtonine_bc1_total_vs_eyfpwt_untreated_bc1_total	PSMD1_2_3	PSMD1	588.8	847.99	588.8	847.99	0.52552	33589	7771.9	2.94	0.99836	0.0016409	0.0032819	0.033983	TRUE
eyfpwt_homoharringtonine_bc1_total_vs_eyfpwt_untreated_bc1_total	CPEB1_3_4	CPEB1	347.49	148.42	347.49	148.42	-1.2217	19813	4586.7	2.9393	0.0016446	0.99836	0.0032892	0.034004	FALSE
eyfpwt_homoharringtonine_bc1_total_vs_eyfpwt_untreated_bc1_total	SNRPB2_2_3	SNRPB2	928.57	1253.8	928.57	1253.8	0.43285	52894	12257	2.9379	0.99835	0.0016524	0.0033047	0.034124	TRUE
eyfpwt_homoharringtonine_bc1_total_vs_eyfpwt_untreated_bc1_total	ISCU_4_1	ISCU	180.5	323.83	180.5	323.83	0.83972	10272	2382.5	2.9365	0.99834	0.00166	0.00332	0.034241	TRUE
eyfpwt_homoharringtonine_bc1_total_vs_eyfpwt_untreated_bc1_total	USP14_3_4	USP14	1356.2	1748.9	1356.2	1748.9	0.36668	77122	17901	2.9354	0.99833	0.0016656	0.0033312	0.034315	TRUE
eyfpwt_homoharringtonine_bc1_total_vs_eyfpwt_untreated_bc1_total	EXOSC5_4_1	EXOSC5	454.63	681.92	454.63	681.92	0.58385	25830	6000.9	2.9341	0.99833	0.0016728	0.0033457	0.034423	TRUE
eyfpwt_homoharringtonine_bc1_total_vs_eyfpwt_untreated_bc1_total	CDK5RAP1_1_2	CDK5RAP1	7232.6	6326.2	7232.6	6326.2	-0.19315	410790	95467	2.9336	0.0016753	0.99832	0.0033507	0.034433	FALSE
eyfpwt_homoharringtonine_bc1_total_vs_eyfpwt_untreated_bc1_total	ZC3H15_4_1	ZC3H15	2072.4	2557.5	2072.4	2557.5	0.30329	117650	27355	2.9329	0.99832	0.0016792	0.0033585	0.034472	TRUE
eyfpwt_homoharringtonine_bc1_total_vs_eyfpwt_untreated_bc1_total	GUF1_3_4	GUF1	958.49	1288.1	958.49	1288.1	0.42599	54312	12652	2.9301	0.99831	0.0016941	0.0033881	0.034685	TRUE
eyfpwt_homoharringtonine_bc1_total_vs_eyfpwt_untreated_bc1_total	MOCS3_4_1	MOCS3	3844.6	4504.6	3844.6	4504.6	0.22852	217820	50747	2.93	0.99831	0.0016949	0.0033899	0.034685	TRUE
eyfpwt_homoharringtonine_bc1_total_vs_eyfpwt_untreated_bc1_total	FIP1L1_4_1	FIP1L1	2801.1	2237.8	2801.1	2237.8	-0.32382	158690	36974	2.9299	0.0016956	0.9983	0.0033912	0.034685	FALSE
eyfpwt_homoharringtonine_bc1_total_vs_eyfpwt_untreated_bc1_total	MRPS9_2_3	MRPS9	2181.5	1684.6	2181.5	1684.6	-0.37273	123450	28794	2.9283	0.0017042	0.9983	0.0034083	0.034804	FALSE
eyfpwt_homoharringtonine_bc1_total_vs_eyfpwt_untreated_bc1_total	ELAVL3_4_1	ELAVL3	3771.2	3117.9	3771.2	3117.9	-0.27436	213390	49778	2.928	0.0017055	0.99829	0.003411	0.034804	FALSE
eyfpwt_homoharringtonine_bc1_total_vs_eyfpwt_untreated_bc1_total	POLR2K_4_1	POLR2K	55.019	133.89	55.019	133.89	1.2678	3110.5	726.23	2.9268	0.99825	0.0017482	0.0034964	0.0353	TRUE
eyfpwt_homoharringtonine_bc1_total_vs_eyfpwt_untreated_bc1_total	THUMPD3_1_2	THUMPD3	232.62	70.579	232.62	70.579	-1.7066	13129	3070.5	2.9268	0.0017125	0.99829	0.0034249	0.034905	FALSE
eyfpwt_homoharringtonine_bc1_total_vs_eyfpwt_untreated_bc1_total	RBM3_3_4	RBM3	4248.1	4940.5	4248.1	4940.5	0.21782	239770	56072	2.9244	0.99827	0.0017254	0.0034509	0.035121	TRUE
eyfpwt_homoharringtonine_bc1_total_vs_eyfpwt_untreated_bc1_total	PRPF8_1_2	PRPF8	154.44	286.47	154.44	286.47	0.88705	8715.8	2038.5	2.9242	0.99827	0.0017271	0.0034542	0.035121	TRUE
eyfpwt_homoharringtonine_bc1_total_vs_eyfpwt_untreated_bc1_total	BZW2_1_2	BZW2	1690.1	2126.7	1690.1	2126.7	0.3313	95297	22309	2.9229	0.99827	0.001734	0.003468	0.035213	TRUE
eyfpwt_homoharringtonine_bc1_total_vs_eyfpwt_untreated_bc1_total	SNRPA1_2_3	SNRPA1	300.19	116.25	300.19	116.25	-1.3611	16918	3962.4	2.9223	0.0017371	0.99826	0.0034742	0.035213	FALSE
eyfpwt_homoharringtonine_bc1_total_vs_eyfpwt_untreated_bc1_total	HNRNPCL1_3_4	HNRNPCL1	435.33	213.81	435.33	213.81	-1.0223	24534	5746.1	2.9222	0.0017378	0.99826	0.0034756	0.035213	FALSE
eyfpwt_homoharringtonine_bc1_total_vs_eyfpwt_untreated_bc1_total	MNEONGREEN_4_1	MNEONGREEN	957.52	1286	957.52	1286	0.42512	53946	12639	2.9217	0.99826	0.0017404	0.0034809	0.035225	TRUE
eyfpwt_homoharringtonine_bc1_total_vs_eyfpwt_untreated_bc1_total	SCAF1_3_4	SCAF1	1550.2	1132.4	1550.2	1132.4	-0.45274	87281	20462	2.9208	0.0017457	0.99825	0.0034913	0.03529	FALSE
eyfpwt_homoharringtonine_bc1_total_vs_eyfpwt_untreated_bc1_total	ZC3H10_2_3	ZC3H10	790.54	1088.8	790.54	1088.8	0.46132	44477	10435	2.9197	0.99825	0.0017517	0.0035035	0.03533	TRUE
eyfpwt_homoharringtonine_bc1_total_vs_eyfpwt_untreated_bc1_total	RBPMS_1_2	RBPMS	1358.1	967.35	1358.1	967.35	-0.48905	76343	17926	2.9185	0.0017588	0.99824	0.0035176	0.03543	FALSE
eyfpwt_homoharringtonine_bc1_total_vs_eyfpwt_untreated_bc1_total	EIF2AK3_2_3	EIF2AK3	183.4	326.95	183.4	326.95	0.83065	10303	2420.8	2.9176	0.99824	0.0017637	0.0035274	0.035488	TRUE
eyfpwt_homoharringtonine_bc1_total_vs_eyfpwt_untreated_bc1_total	GRN_1_2	GRN	1678.6	1244.5	1678.6	1244.5	-0.43139	94216	22156	2.9163	0.0017712	0.99823	0.0035425	0.035598	FALSE
eyfpwt_homoharringtonine_bc1_total_vs_eyfpwt_untreated_bc1_total	SUCLG1_2_3	SUCLG1	513.51	753.54	513.51	753.54	0.55239	28806	6778.1	2.9154	0.99822	0.001776	0.003552	0.035652	TRUE
eyfpwt_homoharringtonine_bc1_total_vs_eyfpwt_untreated_bc1_total	TAF9_1_2	TAF9	1170.8	808.55	1170.8	808.55	-0.53359	65630	15455	2.9143	0.0017824	0.99822	0.0035648	0.035706	FALSE
eyfpwt_homoharringtonine_bc1_total_vs_eyfpwt_untreated_bc1_total	PIWIL3_4_1	PIWIL3	2996.1	3575.7	2996.1	3575.7	0.25504	167930	39548	2.9142	0.99822	0.0017828	0.0035656	0.035706	TRUE
eyfpwt_homoharringtonine_bc1_total_vs_eyfpwt_untreated_bc1_total	KRI1_3_4	KRI1	2912.1	3483.3	2912.1	3483.3	0.25829	163100	38439	2.9131	0.99821	0.0017892	0.0035784	0.035734	TRUE
eyfpwt_homoharringtonine_bc1_total_vs_eyfpwt_untreated_bc1_total	RPS15_3_4	RPS15	177.61	318.64	177.61	318.64	0.83969	9946	2344.3	2.9129	0.99821	0.0017904	0.0035809	0.035734	TRUE
eyfpwt_homoharringtonine_bc1_total_vs_eyfpwt_untreated_bc1_total	CNOT1_1_2	CNOT1	1670.8	1238.3	1670.8	1238.3	-0.43197	93568	22054	2.9129	0.0017902	0.99821	0.0035805	0.035734	FALSE
eyfpwt_homoharringtonine_bc1_total_vs_eyfpwt_untreated_bc1_total	SUCO_2_3	SUCO	970.07	1299.5	970.07	1299.5	0.4214	54257	12805	2.9111	0.9982	0.0018006	0.0036013	0.035896	TRUE
eyfpwt_homoharringtonine_bc1_total_vs_eyfpwt_untreated_bc1_total	RBM22_4_1	RBM22	265.44	93.414	265.44	93.414	-1.4968	14797	3503.7	2.9069	0.0018251	0.99817	0.0036503	0.036311	FALSE
eyfpwt_homoharringtonine_bc1_total_vs_eyfpwt_untreated_bc1_total	AFDN_2_3	AFDN	2968.1	3543.5	2968.1	3543.5	0.25554	165520	39178	2.9068	0.99817	0.0018257	0.0036514	0.036311	TRUE
eyfpwt_homoharringtonine_bc1_total_vs_eyfpwt_untreated_bc1_total	CSDC2_4_1	CSDC2	1617.8	1193.6	1617.8	1193.6	-0.43833	89945	21354	2.9025	0.0018512	0.99815	0.0037023	0.036734	FALSE
eyfpwt_homoharringtonine_bc1_total_vs_eyfpwt_untreated_bc1_total	C17ORF85_1_2	C17ORF85	1760.6	1318.2	1760.6	1318.2	-0.41726	97876	23239	2.9023	0.0018522	0.99815	0.0037043	0.036734	FALSE
eyfpwt_homoharringtonine_bc1_total_vs_eyfpwt_untreated_bc1_total	CCDC43_4_1	CCDC43	248.07	414.13	248.07	414.13	0.73703	13789	3274.4	2.9021	0.99815	0.0018533	0.0037066	0.036734	TRUE
eyfpwt_homoharringtonine_bc1_total_vs_eyfpwt_untreated_bc1_total	TPRKB_4_1	TPRKB	3657.3	3020.4	3657.3	3020.4	-0.27598	202850	48275	2.8989	0.0018721	0.99813	0.0037442	0.037013	FALSE
eyfpwt_homoharringtonine_bc1_total_vs_eyfpwt_untreated_bc1_total	KRR1_1_2	KRR1	617.76	356.01	617.76	356.01	-0.79341	34256	8154.1	2.8986	0.0018739	0.99813	0.0037478	0.037013	FALSE
eyfpwt_homoharringtonine_bc1_total_vs_eyfpwt_untreated_bc1_total	AHNAK_4_1	AHNAK	5333	6102	5333	6102	0.1943	295680	70393	2.8984	0.99812	0.0018753	0.0037505	0.037013	TRUE
eyfpwt_homoharringtonine_bc1_total_vs_eyfpwt_untreated_bc1_total	PDLIM5_2_3	PDLIM5	1783.8	2228.4	1783.8	2228.4	0.32094	98861	23545	2.8979	0.99812	0.0018786	0.0037572	0.037013	TRUE
eyfpwt_homoharringtonine_bc1_total_vs_eyfpwt_untreated_bc1_total	CC2D1B_2_3	CC2D1B	431.47	212.78	431.47	212.78	-1.0165	23913	5695.2	2.8978	0.0018787	0.99812	0.0037573	0.037013	FALSE
eyfpwt_homoharringtonine_bc1_total_vs_eyfpwt_untreated_bc1_total	NME1_3_4	NME1	2502.9	1976.2	2502.9	1976.2	-0.3407	138690	33037	2.8976	0.0018803	0.99812	0.0037605	0.037013	FALSE
eyfpwt_homoharringtonine_bc1_total_vs_eyfpwt_untreated_bc1_total	ELP5_3_4	ELP5	1073.4	728.63	1073.4	728.63	-0.55824	59419	14168	2.8962	0.0018887	0.99811	0.0037774	0.037089	FALSE
eyfpwt_homoharringtonine_bc1_total_vs_eyfpwt_untreated_bc1_total	ESRP1_4_1	ESRP1	1945.9	2410.1	1945.9	2410.1	0.30847	107710	25686	2.896	0.99811	0.0018897	0.0037794	0.037089	TRUE
eyfpwt_homoharringtonine_bc1_total_vs_eyfpwt_untreated_bc1_total	TARDBP_1_2	TARDBP	1719.1	1282.9	1719.1	1282.9	-0.42198	95145	22691	2.8959	0.0018906	0.99811	0.0037812	0.037089	FALSE
eyfpwt_homoharringtonine_bc1_total_vs_eyfpwt_untreated_bc1_total	FKBP4_1_2	FKBP4	1822.4	2271	1822.4	2271	0.31734	100620	24055	2.8924	0.99809	0.0019114	0.0038227	0.037454	TRUE
eyfpwt_homoharringtonine_bc1_total_vs_eyfpwt_untreated_bc1_total	AFF1_2_3	AFF1	3884.2	3230	3884.2	3230	-0.26597	213930	51269	2.8889	0.0019332	0.99807	0.0038664	0.037839	FALSE
eyfpwt_homoharringtonine_bc1_total_vs_eyfpwt_untreated_bc1_total	SNIP1_4_1	SNIP1	1961.4	1496.7	1961.4	1496.7	-0.38986	107970	25889	2.888	0.0019384	0.99806	0.0038768	0.037898	FALSE
eyfpwt_homoharringtonine_bc1_total_vs_eyfpwt_untreated_bc1_total	INTS2_3_4	INTS2	2473.9	1952.3	2473.9	1952.3	-0.34144	136020	32655	2.8864	0.0019487	0.99805	0.0038974	0.038056	FALSE
eyfpwt_homoharringtonine_bc1_total_vs_eyfpwt_untreated_bc1_total	CLK2_4_1	CLK2	2929.5	3496.8	2929.5	3496.8	0.25528	160890	38668	2.8847	0.99804	0.0019588	0.0039176	0.038199	TRUE
eyfpwt_homoharringtonine_bc1_total_vs_eyfpwt_untreated_bc1_total	TLN1_2_3	TLN1	2383.2	2894.8	2383.2	2894.8	0.28045	130860	31457	2.8845	0.99804	0.0019605	0.0039209	0.038199	TRUE
eyfpwt_homoharringtonine_bc1_total_vs_eyfpwt_untreated_bc1_total	FSCN1_1_2	FSCN1	5932.4	6738.2	5932.4	6738.2	0.18373	324680	78305	2.8797	0.99801	0.0019902	0.0039804	0.03867	TRUE
eyfpwt_homoharringtonine_bc1_total_vs_eyfpwt_untreated_bc1_total	R3HCC1L_2_3	R3HCC1L	1473	1874.5	1473	1874.5	0.34757	80615	19443	2.8797	0.99801	0.0019903	0.0039806	0.03867	TRUE
eyfpwt_homoharringtonine_bc1_total_vs_eyfpwt_untreated_bc1_total	EPRS1_3_4	EPRS1	3864.8	3214.5	3864.8	3214.5	-0.26576	211500	51014	2.8795	0.0019914	0.99801	0.0039827	0.03867	FALSE
eyfpwt_homoharringtonine_bc1_total_vs_eyfpwt_untreated_bc1_total	HNRNPU_3_4	HNRNPU	429.53	212.78	429.53	212.78	-1.01	23492	5669.7	2.8787	0.0019965	0.998	0.003993	0.038691	FALSE
eyfpwt_homoharringtonine_bc1_total_vs_eyfpwt_untreated_bc1_total	DAZAP1_3_4	DAZAP1	3990.3	3329.7	3990.3	3329.7	-0.26105	218230	52671	2.8786	0.0019969	0.998	0.0039938	0.038691	FALSE
eyfpwt_homoharringtonine_bc1_total_vs_eyfpwt_untreated_bc1_total	RANBP17_4_1	RANBP17	2139	1655.5	2139	1655.5	-0.36947	116880	28234	2.8774	0.0020047	0.998	0.0040095	0.038776	FALSE
eyfpwt_homoharringtonine_bc1_total_vs_eyfpwt_untreated_bc1_total	CWC25_2_3	CWC25	629.34	891.58	629.34	891.58	0.50185	34385	8307	2.8772	0.99799	0.0020058	0.0040116	0.038776	TRUE
eyfpwt_homoharringtonine_bc1_total_vs_eyfpwt_untreated_bc1_total	HNRNPH1_3_4	HNRNPH1	1597.5	1180.1	1597.5	1180.1	-0.43654	87094	21086	2.8742	0.0020256	0.99797	0.0040511	0.039114	FALSE
eyfpwt_homoharringtonine_bc1_total_vs_eyfpwt_untreated_bc1_total	C1ORF131_3_4	C1ORF131	844.59	1148	844.59	1148	0.44228	46013	11148	2.8731	0.99797	0.0020322	0.0040644	0.039173	TRUE
eyfpwt_homoharringtonine_bc1_total_vs_eyfpwt_untreated_bc1_total	APOBEC3G_1_2	APOBEC3G	2991.3	3562.2	2991.3	3562.2	0.25191	162950	39484	2.873	0.99797	0.0020332	0.0040663	0.039173	TRUE
eyfpwt_homoharringtonine_bc1_total_vs_eyfpwt_untreated_bc1_total	EIF6_2_3	EIF6	141.89	20.759	141.89	20.759	-2.7153	7336.6	1872.9	2.8715	0.0020426	0.99796	0.0040852	0.039311	FALSE
eyfpwt_homoharringtonine_bc1_total_vs_eyfpwt_untreated_bc1_total	C14ORF166_1_2	C14ORF166	4827.2	5551.9	4827.2	5551.9	0.20175	262590	63717	2.8709	0.99795	0.0020463	0.0040927	0.039339	TRUE
eyfpwt_homoharringtonine_bc1_total_vs_eyfpwt_untreated_bc1_total	MRPS18B_4_1	MRPS18B	960.42	637.29	960.42	637.29	-0.59096	52207	12677	2.8699	0.0020529	0.99795	0.0041058	0.039415	FALSE
eyfpwt_homoharringtonine_bc1_total_vs_eyfpwt_untreated_bc1_total	ANXA11_3_4	ANXA11	2922.8	3486.4	2922.8	3486.4	0.25433	158840	38579	2.8696	0.99795	0.0020549	0.0041097	0.039415	TRUE
eyfpwt_homoharringtonine_bc1_total_vs_eyfpwt_untreated_bc1_total	NONO_1_2	NONO	1175.7	1533	1175.7	1533	0.38261	63850	15518	2.8686	0.99794	0.0020613	0.0041227	0.039495	TRUE
eyfpwt_homoharringtonine_bc1_total_vs_eyfpwt_untreated_bc1_total	NOS1_3_4	NOS1	9210.4	10210	9210.4	10210	0.14865	499730	121570	2.8672	0.99793	0.0020704	0.0041407	0.039624	TRUE
eyfpwt_homoharringtonine_bc1_total_vs_eyfpwt_untreated_bc1_total	EIF3J_4_1	EIF3J	1507.7	1103.3	1507.7	1103.3	-0.45016	81768	19901	2.8666	0.0020745	0.99793	0.004149	0.039625	FALSE
eyfpwt_homoharringtonine_bc1_total_vs_eyfpwt_untreated_bc1_total	RBM18_4_1	RBM18	728.76	1009.9	728.76	1009.9	0.47015	39521	9619.3	2.8665	0.99793	0.002075	0.00415	0.039625	TRUE
eyfpwt_homoharringtonine_bc1_total_vs_eyfpwt_untreated_bc1_total	SCAMP3_4_1	SCAMP3	1635.1	1214.4	1635.1	1214.4	-0.42888	88515	21583	2.864	0.0020918	0.99791	0.0041836	0.039842	FALSE
eyfpwt_homoharringtonine_bc1_total_vs_eyfpwt_untreated_bc1_total	PSMA1_2_3	PSMA1	192.08	336.29	192.08	336.29	0.80476	10398	2535.4	2.8639	0.99791	0.0020926	0.0041851	0.039842	TRUE
eyfpwt_homoharringtonine_bc1_total_vs_eyfpwt_untreated_bc1_total	SART3_3_4	SART3	9927.6	8890.9	9927.6	8890.9	-0.15909	537330	131040	2.8637	0.0020933	0.99791	0.0041866	0.039842	FALSE
eyfpwt_homoharringtonine_bc1_total_vs_eyfpwt_untreated_bc1_total	ZFC3H1_3_4	ZFC3H1	1917.9	1462.4	1917.9	1462.4	-0.39095	103740	25316	2.8628	0.0020995	0.9979	0.004199	0.039891	FALSE
eyfpwt_homoharringtonine_bc1_total_vs_eyfpwt_untreated_bc1_total	RPL39_4_1	RPL39	1171.8	1527.8	1171.8	1527.8	0.38246	63376	15467	2.8627	0.9979	0.0021005	0.004201	0.039891	TRUE
eyfpwt_homoharringtonine_bc1_total_vs_eyfpwt_untreated_bc1_total	PRPF6_1_2	PRPF6	818.53	521.04	818.53	521.04	-0.65063	44250	10804	2.862	0.0021047	0.9979	0.0042094	0.039927	FALSE
eyfpwt_homoharringtonine_bc1_total_vs_eyfpwt_untreated_bc1_total	DNAJC2_3_4	DNAJC2	3461.4	4072.8	3461.4	4072.8	0.23463	186940	45689	2.8606	0.99789	0.0021139	0.0042278	0.040057	TRUE
eyfpwt_homoharringtonine_bc1_total_vs_eyfpwt_untreated_bc1_total	NUP93_4_1	NUP93	497.1	728.63	497.1	728.63	0.55072	26802	6561.5	2.8582	0.99787	0.0021302	0.0042604	0.040322	TRUE
eyfpwt_homoharringtonine_bc1_total_vs_eyfpwt_untreated_bc1_total	RBM41_1_2	RBM41	641.89	378.84	641.89	378.84	-0.75916	34596	8472.7	2.8577	0.0021335	0.99787	0.0042669	0.04034	FALSE
eyfpwt_homoharringtonine_bc1_total_vs_eyfpwt_untreated_bc1_total	PIH1D1_4_1	PIH1D1	5617.7	6395.7	5617.7	6395.7	0.18709	302630	74152	2.857	0.99786	0.0021383	0.0042766	0.040378	TRUE
eyfpwt_homoharringtonine_bc1_total_vs_eyfpwt_untreated_bc1_total	SNRPD3_4_1	SNRPD3	1827.2	1383.6	1827.2	1383.6	-0.40101	98414	24118	2.8567	0.0021402	0.99786	0.0042804	0.040378	FALSE
eyfpwt_homoharringtonine_bc1_total_vs_eyfpwt_untreated_bc1_total	CWC22_4_1	CWC22	153.47	26.986	153.47	26.986	-2.4646	7999.6	2025.8	2.8552	0.0021505	0.99785	0.0043011	0.040529	FALSE
eyfpwt_homoharringtonine_bc1_total_vs_eyfpwt_untreated_bc1_total	LBR_4_1	LBR	1803.1	1362.8	1803.1	1362.8	-0.40363	96923	23800	2.8539	0.0021592	0.99784	0.0043184	0.040624	FALSE
eyfpwt_homoharringtonine_bc1_total_vs_eyfpwt_untreated_bc1_total	PTRH1_1_2	PTRH1	1516.4	1112.7	1516.4	1112.7	-0.44629	81504	20016	2.8538	0.0021603	0.99784	0.0043206	0.040624	FALSE
eyfpwt_homoharringtonine_bc1_total_vs_eyfpwt_untreated_bc1_total	TRMT2A_3_4	TRMT2A	1964.3	1505	1964.3	1505	-0.38401	105470	25928	2.8523	0.0021702	0.99783	0.0043404	0.040758	FALSE
eyfpwt_homoharringtonine_bc1_total_vs_eyfpwt_untreated_bc1_total	MMAA_1_2	MMAA	1485.5	1884.9	1485.5	1884.9	0.3433	79746	19608	2.852	0.99783	0.0021721	0.0043443	0.040758	TRUE
eyfpwt_homoharringtonine_bc1_total_vs_eyfpwt_untreated_bc1_total	DHX57_2_3	DHX57	3080.1	3654.6	3080.1	3654.6	0.24664	165000	40656	2.849	0.99781	0.002193	0.0043861	0.041105	TRUE
eyfpwt_homoharringtonine_bc1_total_vs_eyfpwt_untreated_bc1_total	SNW1_2_3	SNW1	35.714	97.565	35.714	97.565	1.4247	1912.8	471.41	2.8487	0.99769	0.0023103	0.0046207	0.042369	TRUE
eyfpwt_homoharringtonine_bc1_total_vs_eyfpwt_untreated_bc1_total	PES1_4_1	PES1	936.29	619.64	936.29	619.64	-0.59473	50132	12359	2.8483	0.0021976	0.9978	0.0043951	0.041106	FALSE
eyfpwt_homoharringtonine_bc1_total_vs_eyfpwt_untreated_bc1_total	RAC1_4_1	RAC1	2924.7	3484.3	2924.7	3484.3	0.25251	156590	38605	2.8483	0.9978	0.0021978	0.0043957	0.041106	TRUE
eyfpwt_homoharringtonine_bc1_total_vs_eyfpwt_untreated_bc1_total	DALRD3_1_2	DALRD3	630.31	370.54	630.31	370.54	-0.76482000000000006	33739	8319.8	2.8479	0.0022004	0.9978	0.0044008	0.041109	FALSE
eyfpwt_homoharringtonine_bc1_total_vs_eyfpwt_untreated_bc1_total	XRN2_3_4	XRN2	1326.2	949.71	1326.2	949.71	-0.48137	70892	17506	2.8459	0.0022142	0.99779	0.0044283	0.041301	FALSE
eyfpwt_homoharringtonine_bc1_total_vs_eyfpwt_untreated_bc1_total	POLR2I_2_3	POLR2I	506.75	274.01	506.75	274.01	-0.88463	27084	6688.9	2.8457	0.0022155	0.99778	0.0044309	0.041301	FALSE
eyfpwt_homoharringtonine_bc1_total_vs_eyfpwt_untreated_bc1_total	URM1_4_1	URM1	2829.1	2279.3	2829.1	2279.3	-0.31165	151160	37343	2.8453	0.0022182	0.99778	0.0044365	0.041308	FALSE
eyfpwt_homoharringtonine_bc1_total_vs_eyfpwt_untreated_bc1_total	SRRM3_1_2	SRRM3	3291.5	2698.6	3291.5	2698.6	-0.28642	175750	43446	2.8444	0.0022249	0.99778	0.0044499	0.041388	FALSE
eyfpwt_homoharringtonine_bc1_total_vs_eyfpwt_untreated_bc1_total	DDX4_4_1	DDX4	4406.4	5092.1	4406.4	5092.1	0.20863	235110	58162	2.8434	0.99777	0.0022319	0.0044638	0.041473	TRUE
eyfpwt_homoharringtonine_bc1_total_vs_eyfpwt_untreated_bc1_total	NSUN2_1_2	NSUN2	1508.7	1909.8	1508.7	1909.8	0.33993	80445	19914	2.8424	0.99776	0.0022388	0.0044776	0.041556	TRUE
eyfpwt_homoharringtonine_bc1_total_vs_eyfpwt_untreated_bc1_total	METTL15_1_2	METTL15	3737.4	3106.5	3737.4	3106.5	-0.26667	199030	49333	2.8405	0.0022518	0.99775	0.0045036	0.041753	FALSE
eyfpwt_homoharringtonine_bc1_total_vs_eyfpwt_untreated_bc1_total	CCDC59_4_1	CCDC59	3564.7	2948.8	3564.7	2948.8	-0.27357	189670	47052	2.8394	0.0022602	0.99774	0.0045204	0.041864	FALSE
eyfpwt_homoharringtonine_bc1_total_vs_eyfpwt_untreated_bc1_total	METTL14_2_3	METTL14	633.2	892.62	633.2	892.62	0.49472	33649	8358	2.8376	0.99773	0.0022728	0.0045457	0.042028	TRUE
eyfpwt_homoharringtonine_bc1_total_vs_eyfpwt_untreated_bc1_total	POLR2B_2_3	POLR2B	1153.5	803.36	1153.5	803.36	-0.52132	61289	15225	2.8374	0.0022739	0.99773	0.0045479	0.042028	FALSE
eyfpwt_homoharringtonine_bc1_total_vs_eyfpwt_untreated_bc1_total	EIF4A3_1_2	EIF4A3	481.66	707.87	481.66	707.87	0.55452	25585	6357.7	2.837	0.99772	0.0022768	0.0045537	0.042036	TRUE
eyfpwt_homoharringtonine_bc1_total_vs_eyfpwt_untreated_bc1_total	MAZ_4_1	MAZ	1295.4	1665.9	1295.4	1665.9	0.36268	68641	17098	2.8336	0.9977	0.0023017	0.0046034	0.042369	TRUE
eyfpwt_homoharringtonine_bc1_total_vs_eyfpwt_untreated_bc1_total	GPATCH4_3_4	GPATCH4	183.4	322.8	183.4	322.8	0.81227	9716.1	2420.8	2.8332	0.9977	0.0023041	0.0046082	0.042369	TRUE
eyfpwt_homoharringtonine_bc1_total_vs_eyfpwt_untreated_bc1_total	RNF113B_3_4	RNF113B	1375.5	1757.2	1375.5	1757.2	0.35313	72862	18156	2.8331	0.99769	0.0023051	0.0046102	0.042369	TRUE
eyfpwt_homoharringtonine_bc1_total_vs_eyfpwt_untreated_bc1_total	RSRC1_1_2	RSRC1	672.78	405.83	672.78	405.83	-0.72784	35630	8880.4	2.8328	0.0023074	0.99769	0.0046149	0.042369	FALSE
eyfpwt_homoharringtonine_bc1_total_vs_eyfpwt_untreated_bc1_total	PAN3_1_2	PAN3	6359	5538.4	6359	5538.4	-0.19931	336740	83937	2.8326	0.0023086	0.99769	0.0046172	0.042369	FALSE
eyfpwt_homoharringtonine_bc1_total_vs_eyfpwt_untreated_bc1_total	CNN2_4_1	CNN2	2131.3	2606.2	2131.3	2606.2	0.29014	112800	28132	2.8319	0.99769	0.0023138	0.0046277	0.042369	TRUE
eyfpwt_homoharringtonine_bc1_total_vs_eyfpwt_untreated_bc1_total	TARDBP_4_1	TARDBP	5466.2	6226.5	5466.2	6226.5	0.18786	289060	72151	2.8307	0.99768	0.0023225	0.004645	0.042369	TRUE
eyfpwt_homoharringtonine_bc1_total_vs_eyfpwt_untreated_bc1_total	RNASE13_2_3	RNASE13	2998.1	3561.1	2998.1	3561.1	0.24823	158530	39573	2.8305	0.99768	0.0023234	0.0046468	0.042369	TRUE
eyfpwt_homoharringtonine_bc1_total_vs_eyfpwt_untreated_bc1_total	THOC2_1_2	THOC2	1576.2	1984.5	1576.2	1984.5	0.33211	83344	20806	2.8305	0.99768	0.002324	0.0046479	0.042369	TRUE
eyfpwt_homoharringtonine_bc1_total_vs_eyfpwt_untreated_bc1_total	KDM5A_2_3	KDM5A	6438.2	5613.1	6438.2	5613.1	-0.19782	340370	84981	2.8303	0.0023253	0.99767	0.0046506	0.042369	FALSE
eyfpwt_homoharringtonine_bc1_total_vs_eyfpwt_untreated_bc1_total	RBM33_3_4	RBM33	5980.7	5185.5	5980.7	5185.5	-0.20579	316150	78942	2.8301	0.0023264	0.99767	0.0046529	0.042369	FALSE
eyfpwt_homoharringtonine_bc1_total_vs_eyfpwt_untreated_bc1_total	RRP8_4_1	RRP8	459.46	679.84	459.46	679.84	0.56426	24285	6064.6	2.83	0.99767	0.0023276	0.0046552	0.042369	TRUE
eyfpwt_homoharringtonine_bc1_total_vs_eyfpwt_untreated_bc1_total	RPP14_4_1	RPP14	2907.3	2353	2907.3	2353	-0.30508	153640	38375	2.8297	0.0023293	0.99767	0.0046585	0.042369	FALSE
eyfpwt_homoharringtonine_bc1_total_vs_eyfpwt_untreated_bc1_total	PHF6_2_3	PHF6	690.15	960.08	690.15	960.08	0.47566	36432	9109.7	2.8282	0.99766	0.0023408	0.0046816	0.042534	TRUE
eyfpwt_homoharringtonine_bc1_total_vs_eyfpwt_untreated_bc1_total	HSPB1_4_1	HSPB1	1796.3	2231.5	1796.3	2231.5	0.31284	94710	23711	2.8264	0.99765	0.0023534	0.0047067	0.042717	TRUE
eyfpwt_homoharringtonine_bc1_total_vs_eyfpwt_untreated_bc1_total	DHX9_3_4	DHX9	3622.6	3004.8	3622.6	3004.8	-0.26966	190820	47816	2.8251	0.0023632	0.99764	0.0047265	0.042835	FALSE
eyfpwt_homoharringtonine_bc1_total_vs_eyfpwt_untreated_bc1_total	EIF2B4_2_3	EIF2B4	1993.2	1535.1	1993.2	1535.1	-0.37656	104940	26310	2.8245	0.002368	0.99763	0.004736	0.042835	FALSE
eyfpwt_homoharringtonine_bc1_total_vs_eyfpwt_untreated_bc1_total	KYAT3_3_4	KYAT3	2792.5	2250.2	2792.5	2250.2	-0.31134	147010	36859	2.8243	0.0023693	0.99763	0.0047386	0.042835	FALSE
eyfpwt_homoharringtonine_bc1_total_vs_eyfpwt_untreated_bc1_total	NOM1_4_1	NOM1	7872.6	8783	7872.6	8783	0.15786	414420	103910	2.8242	0.99763	0.0023698	0.0047396	0.042835	TRUE
eyfpwt_homoharringtonine_bc1_total_vs_eyfpwt_untreated_bc1_total	RPS10_4_1	RPS10	1114.9	1457.3	1114.9	1457.3	0.38609	58617	14716	2.8225	0.99762	0.0023825	0.004765	0.043007	TRUE
eyfpwt_homoharringtonine_bc1_total_vs_eyfpwt_untreated_bc1_total	MRPL35_4_1	MRPL35	910.23	1219.6	910.23	1219.6	0.42167	47845	12015	2.8222	0.99761	0.0023851	0.0047702	0.043007	TRUE
eyfpwt_homoharringtonine_bc1_total_vs_eyfpwt_untreated_bc1_total	HNRNPD_2_3	HNRNPD	2407.3	2910.4	2407.3	2910.4	0.27366	126520	31776	2.8219	0.99761	0.0023868	0.0047736	0.043007	TRUE
eyfpwt_homoharringtonine_bc1_total_vs_eyfpwt_untreated_bc1_total	NOL10_3_4	NOL10	2186.3	2665.4	2186.3	2665.4	0.28575	114780	28858	2.8204	0.9976	0.0023982	0.0047964	0.043168	TRUE
eyfpwt_homoharringtonine_bc1_total_vs_eyfpwt_untreated_bc1_total	LIN28A_4_1	LIN28A	2419.9	1916	2419.9	1916	-0.33666	126940	31941	2.8192	0.002407	0.99759	0.004814	0.04328	FALSE
eyfpwt_homoharringtonine_bc1_total_vs_eyfpwt_untreated_bc1_total	H1-2_1_2	H1-2	5470.1	4713.2	5470.1	4713.2	-0.21479	286380	72202	2.8165	0.0024273	0.99757	0.0048546	0.0436	FALSE
eyfpwt_homoharringtonine_bc1_total_vs_eyfpwt_untreated_bc1_total	H1-3_4_1	H1-3	3985.5	3340.1	3985.5	3340.1	-0.25482	208300	52607	2.8141	0.0024457	0.99755	0.0048915	0.043886	FALSE
eyfpwt_homoharringtonine_bc1_total_vs_eyfpwt_untreated_bc1_total	H4C6_1_2	H4C6	204.63	350.82	204.63	350.82	0.77477	10685	2701.1	2.8128	0.99754	0.0024554	0.0049109	0.044014	TRUE
eyfpwt_homoharringtonine_bc1_total_vs_eyfpwt_untreated_bc1_total	ELOA_2_3	ELOA	494.21	721.36	494.21	721.36	0.54469	25800	6523.3	2.8125	0.99754	0.0024581	0.0049163	0.044017	TRUE
eyfpwt_homoharringtonine_bc1_total_vs_eyfpwt_untreated_bc1_total	APEX1_3_4	APEX1	3224.9	3805.1	3224.9	3805.1	0.2386	168290	42567	2.812	0.99754	0.0024619	0.0049239	0.044039	TRUE
eyfpwt_homoharringtonine_bc1_total_vs_eyfpwt_untreated_bc1_total	PUM3_1_2	PUM3	9670.8	8666.7	9670.8	8666.7	-0.15813	504100	127650	2.8104	0.0024742	0.99753	0.0049484	0.044213	FALSE
eyfpwt_homoharringtonine_bc1_total_vs_eyfpwt_untreated_bc1_total	RPL21_4_1	RPL21	2653.5	2127.8	2653.5	2127.8	-0.31841	138180	35025	2.809	0.0024845	0.99752	0.0049689	0.04435	FALSE
eyfpwt_homoharringtonine_bc1_total_vs_eyfpwt_untreated_bc1_total	TRIM28_3_4	TRIM28	472.97	251.18	472.97	251.18	-0.91035	24596	6243	2.807	0.0024999	0.9975	0.0049999	0.04458	FALSE
eyfpwt_homoharringtonine_bc1_total_vs_eyfpwt_untreated_bc1_total	LIN28B_3_4	LIN28B	1642.9	1229.9	1642.9	1229.9	-0.41731	85245	21685	2.8039	0.0025241	0.99748	0.0050481	0.044964	FALSE
eyfpwt_homoharringtonine_bc1_total_vs_eyfpwt_untreated_bc1_total	PSMA2_4_1	PSMA2	377.41	179.56	377.41	179.56	-1.0675	19572	4981.7	2.8032	0.0025302	0.99747	0.0050604	0.044995	FALSE
eyfpwt_homoharringtonine_bc1_total_vs_eyfpwt_untreated_bc1_total	CSDC2_1_2	CSDC2	4068.5	3418.9	4068.5	3418.9	-0.25089	210970	53703	2.8031	0.0025311	0.99747	0.0050621	0.044995	FALSE
eyfpwt_homoharringtonine_bc1_total_vs_eyfpwt_untreated_bc1_total	PTMA_1_2	PTMA	2581.1	3098.2	2581.1	3098.2	0.26338	133720	34069	2.8018	0.99746	0.0025409	0.0050819	0.045124	TRUE
eyfpwt_homoharringtonine_bc1_total_vs_eyfpwt_untreated_bc1_total	RBM4B_1_2	RBM4B	1947.9	1498.8	1947.9	1498.8	-0.37789	100840	25711	2.8008	0.0025489	0.99745	0.0050977	0.045219	FALSE
eyfpwt_homoharringtonine_bc1_total_vs_eyfpwt_untreated_bc1_total	RINT1_2_3	RINT1	2302.1	1814.3	2302.1	1814.3	-0.34338	118980	30387	2.7984	0.0025678	0.99743	0.0051356	0.045508	FALSE
eyfpwt_homoharringtonine_bc1_total_vs_eyfpwt_untreated_bc1_total	YTHDC2_3_4	YTHDC2	3810.8	4438.2	3810.8	4438.2	0.21983	196810	50301	2.7974	0.99742	0.0025759	0.0051518	0.045528	TRUE
eyfpwt_homoharringtonine_bc1_total_vs_eyfpwt_untreated_bc1_total	RPS19BP1_2_3	RPS19BP1	597.49	845.91	597.49	845.91	0.50089	30857	7886.6	2.7974	0.99742	0.002576	0.005152	0.045528	TRUE
eyfpwt_homoharringtonine_bc1_total_vs_eyfpwt_untreated_bc1_total	MRPS36_3_4	MRPS36	2167	1693.9	2167	1693.9	-0.35515	111900	28603	2.7972	0.0025773	0.99742	0.0051546	0.045528	FALSE
eyfpwt_homoharringtonine_bc1_total_vs_eyfpwt_untreated_bc1_total	RP9_2_3	RP9	1877.4	2317.7	1877.4	2317.7	0.30381	96928	24781	2.7969	0.99742	0.0025795	0.005159	0.045528	TRUE
eyfpwt_homoharringtonine_bc1_total_vs_eyfpwt_untreated_bc1_total	RPS8_3_4	RPS8	220.08	69.541	220.08	69.541	-1.648	11330	2904.9	2.7958	0.0025889	0.99741	0.0051779	0.045648	FALSE
eyfpwt_homoharringtonine_bc1_total_vs_eyfpwt_untreated_bc1_total	COPS2_1_2	COPS2	686.29	420.36	686.29	420.36	-0.70586	35359	9058.7	2.794	0.0026027	0.9974	0.0052055	0.045843	FALSE
eyfpwt_homoharringtonine_bc1_total_vs_eyfpwt_untreated_bc1_total	DDX53_4_1	DDX53	5033.8	4313.6	5033.8	4313.6	-0.22268	259290	66443	2.7937	0.0026053	0.99739	0.0052106	0.045843	FALSE
eyfpwt_homoharringtonine_bc1_total_vs_eyfpwt_untreated_bc1_total	STAU2_3_4	STAU2	5094.6	5818.6	5094.6	5818.6	0.19168	262130	67246	2.7922	0.99738	0.0026178	0.0052356	0.046016	TRUE
eyfpwt_homoharringtonine_bc1_total_vs_eyfpwt_untreated_bc1_total	RPS8_1_2	RPS8	327.22	510.66	327.22	510.66	0.64053	16826	4319.1	2.7913	0.99737	0.0026251	0.0052502	0.046097	TRUE
eyfpwt_homoharringtonine_bc1_total_vs_eyfpwt_untreated_bc1_total	RBM8A_1_2	RBM8A	230.69	76.807	230.69	76.807	-1.5743	11841	3045.1	2.7905	0.0026314	0.99737	0.0052627	0.04616	FALSE
eyfpwt_homoharringtonine_bc1_total_vs_eyfpwt_untreated_bc1_total	THOC6_2_3	THOC6	1694	2111.1	1694	2111.1	0.31742	87003	22360	2.7896	0.99736	0.0026385	0.005277	0.046213	TRUE
eyfpwt_homoharringtonine_bc1_total_vs_eyfpwt_untreated_bc1_total	CORO1A_4_1	CORO1A	1298.3	933.1	1298.3	933.1	-0.47604	66670	17136	2.7895	0.0026398	0.99736	0.0052795	0.046213	FALSE
eyfpwt_homoharringtonine_bc1_total_vs_eyfpwt_untreated_bc1_total	ERN2_1_2	ERN2	323.36	141.16	323.36	141.16	-1.1901	16598	4268.2	2.7889	0.0026444	0.99736	0.0052888	0.046248	FALSE
eyfpwt_homoharringtonine_bc1_total_vs_eyfpwt_untreated_bc1_total	DST_1_2	DST	3136.1	3703.3	3136.1	3703.3	0.23979	160880	41395	2.788	0.99735	0.0026515	0.0053029	0.04628	TRUE
eyfpwt_homoharringtonine_bc1_total_vs_eyfpwt_untreated_bc1_total	TP53RK_2_3	TP53RK	535.71	770.14	535.71	770.14	0.52285	27479	7071.2	2.7879	0.99735	0.0026529	0.0053057	0.04628	TRUE
eyfpwt_homoharringtonine_bc1_total_vs_eyfpwt_untreated_bc1_total	C14ORF166_2_3	C14ORF166	2778.9	2245	2778.9	2245	-0.30767	142530	36681	2.7877	0.0026543	0.99735	0.0053087	0.04628	FALSE
eyfpwt_homoharringtonine_bc1_total_vs_eyfpwt_untreated_bc1_total	THOC1_1_2	THOC1	2820.5	3357.7	2820.5	3357.7	0.25147	144320	37229	2.7844	0.99732	0.002681	0.005362	0.046698	TRUE
eyfpwt_homoharringtonine_bc1_total_vs_eyfpwt_untreated_bc1_total	KTN1_4_1	KTN1	625.48	878.09	625.48	878.09	0.48874	31906	8256.1	2.7801	0.99728000000000006	0.0027171	0.0054341	0.047278	TRUE
eyfpwt_homoharringtonine_bc1_total_vs_eyfpwt_untreated_bc1_total	MECP2_3_4	MECP2	3732.6	3115.9	3732.6	3115.9	-0.26048	190190	49269	2.7786	0.0027301	0.99727	0.0054601	0.047454	FALSE
eyfpwt_homoharringtonine_bc1_total_vs_eyfpwt_untreated_bc1_total	RPL34_4_1	RPL34	1098.5	763.92	1098.5	763.92	-0.52341	55957	14499	2.7782	0.0027326	0.99727	0.0054653	0.047454	FALSE
eyfpwt_homoharringtonine_bc1_total_vs_eyfpwt_untreated_bc1_total	TASOR_1_2	TASOR	1720.1	1301.6	1720.1	1301.6	-0.40195	87574	22704	2.7775	0.0027392	0.99726	0.0054784	0.04752	FALSE
eyfpwt_homoharringtonine_bc1_total_vs_eyfpwt_untreated_bc1_total	ATXN2_1_2	ATXN2	1591.7	1993.9	1591.7	1993.9	0.32482	80871	21010	2.7746	0.99724	0.0027634	0.0055269	0.047892	TRUE
eyfpwt_homoharringtonine_bc1_total_vs_eyfpwt_untreated_bc1_total	EXOSC4_2_3	EXOSC4	1195.9	1544.4	1195.9	1544.4	0.36867	60726	15786	2.7737	0.99723	0.0027708	0.0055415	0.047935	TRUE
eyfpwt_homoharringtonine_bc1_total_vs_eyfpwt_untreated_bc1_total	SEC61A1_2_3	SEC61A1	288.61	459.8	288.61	459.8	0.67004	14654	3809.5	2.7737	0.99723	0.0027714	0.0055429	0.047935	TRUE
eyfpwt_homoharringtonine_bc1_total_vs_eyfpwt_untreated_bc1_total	RNASE9_2_3	RNASE9	749.03	473.3	749.03	473.3	-0.66116	38015	9886.9	2.7731	0.0027764	0.99722	0.0055528	0.047949	FALSE
eyfpwt_homoharringtonine_bc1_total_vs_eyfpwt_untreated_bc1_total	CHTOP_1_2	CHTOP	1407.3	1785.2	1407.3	1785.2	0.34294	71408	18576	2.7727	0.99722	0.0027793	0.0055586	0.047949	TRUE
eyfpwt_homoharringtonine_bc1_total_vs_eyfpwt_untreated_bc1_total	RUVBL2_4_1	RUVBL2	1106.2	771.18	1106.2	771.18	-0.51987	56110	14601	2.7723	0.002783	0.99722	0.005566	0.047949	FALSE
eyfpwt_homoharringtonine_bc1_total_vs_eyfpwt_untreated_bc1_total	IFIT1_4_1	IFIT1	4162.1	3512.4	4162.1	3512.4	-0.24482	211110	54939	2.7723	0.0027834	0.99722	0.0055668	0.047949	FALSE
eyfpwt_homoharringtonine_bc1_total_vs_eyfpwt_untreated_bc1_total	TRUB2_1_2	TRUB2	2567.6	3077.5	2567.6	3077.5	0.26125	130000	33891	2.7698	0.9972	0.0028045	0.005609	0.048264	TRUE
eyfpwt_homoharringtonine_bc1_total_vs_eyfpwt_untreated_bc1_total	LAMA2_1_2	LAMA2	169.88	301	169.88	301	0.82153	8595.7	2242.4	2.7689	0.99719	0.0028131	0.0056262	0.048356	TRUE
eyfpwt_homoharringtonine_bc1_total_vs_eyfpwt_untreated_bc1_total	PAIP2B_3_4	PAIP2B	360.04	169.18	360.04	169.18	-1.0851	18213	4752.3	2.7685	0.0028154	0.99718	0.0056308	0.048356	FALSE
eyfpwt_homoharringtonine_bc1_total_vs_eyfpwt_untreated_bc1_total	AEN_1_2	AEN	407.33	610.3	407.33	610.3	0.58214	20598	5376.6	2.768	0.99718	0.0028197	0.0056393	0.048381	TRUE
eyfpwt_homoharringtonine_bc1_total_vs_eyfpwt_untreated_bc1_total	PLRG1_4_1	PLRG1	1717.2	1300.5	1717.2	1300.5	-0.40067	86798	22666	2.7675	0.0028247	0.99718	0.0056494	0.048418	FALSE
eyfpwt_homoharringtonine_bc1_total_vs_eyfpwt_untreated_bc1_total	MET_4_1	MET	2785.7	2255.4	2785.7	2255.4	-0.30452	140600	36770	2.7654	0.0028426	0.99716	0.0056852	0.048677	FALSE
eyfpwt_homoharringtonine_bc1_total_vs_eyfpwt_untreated_bc1_total	SRFBP1_2_3	SRFBP1	1280.9	1639.9	1280.9	1639.9	0.35625	64457	16907	2.7613	0.99712	0.0028785	0.0057569	0.049242	TRUE
eyfpwt_homoharringtonine_bc1_total_vs_eyfpwt_untreated_bc1_total	MRPL28_1_2	MRPL28	1238.4	1591.1	1238.4	1591.1	0.36132	62211	16346	2.7589	0.9971	0.0028998	0.0057997	0.049537	TRUE
eyfpwt_homoharringtonine_bc1_total_vs_eyfpwt_untreated_bc1_total	PTGES3_4_1	PTGES3	840.73	1131.3	840.73	1131.3	0.42788	42228	11097	2.7587	0.9971	0.0029014	0.0058028	0.049537	TRUE
eyfpwt_homoharringtonine_bc1_total_vs_eyfpwt_untreated_bc1_total	DDX60L_3_4	DDX60L	3130.3	3690.9	3130.3	3690.9	0.2376	157130	41319	2.7578	0.99709	0.0029094	0.0058186999999999996	0.049604	TRUE
eyfpwt_homoharringtonine_bc1_total_vs_eyfpwt_untreated_bc1_total	PFN1_1_2	PFN1	1180.5	1524.7	1180.5	1524.7	0.36887	59244	15582	2.7576	0.99709	0.0029117	0.0058233	0.049604	TRUE
eyfpwt_homoharringtonine_bc1_total_vs_eyfpwt_untreated_bc1_total	CHD3_4_1	CHD3	4449.8	5118	4449.8	5118	0.20181	223270	58735	2.7573	0.99709	0.002914	0.005828	0.049604	TRUE
eyfpwt_homoharringtonine_bc1_total_vs_eyfpwt_untreated_bc1_total	DDX51_4_1	DDX51	155.4	280.24	155.4	280.24	0.84652	7792	2051.3	2.7563	0.99708	0.0029237	0.0058474	0.049674	TRUE
eyfpwt_homoharringtonine_bc1_total_vs_eyfpwt_untreated_bc1_total	QTRT1_1_2	QTRT1	1437.3	1057.7	1437.3	1057.7	-0.44209	72049	18971	2.756	0.0029255	0.99707	0.0058509	0.049674	FALSE
eyfpwt_homoharringtonine_bc1_total_vs_eyfpwt_untreated_bc1_total	RBM12_2_3	RBM12	876.44	1172.9	876.44	1172.9	0.41988	43931	11569	2.7559	0.99707	0.0029267	0.0058535	0.049674	TRUE
eyfpwt_homoharringtonine_bc1_total_vs_eyfpwt_untreated_bc1_total	SRRM4_3_4	SRRM4	5971	5198	5971	5198	-0.2	298810	78815	2.7537	0.0029465	0.99705	0.0058931	0.049961	FALSE
eyfpwt_homoharringtonine_bc1_total_vs_eyfpwt_untreated_bc1_total	FNDC3B_4_1	FNDC3B	271.23	435.93	271.23	435.93	0.68255	13562	3580.2	2.7525	0.99704	0.0029569	0.0059138	0.050087	TRUE
eyfpwt_homoharringtonine_bc1_total_vs_eyfpwt_untreated_bc1_total	DDX41_1_2	DDX41	1370.7	1000.6	1370.7	1000.6	-0.45366	68482	18092	2.7514	0.0029667	0.99703	0.0059334	0.050204	FALSE
eyfpwt_homoharringtonine_bc1_total_vs_eyfpwt_untreated_bc1_total	SON_1_2	SON	2165	2630.1	2165	2630.1	0.28061	108140	28578	2.7511	0.99703	0.0029701	0.0059403	0.050213	TRUE
eyfpwt_homoharringtonine_bc1_total_vs_eyfpwt_untreated_bc1_total	RPL13_4_1	RPL13	1471	1087.8	1471	1087.8	-0.43514	73454	19417	2.7506	0.0029741	0.99703	0.0059482	0.05023	FALSE
eyfpwt_homoharringtonine_bc1_total_vs_eyfpwt_untreated_bc1_total	FAS_4_1	FAS	522.2	750.42	522.2	750.42	0.52227	26043	6892.8	2.7489	0.99701	0.0029894	0.0059789	0.05044	TRUE
eyfpwt_homoharringtonine_bc1_total_vs_eyfpwt_untreated_bc1_total	WDR12_2_3	WDR12	2121.6	1661.7	2121.6	1661.7	-0.35229	105750	28004	2.7481	0.0029967	0.997	0.0059935	0.050514	FALSE
eyfpwt_homoharringtonine_bc1_total_vs_eyfpwt_untreated_bc1_total	CALR_4_1	CALR	1280.9	923.76	1280.9	923.76	-0.47112	63769	16907	2.7465	0.0030114	0.99699	0.0060228	0.050711	FALSE
eyfpwt_homoharringtonine_bc1_total_vs_eyfpwt_untreated_bc1_total	CHCHD3_2_3	CHCHD3	1052.1	728.63	1052.1	728.63	-0.52944	52324	13888	2.7451	0.003025	0.99698	0.00605	0.050852	FALSE
eyfpwt_homoharringtonine_bc1_total_vs_eyfpwt_untreated_bc1_total	USB1_4_1	USB1	727.8	458.76	727.8	458.76	-0.66462	36189	9606.6	2.7448	0.003027	0.99697	0.0060539	0.050852	FALSE
eyfpwt_homoharringtonine_bc1_total_vs_eyfpwt_untreated_bc1_total	UBE2I_1_2	UBE2I	1556.9	1163.5	1556.9	1163.5	-0.41991	77391	20551	2.7444	0.0030312	0.99697	0.0060625	0.050852	FALSE
eyfpwt_homoharringtonine_bc1_total_vs_eyfpwt_untreated_bc1_total	EIF6_4_1	EIF6	2547.3	3050.5	2547.3	3050.5	0.25998	126600	33623	2.7442	0.99697	0.0030331	0.0060663	0.050852	TRUE
eyfpwt_homoharringtonine_bc1_total_vs_eyfpwt_untreated_bc1_total	OSGEP_4_1	OSGEP	1140	803.36	1140	803.36	-0.50433	56649	15047	2.744	0.0030345	0.99697	0.006069	0.050852	FALSE
eyfpwt_homoharringtonine_bc1_total_vs_eyfpwt_untreated_bc1_total	ZCCHC3_1_2	ZCCHC3	3267.4	2697.6	3267.4	2697.6	-0.27637	162330	43128	2.7437	0.0030379	0.99696	0.0060759	0.050859	FALSE
eyfpwt_homoharringtonine_bc1_total_vs_eyfpwt_untreated_bc1_total	TFAM_4_1	TFAM	1460.4	1841.3	1460.4	1841.3	0.33413	72531	19277	2.7432	0.99696	0.0030422	0.0060844	0.050859	TRUE
eyfpwt_homoharringtonine_bc1_total_vs_eyfpwt_untreated_bc1_total	SNRNP70_4_1	SNRNP70	556.95	321.76	556.95	321.76	-0.78968	27657	7351.5	2.743	0.0030438	0.99696	0.0060875	0.050859	FALSE
eyfpwt_homoharringtonine_bc1_total_vs_eyfpwt_untreated_bc1_total	CCT3_4_1	CCT3	852.31	561.52	852.31	561.52	-0.60117	42280	11250	2.7416	0.003057	0.99694	0.006114	0.051031	FALSE
eyfpwt_homoharringtonine_bc1_total_vs_eyfpwt_untreated_bc1_total	PPWD1_4_1	PPWD1	144.79	26.986	144.79	26.986	-2.3811	6938.5	1911.1	2.7411	0.0030612	0.99694	0.0061225	0.051052	FALSE
eyfpwt_homoharringtonine_bc1_total_vs_eyfpwt_untreated_bc1_total	RPL8_4_1	RPL8	1443	1064.9	1443	1064.9	-0.43802	71490	19048	2.7398	0.0030738	0.99693	0.0061476	0.051195	FALSE
eyfpwt_homoharringtonine_bc1_total_vs_eyfpwt_untreated_bc1_total	ZNF638_1_2	ZNF638	884.17	1180.1	884.17	1180.1	0.41614	43796	11671	2.7396	0.99692	0.0030758	0.0061515	0.051195	TRUE
eyfpwt_homoharringtonine_bc1_total_vs_eyfpwt_untreated_bc1_total	RPLP0_2_3	RPLP0	1032.8	713.06	1032.8	713.06	-0.53386	51122	13633	2.7386	0.0030851	0.99691	0.0061702	0.051282	FALSE
eyfpwt_homoharringtonine_bc1_total_vs_eyfpwt_untreated_bc1_total	POLR2J2_2_3	POLR2J2	1890.9	1458.3	1890.9	1458.3	-0.37458	93583	24959	2.7384	0.0030869	0.99691	0.0061738	0.051282	FALSE
eyfpwt_homoharringtonine_bc1_total_vs_eyfpwt_untreated_bc1_total	EXOSC7_2_3	EXOSC7	1794.4	1373.2	1794.4	1373.2	-0.38573	88710	23685	2.7369	0.0031008	0.9969	0.0062016	0.051416	FALSE
eyfpwt_homoharringtonine_bc1_total_vs_eyfpwt_untreated_bc1_total	WDR5_1_2	WDR5	8905.4	7967.1	8905.4	7967.1	-0.16059	440130	117550	2.7365	0.0031046	0.9969	0.0062093	0.051416	FALSE
eyfpwt_homoharringtonine_bc1_total_vs_eyfpwt_untreated_bc1_total	RPL3_2_3	RPL3	767.37	491.98	767.37	491.98	-0.64028	37921	10129	2.7363	0.0031064	0.99689	0.0062127	0.051416	FALSE
eyfpwt_homoharringtonine_bc1_total_vs_eyfpwt_untreated_bc1_total	AARS2_3_4	AARS2	936.29	632.1	936.29	632.1	-0.56606	46266	12359	2.7363	0.0031069	0.99689	0.0062138	0.051416	FALSE
eyfpwt_homoharringtonine_bc1_total_vs_eyfpwt_untreated_bc1_total	SPEN_1_2	SPEN	1160.2	1498.8	1160.2	1498.8	0.36909	57306	15314	2.7357	0.99689	0.0031127	0.0062254	0.051452	TRUE
eyfpwt_homoharringtonine_bc1_total_vs_eyfpwt_untreated_bc1_total	SKIC8_3_4	SKIC8	2251.9	2723.5	2251.9	2723.5	0.27421	111210	29724	2.7354	0.99688	0.0031151	0.0062301	0.051452	TRUE
eyfpwt_homoharringtonine_bc1_total_vs_eyfpwt_untreated_bc1_total	NFX1_3_4	NFX1	3710.4	3105.5	3710.4	3105.5	-0.25668	182970	48976	2.7334	0.0031338	0.99687	0.0062677	0.051683	FALSE
eyfpwt_homoharringtonine_bc1_total_vs_eyfpwt_untreated_bc1_total	RPL17-C18ORF32_2_3	RPL17-C18ORF32	678.57	937.25	678.57	937.25	0.46535	33458	8956.8	2.7333	0.99686	0.003135	0.0062701	0.051683	TRUE
eyfpwt_homoharringtonine_bc1_total_vs_eyfpwt_untreated_bc1_total	MRPL2_2_3	MRPL2	212.35	357.05	212.35	357.05	0.7469	10468	2803	2.733	0.99686	0.0031382	0.0062763	0.051685	TRUE
eyfpwt_homoharringtonine_bc1_total_vs_eyfpwt_untreated_bc1_total	U2AF1_1_2	U2AF1	861	1152.1	861	1152.1	0.41976	42370	11365	2.7306	0.99684	0.0031606	0.0063213	0.052006	TRUE
eyfpwt_homoharringtonine_bc1_total_vs_eyfpwt_untreated_bc1_total	DDX27_4_1	DDX27	620.65	867.71	620.65	867.71	0.48276	30518	8192.4	2.7295	0.99683	0.0031711	0.0063422	0.052128	TRUE
eyfpwt_homoharringtonine_bc1_total_vs_eyfpwt_untreated_bc1_total	ZYX_3_4	ZYX	5322.4	4599.1	5322.4	4599.1	-0.21069	261580	70253	2.7289	0.0031772	0.99682	0.0063544	0.052179	FALSE
eyfpwt_homoharringtonine_bc1_total_vs_eyfpwt_untreated_bc1_total	ZCCHC9_2_3	ZCCHC9	1116.8	1447.9	1116.8	1447.9	0.37432	54821	14741	2.7272	0.99681	0.0031934	0.0063869	0.052396	TRUE
eyfpwt_homoharringtonine_bc1_total_vs_eyfpwt_untreated_bc1_total	TWF2_4_1	TWF2	1928.6	1493.6	1928.6	1493.6	-0.36853	94605	25456	2.7263	0.0032024	0.9968	0.0064047	0.052492	FALSE
eyfpwt_homoharringtonine_bc1_total_vs_eyfpwt_untreated_bc1_total	RBM34_3_4	RBM34	591.7	832.42	591.7	832.42	0.49175	28974	7810.1	2.7239	0.99677	0.0032259	0.0064519	0.052796	TRUE
eyfpwt_homoharringtonine_bc1_total_vs_eyfpwt_untreated_bc1_total	ZMAT2_1_2	ZMAT2	2214.3	2679.9	2214.3	2679.9	0.27525	108420	29227	2.7238	0.99677	0.003227	0.006454	0.052796	TRUE
eyfpwt_homoharringtonine_bc1_total_vs_eyfpwt_untreated_bc1_total	TUT7_4_1	TUT7	1640	2040.6	1640	2040.6	0.31514	80246	21647	2.7229	0.99676	0.0032356	0.0064711	0.052885	TRUE
eyfpwt_homoharringtonine_bc1_total_vs_eyfpwt_untreated_bc1_total	RPL29_1_2	RPL29	489.38	270.9	489.38	270.9	-0.85083	23867	6459.6	2.7184	0.0032802	0.99672	0.0065603	0.053563	FALSE
eyfpwt_homoharringtonine_bc1_total_vs_eyfpwt_untreated_bc1_total	AARSD1_4_1	AARSD1	2859.1	2331.2	2859.1	2331.2	-0.29436	139320	37738	2.7173	0.0032909	0.99671	0.0065819	0.053688	FALSE
eyfpwt_homoharringtonine_bc1_total_vs_eyfpwt_untreated_bc1_total	IFIT2_4_1	IFIT2	2794.4	3316.2	2794.4	3316.2	0.24691	136140	36885	2.7169	0.99671	0.0032946	0.0065892	0.053698	TRUE
eyfpwt_homoharringtonine_bc1_total_vs_eyfpwt_untreated_bc1_total	RNASE2_2_3	RNASE2	4772.2	4090.5	4772.2	4090.5	-0.22233	232360	62991	2.7162	0.0033022	0.9967	0.0066045	0.053771	FALSE
eyfpwt_homoharringtonine_bc1_total_vs_eyfpwt_untreated_bc1_total	CNN1_1_2	CNN1	3612	4204.7	3612	4204.7	0.21915	175650	47676	2.7145	0.99668	0.0033192	0.0066384	0.053996	TRUE
eyfpwt_homoharringtonine_bc1_total_vs_eyfpwt_untreated_bc1_total	NELFE_1_2	NELFE	2011.6	1569.3	2011.6	1569.3	-0.35796	97781	26552	2.7139	0.0033247	0.99668	0.0066495	0.054011	FALSE
eyfpwt_homoharringtonine_bc1_total_vs_eyfpwt_untreated_bc1_total	EIF2D_3_4	EIF2D	1055	1375.3	1055	1375.3	0.38212	51277	13926	2.7137	0.99667	0.0033264	0.0066527	0.054011	TRUE
eyfpwt_homoharringtonine_bc1_total_vs_eyfpwt_untreated_bc1_total	ELP2_2_3	ELP2	1816.6	2236.7	1816.6	2236.7	0.30001	88260	23978	2.7132	0.99667	0.0033314	0.0066628	0.054042	TRUE
eyfpwt_homoharringtonine_bc1_total_vs_eyfpwt_untreated_bc1_total	BAZ2B_4_1	BAZ2B	2452.7	1964.8	2452.7	1964.8	-0.31984	119020	32374	2.7116	0.0033482	0.99665	0.0066964	0.054263	FALSE
eyfpwt_homoharringtonine_bc1_total_vs_eyfpwt_untreated_bc1_total	RNASET2_4_1	RNASET2	254.83	412.06	254.83	412.06	0.69119	12361	3363.6	2.7111	0.99665	0.0033532	0.0067065	0.054263	TRUE
eyfpwt_homoharringtonine_bc1_total_vs_eyfpwt_untreated_bc1_total	ADAT1_2_3	ADAT1	1125.5	795.05	1125.5	795.05	-0.50088	54590	14856	2.711	0.0033545	0.99665	0.0067089	0.054263	FALSE
eyfpwt_homoharringtonine_bc1_total_vs_eyfpwt_untreated_bc1_total	ATXN1L_2_3	ATXN1L	106.18	207.59	106.18	207.59	0.96064	5141.9	1401.5	2.7088	0.99662	0.0033839	0.0067677	0.054687	TRUE
eyfpwt_homoharringtonine_bc1_total_vs_eyfpwt_untreated_bc1_total	RNF113B_2_3	RNF113B	1678.6	1275.6	1678.6	1275.6	-0.39576	81184	22156	2.7071	0.0033939	0.99661	0.0067878	0.054798	FALSE
eyfpwt_homoharringtonine_bc1_total_vs_eyfpwt_untreated_bc1_total	EIF5B_4_1	EIF5B	7606.1	6748.6	7606.1	6748.6	-0.17255	367680	100400	2.7064	0.0034013	0.9966	0.0068026	0.054866	FALSE
eyfpwt_homoharringtonine_bc1_total_vs_eyfpwt_untreated_bc1_total	ZGPAT_3_4	ZGPAT	3255.8	3816.5	3255.8	3816.5	0.22917	157190	42975	2.7047	0.99658	0.0034185	0.0068371	0.055081	TRUE
eyfpwt_homoharringtonine_bc1_total_vs_eyfpwt_untreated_bc1_total	MRM1_4_1	MRM1	3520.3	2937.3	3520.3	2937.3	-0.26109	169890	46466	2.7042	0.0034235	0.99658	0.006847	0.055081	FALSE
eyfpwt_homoharringtonine_bc1_total_vs_eyfpwt_untreated_bc1_total	R3HDM1_4_1	R3HDM1	2448.8	1962.7	2448.8	1962.7	-0.31909	118150	32324	2.7038	0.0034277	0.99657	0.0068555	0.055081	FALSE
eyfpwt_homoharringtonine_bc1_total_vs_eyfpwt_untreated_bc1_total	RBM11_1_2	RBM11	4379.3	3729.3	4379.3	3729.3	-0.23175	211280	57805	2.7037	0.0034286	0.99657	0.0068571	0.055081	FALSE
eyfpwt_homoharringtonine_bc1_total_vs_eyfpwt_untreated_bc1_total	LDHA_1_2	LDHA	3593.6	3004.8	3593.6	3004.8	-0.25808	173350	47434	2.7035	0.0034306	0.99657	0.0068612	0.055081	FALSE
eyfpwt_homoharringtonine_bc1_total_vs_eyfpwt_untreated_bc1_total	FNDC3A_2_3	FNDC3A	882.24	1173.9	882.24	1173.9	0.41167	42534	11645	2.7028	0.99656	0.0034382	0.0068764	0.055152	TRUE
eyfpwt_homoharringtonine_bc1_total_vs_eyfpwt_untreated_bc1_total	APOBEC2_1_2	APOBEC2	1597.5	1989.7	1597.5	1989.7	0.31658	76921	21086	2.7011	0.99654	0.0034556	0.0069111	0.055379	TRUE
eyfpwt_homoharringtonine_bc1_total_vs_eyfpwt_untreated_bc1_total	DAZ3_4_1	DAZ3	1327.2	1684.6	1327.2	1684.6	0.34374	63848	17519	2.6998	0.99653	0.0034687	0.0069373	0.055537	TRUE
eyfpwt_homoharringtonine_bc1_total_vs_eyfpwt_untreated_bc1_total	LSM14B_2_3	LSM14B	2182.4	2640.5	2182.4	2640.5	0.27476	104910	28807	2.6989	0.99652	0.0034787	0.0069575	0.055647	TRUE
eyfpwt_homoharringtonine_bc1_total_vs_eyfpwt_untreated_bc1_total	ATP2A2_3_4	ATP2A2	845.56	560.48	845.56	560.48	-0.59237	40634	11161	2.6984	0.0034837	0.99652	0.0069673	0.055648	FALSE
eyfpwt_homoharringtonine_bc1_total_vs_eyfpwt_untreated_bc1_total	UNKL_3_4	UNKL	3300.2	2737	3300.2	2737	-0.26985	158570	43561	2.6982	0.0034853	0.99651	0.0069705	0.055648	FALSE
eyfpwt_homoharringtonine_bc1_total_vs_eyfpwt_untreated_bc1_total	GMPR2_2_3	GMPR2	1998.1	1560	1998.1	1560	-0.35684	95945	26374	2.6974	0.0034944	0.99651	0.0069888	0.055711	FALSE
eyfpwt_homoharringtonine_bc1_total_vs_eyfpwt_untreated_bc1_total	DYNC1H1_2_3	DYNC1H1	2612	2111.1	2612	2111.1	-0.30697	125400	34477	2.6972	0.0034965	0.9965	0.006993	0.055711	FALSE
eyfpwt_homoharringtonine_bc1_total_vs_eyfpwt_untreated_bc1_total	ALKBH8_1_2	ALKBH8	1133.2	803.36	1133.2	803.36	-0.49577	54398	14958	2.697	0.0034989	0.9965	0.0069977	0.055711	FALSE
eyfpwt_homoharringtonine_bc1_total_vs_eyfpwt_untreated_bc1_total	CCDC124_3_4	CCDC124	2523.2	2031.2	2523.2	2031.2	-0.31274	121000	33305	2.6956	0.0035135	0.99649	0.0070271	0.055893	FALSE
eyfpwt_homoharringtonine_bc1_total_vs_eyfpwt_untreated_bc1_total	RBM39_1_2	RBM39	5389.9	4671.7	5389.9	4671.7	-0.20627	257920	71145	2.6927	0.0035441	0.99646	0.0070881	0.056326	FALSE
eyfpwt_homoharringtonine_bc1_total_vs_eyfpwt_untreated_bc1_total	RPL7L1_1_2	RPL7L1	971.04	666.35	971.04	666.35	-0.54257	46417	12817	2.6913	0.0035591	0.99644	0.0071182	0.056513	FALSE
eyfpwt_homoharringtonine_bc1_total_vs_eyfpwt_untreated_bc1_total	TPD52L2_3_4	TPD52L2	128.38	20.759	128.38	20.759	-2.5719	5790.9	1694.5	2.6908	0.0035646	0.99644	0.0071291	0.056548	FALSE
eyfpwt_homoharringtonine_bc1_total_vs_eyfpwt_untreated_bc1_total	EIF4ENIF1_3_4	EIF4ENIF1	708.49	448.39	708.49	448.39	-0.65883	33827	9351.8	2.6897	0.0035759	0.99642	0.0071518	0.056675	FALSE
eyfpwt_homoharringtonine_bc1_total_vs_eyfpwt_untreated_bc1_total	SUZ12_1_2	SUZ12	4030.9	3410.6	4030.9	3410.6	-0.24099	192350	53206	2.6889	0.0035843	0.99642	0.0071686	0.056756	FALSE
eyfpwt_homoharringtonine_bc1_total_vs_eyfpwt_untreated_bc1_total	GEMIN7_1_2	GEMIN7	2980.7	2447.4	2980.7	2447.4	-0.28426	142170	39344	2.6884	0.0035901	0.99641	0.0071803	0.056797	FALSE
eyfpwt_homoharringtonine_bc1_total_vs_eyfpwt_untreated_bc1_total	TSN_4_1	TSN	1041.5	1356.6	1041.5	1356.6	0.38098	49635	13747	2.6872	0.9964	0.0036026	0.0072052	0.056939	TRUE
eyfpwt_homoharringtonine_bc1_total_vs_eyfpwt_untreated_bc1_total	CLK3_2_3	CLK3	1253.9	908.19	1253.9	908.19	-0.46487	59743	16550	2.6869	0.0036057	0.99639	0.0072115	0.056939	FALSE
eyfpwt_homoharringtonine_bc1_total_vs_eyfpwt_untreated_bc1_total	HNRNPUL1_1_2	HNRNPUL1	1293.4	942.44	1293.4	942.44	-0.45631	61597	17073	2.6862	0.0036131	0.99639	0.0072262	0.057003	FALSE
eyfpwt_homoharringtonine_bc1_total_vs_eyfpwt_untreated_bc1_total	SETD1A_1_2	SETD1A	2309.8	2778.5	2309.8	2778.5	0.26643	109840	30489	2.6843	0.99637	0.0036344	0.0072688	0.057287	TRUE
eyfpwt_homoharringtonine_bc1_total_vs_eyfpwt_untreated_bc1_total	PRKRA_2_3	PRKRA	332.04	509.62	332.04	509.62	0.61654	15767	4382.8	2.6823	0.99634	0.0036556	0.0073111	0.057568	TRUE
eyfpwt_homoharringtonine_bc1_total_vs_eyfpwt_untreated_bc1_total	AAR2_4_1	AAR2	2247.1	1785.2	2247.1	1785.2	-0.33178	106660	29661	2.6817	0.0036621	0.99634	0.0073242	0.057618	FALSE
eyfpwt_homoharringtonine_bc1_total_vs_eyfpwt_untreated_bc1_total	SCG3_1_2	SCG3	10346	9354.9	10346	9354.9	-0.1452	490700	136560	2.6808	0.0036722	0.99633	0.0073443	0.057724	FALSE
eyfpwt_homoharringtonine_bc1_total_vs_eyfpwt_untreated_bc1_total	NOC3L_4_1	NOC3L	3882.2	3275.7	3882.2	3275.7	-0.24501	183930	51244	2.6793	0.0036887	0.99631	0.0073774	0.057884	FALSE
eyfpwt_homoharringtonine_bc1_total_vs_eyfpwt_untreated_bc1_total	DSP_1_2	DSP	1890.9	1467.6	1890.9	1467.6	-0.36538	89586	24959	2.6793	0.0036891	0.99631	0.0073781	0.057884	FALSE
eyfpwt_homoharringtonine_bc1_total_vs_eyfpwt_untreated_bc1_total	TIPARP_3_4	TIPARP	1057.9	1374.2	1057.9	1374.2	0.37708	50025	13964	2.6767	0.99628	0.0037171	0.0074342	0.058271	TRUE
eyfpwt_homoharringtonine_bc1_total_vs_eyfpwt_untreated_bc1_total	INTS1_3_4	INTS1	511.58	291.66	511.58	291.66	-0.80856	24183	6752.6	2.6763	0.0037221	0.99628	0.0074443	0.058296	FALSE
eyfpwt_homoharringtonine_bc1_total_vs_eyfpwt_untreated_bc1_total	RPS14_2_3	RPS14	200.77	63.314	200.77	63.314	-1.6495	9447.3	2650.1	2.6744	0.0037428	0.99626	0.0074856	0.058567	FALSE
eyfpwt_homoharringtonine_bc1_total_vs_eyfpwt_untreated_bc1_total	SNU13_4_1	SNU13	464.28	673.62	464.28	673.62	0.53596	21910	6128.3	2.674	0.99625	0.0037474	0.0074947	0.058585	TRUE
eyfpwt_homoharringtonine_bc1_total_vs_eyfpwt_untreated_bc1_total	SKIC2_4_1	SKIC2	361	176.45	361	176.45	-1.0286	17030	4765.1	2.6736	0.0037525	0.99625	0.007505	0.058612	FALSE
eyfpwt_homoharringtonine_bc1_total_vs_eyfpwt_untreated_bc1_total	PPARGC1A_4_1	PPARGC1A	2547.3	2057.2	2547.3	2057.2	-0.30816	120100	33623	2.6729	0.0037605	0.99624	0.007521	0.058683	FALSE
eyfpwt_homoharringtonine_bc1_total_vs_eyfpwt_untreated_bc1_total	CTIF_2_3	CTIF	2230.7	2689.3	2230.7	2689.3	0.26962	105150	29444	2.6726	0.99624	0.0037639	0.0075277	0.058683	TRUE
eyfpwt_homoharringtonine_bc1_total_vs_eyfpwt_untreated_bc1_total	SNRPC_2_3	SNRPC	539.57	764.95	539.57	764.95	0.50277	25398	7122.1	2.6706	0.99621	0.0037855	0.007571	0.058955	TRUE
eyfpwt_homoharringtonine_bc1_total_vs_eyfpwt_untreated_bc1_total	SMAD3_1_2	SMAD3	4011.6	4626.1	4011.6	4626.1	0.20557	188800	52951	2.6704	0.99621	0.0037881	0.0075762	0.058955	TRUE
eyfpwt_homoharringtonine_bc1_total_vs_eyfpwt_untreated_bc1_total	SRSF7_3_4	SRSF7	580.11	813.74	580.11	813.74	0.48751	27290	7657.2	2.6698	0.99621	0.0037947	0.0075894	0.059005	TRUE
eyfpwt_homoharringtonine_bc1_total_vs_eyfpwt_untreated_bc1_total	IARS2_4_1	IARS2	897.68	607.19	897.68	607.19	-0.56329	42192	11849	2.6687	0.0038078	0.99619	0.0076157	0.059155	FALSE
eyfpwt_homoharringtonine_bc1_total_vs_eyfpwt_untreated_bc1_total	MRPL30_3_4	MRPL30	1778.9	1370.1	1778.9	1370.1	-0.37654	83593	23481	2.6683	0.0038116	0.99619	0.0076233	0.059161	FALSE
eyfpwt_homoharringtonine_bc1_total_vs_eyfpwt_untreated_bc1_total	IPO5_4_1	IPO5	5489.4	4771.4	5489.4	4771.4	-0.2022	257760	72457	2.6674	0.0038225	0.99618	0.007645	0.059276	FALSE
eyfpwt_homoharringtonine_bc1_total_vs_eyfpwt_untreated_bc1_total	HNRNPA3_3_4	HNRNPA3	898.64	608.23	898.64	608.23	-0.56238	42171	11862	2.6665	0.0038317	0.99617	0.0076634	0.059366	FALSE
eyfpwt_homoharringtonine_bc1_total_vs_eyfpwt_untreated_bc1_total	BOP1_3_4	BOP1	148.65	266.75	148.65	266.75	0.8393	6973.8	1962.1	2.6662	0.99616	0.0038374	0.0076748	0.0594	TRUE
eyfpwt_homoharringtonine_bc1_total_vs_eyfpwt_untreated_bc1_total	VIL1_3_4	VIL1	5594.6	6318.9	5594.6	6318.9	0.17562	262340	73846	2.6655	0.99616	0.0038434	0.0076869	0.059441	TRUE
eyfpwt_homoharringtonine_bc1_total_vs_eyfpwt_untreated_bc1_total	POLR2H_3_4	POLR2H	1272.2	926.87	1272.2	926.87	-0.45646	59624	16792	2.6648	0.0038513	0.99615	0.0077026	0.059509	FALSE
eyfpwt_homoharringtonine_bc1_total_vs_eyfpwt_untreated_bc1_total	MTHFSD_1_2	MTHFSD	162.16	285.43	162.16	285.43	0.81189	7597.6	2140.5	2.6644	0.99614	0.0038571	0.0077141	0.059545	TRUE
eyfpwt_homoharringtonine_bc1_total_vs_eyfpwt_untreated_bc1_total	NGDN_1_2	NGDN	998.07	692.3	998.07	692.3	-0.5271	46746	13174	2.664	0.0038612	0.99614	0.0077223	0.059555	FALSE
eyfpwt_homoharringtonine_bc1_total_vs_eyfpwt_untreated_bc1_total	SYNE2_3_4	SYNE2	701.73	958.01	701.73	958.01	0.44856	32838	9262.6	2.6628	0.99613	0.0038746	0.0077492	0.059709	TRUE
eyfpwt_homoharringtonine_bc1_total_vs_eyfpwt_untreated_bc1_total	PRPF38B_2_3	PRPF38B	553.09	780.52	553.09	780.52	0.49618	25864	7300.5	2.6619	0.99611	0.0038856	0.0077712	0.059824	TRUE
eyfpwt_homoharringtonine_bc1_total_vs_eyfpwt_untreated_bc1_total	TUT4_2_3	TUT4	2596.5	2103.9	2596.5	2103.9	-0.30339	121340	34273	2.661	0.0038954	0.9961	0.0077907	0.059913	FALSE
eyfpwt_homoharringtonine_bc1_total_vs_eyfpwt_untreated_bc1_total	UPF3B_3_4	UPF3B	249.03	96.527	249.03	96.527	-1.3582	11629	3287.1	2.6606	0.0039003	0.9961	0.0078005	0.059913	FALSE
eyfpwt_homoharringtonine_bc1_total_vs_eyfpwt_untreated_bc1_total	GEMIN6_2_3	GEMIN6	2230.7	2687.2	2230.7	2687.2	0.26851	104200	29444	2.6605	0.9961	0.0039018	0.0078036	0.059913	TRUE
eyfpwt_homoharringtonine_bc1_total_vs_eyfpwt_untreated_bc1_total	SMAD7_1_2	SMAD7	35.714	93.414	35.714	93.414	1.3627	1664.6	471.41	2.6575	0.99586	0.0041433	0.0082867	0.062345	TRUE
eyfpwt_homoharringtonine_bc1_total_vs_eyfpwt_untreated_bc1_total	RNASE7_3_4	RNASE7	5723.9	4993.5	5723.9	4993.5	-0.19692	266770	75553	2.6574	0.0039375	0.99606	0.0078749	0.060407	FALSE
eyfpwt_homoharringtonine_bc1_total_vs_eyfpwt_untreated_bc1_total	PSMA1_1_2	PSMA1	4057.9	4672.8	4057.9	4672.8	0.2035	189030	53562	2.6567	0.99605	0.0039452	0.0078903	0.060459	TRUE
eyfpwt_homoharringtonine_bc1_total_vs_eyfpwt_untreated_bc1_total	DDX24_1_2	DDX24	2236.5	1780	2236.5	1780	-0.32915	104160	29521	2.6565	0.0039478	0.99605	0.0078957	0.060459	FALSE
eyfpwt_homoharringtonine_bc1_total_vs_eyfpwt_untreated_bc1_total	NOL9_3_4	NOL9	2430.5	2906.2	2430.5	2906.2	0.25779	113150	32081	2.6559	0.99605	0.0039545	0.007909	0.060507	TRUE
eyfpwt_homoharringtonine_bc1_total_vs_eyfpwt_untreated_bc1_total	SMC1A_4_1	SMC1A	2612	2119.5	2612	2119.5	-0.30131	121280	34477	2.6525	0.0039954	0.996	0.0079909	0.060997	FALSE
eyfpwt_homoharringtonine_bc1_total_vs_eyfpwt_untreated_bc1_total	MRPS14_3_4	MRPS14	743.24	480.56	743.24	480.56	-0.62805	34500	9810.4	2.652	0.0040003	0.996	0.0080007	0.060997	FALSE
eyfpwt_homoharringtonine_bc1_total_vs_eyfpwt_untreated_bc1_total	DUS3L_4_1	DUS3L	270.27	428.66	270.27	428.66	0.66349	12545	3567.4	2.652	0.996	0.0040014	0.0080028	0.060997	TRUE
eyfpwt_homoharringtonine_bc1_total_vs_eyfpwt_untreated_bc1_total	RANBP2_2_3	RANBP2	3427.6	2863.6	3427.6	2863.6	-0.25926	159020	45243	2.6513	0.004009	0.99599	0.0080179	0.060997	FALSE
eyfpwt_homoharringtonine_bc1_total_vs_eyfpwt_untreated_bc1_total	XPO6_1_2	XPO6	1781.8	1375.3	1781.8	1375.3	-0.37343	82657	23520	2.6512	0.0040105	0.99599	0.0080209	0.060997	FALSE
eyfpwt_homoharringtonine_bc1_total_vs_eyfpwt_untreated_bc1_total	SHQ1_2_3	SHQ1	2546.3	2060.3	2546.3	2060.3	-0.30543	118110	33610	2.6511	0.0040114	0.99599	0.0080228	0.060997	FALSE
eyfpwt_homoharringtonine_bc1_total_vs_eyfpwt_untreated_bc1_total	EBP_2_3	EBP	1162.2	1490.5	1162.2	1490.5	0.35869	53894	15340	2.6508	0.99598	0.0040155	0.0080309	0.060997	TRUE
eyfpwt_homoharringtonine_bc1_total_vs_eyfpwt_untreated_bc1_total	PURB_2_3	PURB	1892.8	1473.9	1892.8	1473.9	-0.36074	87776	24985	2.6507	0.004016	0.99598	0.0080319	0.060997	FALSE
eyfpwt_homoharringtonine_bc1_total_vs_eyfpwt_untreated_bc1_total	RPL14_4_1	RPL14	1554	1933.7	1554	1933.7	0.31512	72054	20513	2.6505	0.99598	0.0040183	0.0080367	0.060997	TRUE
eyfpwt_homoharringtonine_bc1_total_vs_eyfpwt_untreated_bc1_total	RPS24_2_3	RPS24	585.9	818.93	585.9	818.93	0.48237	27150	7733.7	2.6497	0.99597	0.0040277	0.0080554	0.061085	TRUE
eyfpwt_homoharringtonine_bc1_total_vs_eyfpwt_untreated_bc1_total	SNRPB_2_3	SNRPB	506.75	723.44	506.75	723.44	0.51273	23476	6688.9	2.6494	0.99597	0.0040319	0.0080639	0.061094999999999997	TRUE
eyfpwt_homoharringtonine_bc1_total_vs_eyfpwt_untreated_bc1_total	INTS8_3_4	INTS8	144.79	260.52	144.79	260.52	0.84306	6697.1	1911.1	2.6474	0.99594	0.004058	0.0081159	0.061436	TRUE
eyfpwt_homoharringtonine_bc1_total_vs_eyfpwt_untreated_bc1_total	PARP4_4_1	PARP4	1667	2059.3	1667	2059.3	0.30472	76938	22003	2.6445	0.99591	0.0040908	0.0081815	0.061826	TRUE
eyfpwt_homoharringtonine_bc1_total_vs_eyfpwt_untreated_bc1_total	ZC3H11A_1_2	ZC3H11A	791.5	1061.8	791.5	1061.8	0.42339	36531	10447	2.6445	0.99591	0.0040909	0.0081818	0.061826	TRUE
eyfpwt_homoharringtonine_bc1_total_vs_eyfpwt_untreated_bc1_total	MSL3_1_2	MSL3	3924.7	3323.5	3924.7	3323.5	-0.23983	180750	51804	2.6416	0.0041258	0.99587	0.0082515	0.062298	FALSE
eyfpwt_homoharringtonine_bc1_total_vs_eyfpwt_untreated_bc1_total	HUWE1_2_3	HUWE1	1809.8	2218.1	1809.8	2218.1	0.29329	83321	23889	2.6411	0.99587	0.0041313	0.0082626	0.062314	TRUE
eyfpwt_homoharringtonine_bc1_total_vs_eyfpwt_untreated_bc1_total	BUD23_2_3	BUD23	1608.1	1992.8	1608.1	1992.8	0.30928	74006	21226	2.6407	0.99586	0.0041372	0.0082745	0.062314	TRUE
eyfpwt_homoharringtonine_bc1_total_vs_eyfpwt_untreated_bc1_total	SUMO1_4_1	SUMO1	1757.7	2159.9	1757.7	2159.9	0.29713	80889	23201	2.6406	0.99586	0.0041377	0.0082753	0.062314	TRUE
eyfpwt_homoharringtonine_bc1_total_vs_eyfpwt_untreated_bc1_total	ERF_1_2	ERF	714.28	970.46	714.28	970.46	0.44165	32814	9428.2	2.6384	0.99583	0.0041655	0.008331	0.062624	TRUE
eyfpwt_homoharringtonine_bc1_total_vs_eyfpwt_untreated_bc1_total	UBAP2L_2_3	UBAP2L	5269.3	5965	5269.3	5965	0.17888	242000	69552	2.6379	0.99583	0.0041705	0.008341	0.062644	TRUE
eyfpwt_homoharringtonine_bc1_total_vs_eyfpwt_untreated_bc1_total	MANF_3_4	MANF	1596.5	1979.3	1596.5	1979.3	0.30991	73273	21073	2.6371000000000002	0.99582	0.0041814	0.0083627	0.062753	TRUE
eyfpwt_homoharringtonine_bc1_total_vs_eyfpwt_untreated_bc1_total	GUF1_2_3	GUF1	2083	2520.1	2083	2520.1	0.27469	95524	27495	2.636	0.99581	0.0041944	0.0083888	0.062863	TRUE
eyfpwt_homoharringtonine_bc1_total_vs_eyfpwt_untreated_bc1_total	G3BP1_3_4	G3BP1	869.69	1152.1	869.69	1152.1	0.40529	39879	11479	2.6359	0.9958	0.004196	0.0083919	0.062863	TRUE
eyfpwt_homoharringtonine_bc1_total_vs_eyfpwt_untreated_bc1_total	HMGA1_4_1	HMGA1	2122.6	1681.4	2122.6	1681.4	-0.33594	97299	28017	2.6355	0.0042012	0.9958	0.0084023	0.062886	FALSE
eyfpwt_homoharringtonine_bc1_total_vs_eyfpwt_untreated_bc1_total	ELP5_1_2	ELP5	275.1	433.85	275.1	433.85	0.65537	12602	3631.1	2.6346	0.99579	0.0042116	0.0084232	0.062935	TRUE
eyfpwt_homoharringtonine_bc1_total_vs_eyfpwt_untreated_bc1_total	STRBP_4_1	STRBP	530.89	310.34	530.89	310.34	-0.77262	24320	7007.5	2.6346	0.0042117	0.99579	0.0084234	0.062935	FALSE
eyfpwt_homoharringtonine_bc1_total_vs_eyfpwt_untreated_bc1_total	LSM2_2_3	LSM2	316.6	146.35	316.6	146.35	-1.108	14493	4179	2.6337	0.0042231	0.99578	0.0084462	0.06305	FALSE
eyfpwt_homoharringtonine_bc1_total_vs_eyfpwt_untreated_bc1_total	RRP1_4_1	RRP1	204.63	341.48	204.63	341.48	0.73595	9363.5	2701.1	2.6331	0.99577	0.0042307000000000004	0.0084614000000000009	0.063109	TRUE
eyfpwt_homoharringtonine_bc1_total_vs_eyfpwt_untreated_bc1_total	PCBP2_1_2	PCBP2	1118.7	1438.6	1118.7	1438.6	0.3625	51152	14767	2.6321	0.99576	0.0042428	0.0084855	0.063203	TRUE
eyfpwt_homoharringtonine_bc1_total_vs_eyfpwt_untreated_bc1_total	EIF3I_2_3	EIF3I	2070.5	2505.6	2070.5	2505.6	0.27507	94659	27329	2.632	0.99576	0.0042443	0.0084887	0.063203	TRUE
eyfpwt_homoharringtonine_bc1_total_vs_eyfpwt_untreated_bc1_total	SNRNP70_2_3	SNRNP70	20.27	63.314	20.27	63.314	1.5963	926.37	267.56	2.6315	0.99524	0.0047635	0.0095269	0.067495	TRUE
eyfpwt_homoharringtonine_bc1_total_vs_eyfpwt_untreated_bc1_total	EIF2B1_3_4	EIF2B1	2545.4	3027.6	2545.4	3027.6	0.25024	116300	33598	2.6312	0.99575	0.0042545	0.008509	0.063258	TRUE
eyfpwt_homoharringtonine_bc1_total_vs_eyfpwt_untreated_bc1_total	R3HDM2_1_2	R3HDM2	1569.5	1948.2	1569.5	1948.2	0.31166	71708	20717	2.6311	0.99574	0.0042553	0.0085106	0.063258	TRUE
eyfpwt_homoharringtonine_bc1_total_vs_eyfpwt_untreated_bc1_total	SLC3A2_1_2	SLC3A2	2799.2	3304.8	2799.2	3304.8	0.23945	127790	36948	2.6301	0.99573	0.0042683	0.0085366	0.063396	TRUE
eyfpwt_homoharringtonine_bc1_total_vs_eyfpwt_untreated_bc1_total	ZSGREEN1_4_1	ZSGREEN1	1927.6	2346.8	1927.6	2346.8	0.28373	87848	25443	2.6278	0.9957	0.0042969	0.0085938	0.063766	TRUE
eyfpwt_homoharringtonine_bc1_total_vs_eyfpwt_untreated_bc1_total	EIF2A_1_2	EIF2A	4314.7	3687.8	4314.7	3687.8	-0.22644	196500	56952	2.6269	0.0043088	0.99569	0.0086175	0.063887	FALSE
eyfpwt_homoharringtonine_bc1_total_vs_eyfpwt_untreated_bc1_total	SRSF5_4_1	SRSF5	1633.2	2018.8	1633.2	2018.8	0.30561	74334	21558	2.6261	0.99568	0.0043185	0.0086371	0.063977	TRUE
eyfpwt_homoharringtonine_bc1_total_vs_eyfpwt_untreated_bc1_total	PEBP1_2_3	PEBP1	1213.3	881.2	1213.3	881.2	-0.46096	55150	16015	2.6243	0.0043409	0.99566	0.0086819	0.064253	FALSE
eyfpwt_homoharringtonine_bc1_total_vs_eyfpwt_untreated_bc1_total	ESRP2_3_4	ESRP2	1772.2	2173.4	1772.2	2173.4	0.29428	80493	23392	2.6234	0.99565	0.0043532	0.0087064	0.06438	TRUE
eyfpwt_homoharringtonine_bc1_total_vs_eyfpwt_untreated_bc1_total	GOLGB1_3_4	GOLGB1	227.8	371.58	227.8	371.58	0.70347	10336	3006.8	2.6221	0.99563	0.0043699	0.0087398	0.064571	TRUE
eyfpwt_homoharringtonine_bc1_total_vs_eyfpwt_untreated_bc1_total	SCAF8_1_2	SCAF8	7122.6	6318.9	7122.6	6318.9	-0.17269	322920	94015	2.621	0.0043838	0.99562	0.0087677	0.064722	FALSE
eyfpwt_homoharringtonine_bc1_total_vs_eyfpwt_untreated_bc1_total	KRAS_4_1	KRAS	2344.6	2805.5	2344.6	2805.5	0.25884	106230	30948	2.6202	0.99561	0.0043942	0.0087884	0.064793	TRUE
eyfpwt_homoharringtonine_bc1_total_vs_eyfpwt_untreated_bc1_total	API5_1_2	API5	1679.5	2069.6	1679.5	2069.6	0.30116	76090	22169	2.62	0.9956	0.0043962	0.0087924	0.064793	TRUE
eyfpwt_homoharringtonine_bc1_total_vs_eyfpwt_untreated_bc1_total	EIF4H_1_2	EIF4H	6213.3	6963.5	6213.3	6963.5	0.16442	281380	82013	2.6195	0.9956	0.0044026	0.0088052	0.064832	TRUE
eyfpwt_homoharringtonine_bc1_total_vs_eyfpwt_untreated_bc1_total	PTBP2_1_2	PTBP2	2354.2	2815.9	2354.2	2815.9	0.25824	106570	31075	2.6189	0.99559	0.0044104	0.0088207	0.064841	TRUE
eyfpwt_homoharringtonine_bc1_total_vs_eyfpwt_untreated_bc1_total	IGF2BP1_2_3	IGF2BP1	1709.5	2102.8	1709.5	2102.8	0.29865	77379	22564	2.6189	0.99559	0.0044107	0.0088214	0.064841	TRUE
eyfpwt_homoharringtonine_bc1_total_vs_eyfpwt_untreated_bc1_total	MRPL36_4_1	MRPL36	495.17	706.83	495.17	706.83	0.51256	22400	6536.1	2.6181	0.99558	0.0044217	0.0088434	0.064947	TRUE
eyfpwt_homoharringtonine_bc1_total_vs_eyfpwt_untreated_bc1_total	MPP4_1_2	MPP4	1640.9	2026	1640.9	2026	0.30399	74158	21659	2.6168	0.99556	0.0044378	0.0088757	0.065129	TRUE
eyfpwt_homoharringtonine_bc1_total_vs_eyfpwt_untreated_bc1_total	SRA1_2_3	SRA1	1285.7	1626.4	1285.7	1626.4	0.33892	58047	16971	2.6155	0.99555	0.0044548	0.0089096	0.065231	TRUE
eyfpwt_homoharringtonine_bc1_total_vs_eyfpwt_untreated_bc1_total	NUP98_2_3	NUP98	2854.2	3361.9	2854.2	3361.9	0.23608	128840	37675	2.6153	0.99554	0.0044581	0.0089162	0.065231	TRUE
eyfpwt_homoharringtonine_bc1_total_vs_eyfpwt_untreated_bc1_total	EWSR1_1_2	EWSR1	695.94	946.59	695.94	946.59	0.44323	31412	9186.1	2.6152	0.99554	0.0044592	0.0089184	0.065231	TRUE
eyfpwt_homoharringtonine_bc1_total_vs_eyfpwt_untreated_bc1_total	CCT4_3_4	CCT4	2857.1	3365	2857.1	3365	0.23595	128950	37713	2.615	0.99554	0.0044607	0.0089215	0.065231	TRUE
eyfpwt_homoharringtonine_bc1_total_vs_eyfpwt_untreated_bc1_total	SETD1B_1_2	SETD1B	2390.9	1926.4	2390.9	1926.4	-0.31151	107890	31559	2.6148	0.0044638	0.99554	0.0089275	0.065231	FALSE
eyfpwt_homoharringtonine_bc1_total_vs_eyfpwt_untreated_bc1_total	MAGOHB_2_3	MAGOHB	1042.5	735.89	1042.5	735.89	-0.50186	46994	13760	2.6135	0.0044808	0.99552	0.0089616	0.065336	FALSE
eyfpwt_homoharringtonine_bc1_total_vs_eyfpwt_untreated_bc1_total	HLA-A_2_3	HLA-A	528.96	747.31	528.96	747.31	0.49776	23839	6982	2.6132	0.99552	0.004485	0.00897	0.065336	TRUE
eyfpwt_homoharringtonine_bc1_total_vs_eyfpwt_untreated_bc1_total	SRPK1_1_2	SRPK1	578.18	806.47	578.18	806.47	0.47939	26058	7631.8	2.6132	0.99551	0.004485	0.00897	0.065336	TRUE
eyfpwt_homoharringtonine_bc1_total_vs_eyfpwt_untreated_bc1_total	GNL1_1_2	GNL1	403.47	212.78	403.47	212.78	-0.91995	18183	5325.7	2.6131	0.0044861	0.99551	0.0089722	0.065336	FALSE
eyfpwt_homoharringtonine_bc1_total_vs_eyfpwt_untreated_bc1_total	RPL29_2_3	RPL29	610.04	375.73	610.04	375.73	-0.69772	27450	8052.2	2.6111	0.0045125	0.99549	0.0090249	0.065576	FALSE
eyfpwt_homoharringtonine_bc1_total_vs_eyfpwt_untreated_bc1_total	NLUC_2_3	NLUC	2698.8	3191.6	2698.8	3191.6	0.24188	121430	35623	2.611	0.99549	0.0045139	0.0090279	0.065576	TRUE
eyfpwt_homoharringtonine_bc1_total_vs_eyfpwt_untreated_bc1_total	CWC15_4_1	CWC15	793.43	526.23	793.43	526.23	-0.59149	35699	10473	2.611	0.004514	0.99549	0.009028	0.065576	FALSE
eyfpwt_homoharringtonine_bc1_total_vs_eyfpwt_untreated_bc1_total	MRPS23_4_1	MRPS23	1947.9	2366.5	1947.9	2366.5	0.28072	87618	25711	2.6107	0.99548	0.0045183	0.0090366	0.065584	TRUE
eyfpwt_homoharringtonine_bc1_total_vs_eyfpwt_untreated_bc1_total	ZCCHC3_2_3	ZCCHC3	477.8	685.03	477.8	685.03	0.51886	21473	6306.7	2.6095	0.99547	0.0045332	0.0090663	0.065655	TRUE
eyfpwt_homoharringtonine_bc1_total_vs_eyfpwt_untreated_bc1_total	MAGOHB_1_2	MAGOHB	2847.5	2341.6	2847.5	2341.6	-0.2821	127970	37585	2.6095	0.0045333	0.99547	0.0090667	0.065655	FALSE
eyfpwt_homoharringtonine_bc1_total_vs_eyfpwt_untreated_bc1_total	PPIE_3_4	PPIE	455.6	253.25	455.6	253.25	-0.84464	20471	6013.7	2.6092	0.0045371	0.99546	0.0090742	0.065655	FALSE
eyfpwt_homoharringtonine_bc1_total_vs_eyfpwt_untreated_bc1_total	DUSP9_3_4	DUSP9	4275.1	4894.9	4275.1	4894.9	0.19528	192070	56429	2.6091	0.99546	0.0045384	0.0090769	0.065655	TRUE
eyfpwt_homoharringtonine_bc1_total_vs_eyfpwt_untreated_bc1_total	NUP98_4_1	NUP98	616.79	852.14	616.79	852.14	0.46566	27694	8141.4	2.6083	0.99545	0.0045494	0.0090989	0.065711	TRUE
eyfpwt_homoharringtonine_bc1_total_vs_eyfpwt_untreated_bc1_total	NOB1_3_4	NOB1	2272.2	1820.5	2272.2	1820.5	-0.31957	102000	29992	2.608	0.0045533	0.99545	0.0091066	0.065711	FALSE
eyfpwt_homoharringtonine_bc1_total_vs_eyfpwt_untreated_bc1_total	TCEA1_3_4	TCEA1	11907	10873	11907	10873	-0.13104	534510	157170	2.608	0.0045537	0.99545	0.0091075	0.065711	FALSE
eyfpwt_homoharringtonine_bc1_total_vs_eyfpwt_untreated_bc1_total	DDX18_1_2	DDX18	1043.4	1349.3	1043.4	1349.3	0.37057	46780	13773	2.6064	0.99542	0.0045755	0.009151	0.065953	TRUE
eyfpwt_homoharringtonine_bc1_total_vs_eyfpwt_untreated_bc1_total	C7ORF50_3_4	C7ORF50	1971	1550.7	1971	1550.7	-0.34587	88354	26017	2.6062	0.0045781	0.99542	0.0091563	0.065953	FALSE
eyfpwt_homoharringtonine_bc1_total_vs_eyfpwt_untreated_bc1_total	LEPR_3_4	LEPR	3512.5	2951.9	3512.5	2951.9	-0.2508	157170	46364	2.6038	0.0046096	0.99539	0.0092192	0.066351	FALSE
eyfpwt_homoharringtonine_bc1_total_vs_eyfpwt_untreated_bc1_total	EEF2K_2_3	EEF2K	4136.1	4744.4	4136.1	4744.4	0.19791	185010	54594	2.6034	0.99538	0.0046154	0.0092307	0.066378	TRUE
eyfpwt_homoharringtonine_bc1_total_vs_eyfpwt_untreated_bc1_total	RPS21_4_1	RPS21	862.93	1140.7	862.93	1140.7	0.40218	38574	11390	2.6025	0.99537	0.0046272	0.0092544	0.066493	TRUE
eyfpwt_homoharringtonine_bc1_total_vs_eyfpwt_untreated_bc1_total	DRG2_1_2	DRG2	3867.7	3279.9	3867.7	3279.9	-0.23779	172810	51053	2.6019	0.0046359	0.99536	0.0092719	0.066563	FALSE
eyfpwt_homoharringtonine_bc1_total_vs_eyfpwt_untreated_bc1_total	MBNL1_4_1	MBNL1	1808.9	2210.8	1808.9	2210.8	0.28933	80769	23876	2.6011	0.99535	0.0046466	0.0092932	0.06666	TRUE
eyfpwt_homoharringtonine_bc1_total_vs_eyfpwt_untreated_bc1_total	DCTN2_2_3	DCTN2	2573.3	3052.6	2573.3	3052.6	0.24628	114820	33967	2.6001	0.99534	0.0046598	0.0093196	0.066771	TRUE
eyfpwt_homoharringtonine_bc1_total_vs_eyfpwt_untreated_bc1_total	YWHAZ_2_3	YWHAZ	1285.7	1624.4	1285.7	1624.4	0.33707	57342	16971	2.5996	0.99533	0.004667	0.0093341	0.066771	TRUE
eyfpwt_homoharringtonine_bc1_total_vs_eyfpwt_untreated_bc1_total	RTCA_1_2	RTCA	1531.8	1901.5	1531.8	1901.5	0.31167	68317	20220	2.5995	0.99533	0.0046678	0.0093356	0.066771	TRUE
eyfpwt_homoharringtonine_bc1_total_vs_eyfpwt_untreated_bc1_total	XPO4_1_2	XPO4	1083	772.22	1083	772.22	-0.48742	48294	14295	2.5994	0.0046698	0.99533	0.0093396	0.066771	FALSE
eyfpwt_homoharringtonine_bc1_total_vs_eyfpwt_untreated_bc1_total	CDK9_3_4	CDK9	549.23	327.99	549.23	327.99	-0.742	24473	7249.5	2.5984	0.0046828	0.99532	0.0093656	0.06687	FALSE
eyfpwt_homoharringtonine_bc1_total_vs_eyfpwt_untreated_bc1_total	RBM4_1_2	RBM4	1219.1	889.51	1219.1	889.51	-0.45431	54318	16092	2.5983	0.0046844	0.99532	0.0093689	0.06687	FALSE
eyfpwt_homoharringtonine_bc1_total_vs_eyfpwt_untreated_bc1_total	C11ORF31_2_3	C11ORF31	2434.4	1969	2434.4	1969	-0.30597	108300	32132	2.5963	0.0047117	0.99529	0.0094234	0.067166	FALSE
eyfpwt_homoharringtonine_bc1_total_vs_eyfpwt_untreated_bc1_total	NANOS2_3_4	NANOS2	2452.7	1985.6	2452.7	1985.6	-0.30468	109110	32374	2.5962	0.004713	0.99529	0.009426	0.067166	FALSE
eyfpwt_homoharringtonine_bc1_total_vs_eyfpwt_untreated_bc1_total	EIF3G_4_1	EIF3G	532.82	750.42	532.82	750.42	0.49328	23676	7032.9	2.5948	0.99527	0.0047323	0.0094646	0.067303	TRUE
eyfpwt_homoharringtonine_bc1_total_vs_eyfpwt_untreated_bc1_total	MRPL30_2_3	MRPL30	205.6	70.579	205.6	70.579	-1.5292	9115	2713.8	2.5947	0.0047341	0.99527	0.0094682	0.067303	FALSE
eyfpwt_homoharringtonine_bc1_total_vs_eyfpwt_untreated_bc1_total	TRMT5_2_3	TRMT5	3690.1	4262.8	3690.1	4262.8	0.20807	163960	48708	2.5947	0.99527	0.0047343	0.0094686	0.067303	TRUE
eyfpwt_homoharringtonine_bc1_total_vs_eyfpwt_untreated_bc1_total	HADH_2_3	HADH	8206.5	7352.7	8206.5	7352.7	-0.15848	364520	108320	2.5943	0.0047397	0.99526	0.0094794	0.067324	FALSE
eyfpwt_homoharringtonine_bc1_total_vs_eyfpwt_untreated_bc1_total	RBM25_4_1	RBM25	72.394	152.58	72.394	152.58	1.0652	3214.6	955.56	2.5939	0.99521	0.0047911	0.0095822	0.067719	TRUE
eyfpwt_homoharringtonine_bc1_total_vs_eyfpwt_untreated_bc1_total	H4C13_3_4	H4C13	3347.5	2802.4	3347.5	2802.4	-0.25632	148550	44185	2.593	0.0047565	0.99524	0.009513	0.067495	FALSE
eyfpwt_homoharringtonine_bc1_total_vs_eyfpwt_untreated_bc1_total	RPL37A_3_4	RPL37A	2282.8	2732.9	2282.8	2732.9	0.2595	101280	30132	2.5927	0.99524	0.004761	0.009522	0.067495	TRUE
eyfpwt_homoharringtonine_bc1_total_vs_eyfpwt_untreated_bc1_total	RAMAC_1_2	RAMAC	1451.7	1092.9	1451.7	1092.9	-0.40923	64366	19162	2.5919	0.0047723	0.99523	0.0095446	0.067565	FALSE
eyfpwt_homoharringtonine_bc1_total_vs_eyfpwt_untreated_bc1_total	ACAT1_1_2	ACAT1	2843.6	2341.6	2843.6	2341.6	-0.28014	126030	37535	2.5914	0.0047797	0.99522	0.0095594	0.067614	FALSE
eyfpwt_homoharringtonine_bc1_total_vs_eyfpwt_untreated_bc1_total	DKC1_1_2	DKC1	2651.5	3135.6	2651.5	3135.6	0.24182	117150	34999	2.5874	0.99516	0.0048351	0.0096702	0.068237	TRUE
eyfpwt_homoharringtonine_bc1_total_vs_eyfpwt_untreated_bc1_total	TRMT2A_2_3	TRMT2A	1205.6	1532	1205.6	1532	0.3454	53266	15913	2.5874	0.99516	0.0048356	0.0096713	0.068237	TRUE
eyfpwt_homoharringtonine_bc1_total_vs_eyfpwt_untreated_bc1_total	DIS3_1_2	DIS3	859.07	1134.5	859.07	1134.5	0.40075	37919	11339	2.5861	0.99515	0.004853	0.0097061	0.068427	TRUE
eyfpwt_homoharringtonine_bc1_total_vs_eyfpwt_untreated_bc1_total	UBFD1_1_2	UBFD1	2084	2512.8	2084	2512.8	0.26986	91960	27507	2.5858	0.99514	0.0048581	0.0097162	0.068442	TRUE
eyfpwt_homoharringtonine_bc1_total_vs_eyfpwt_untreated_bc1_total	URB2_2_3	URB2	706.56	955.93	706.56	955.93	0.43556	31093	9326.3	2.5822	0.99509	0.0049083	0.0098166	0.069016	TRUE
eyfpwt_homoharringtonine_bc1_total_vs_eyfpwt_untreated_bc1_total	MAPRE1_1_2	MAPRE1	120.66	20.759	120.66	20.759	-2.4831	4989.7	1592.6	2.5821	0.0049097	0.99509	0.0098195	0.069016	FALSE
eyfpwt_homoharringtonine_bc1_total_vs_eyfpwt_untreated_bc1_total	DUSP11_2_3	DUSP11	5082	4413.3	5082	4413.3	-0.20351	223610	67081	2.582	0.0049108	0.99509	0.0098216	0.069016	FALSE
eyfpwt_homoharringtonine_bc1_total_vs_eyfpwt_untreated_bc1_total	MOV10_3_4	MOV10	1309.8	1649.3	1309.8	1649.3	0.33221	57606	17289	2.5814	0.99508	0.0049195	0.009839	0.069081	TRUE
eyfpwt_homoharringtonine_bc1_total_vs_eyfpwt_untreated_bc1_total	AKAP8L_2_3	AKAP8L	4117.7	4719.5	4117.7	4719.5	0.19673	181040	54352	2.581	0.99507	0.0049258	0.0098516	0.069113	TRUE
eyfpwt_homoharringtonine_bc1_total_vs_eyfpwt_untreated_bc1_total	DNAAF6_4_1	DNAAF6	270.27	116.25	270.27	116.25	-1.2102	11861	3567.4	2.5789	0.0049556	0.99504	0.0099111	0.069407	FALSE
eyfpwt_homoharringtonine_bc1_total_vs_eyfpwt_untreated_bc1_total	CHD3_1_2	CHD3	945.94	1234.1	945.94	1234.1	0.38328	41517	12486	2.5788	0.99504	0.0049573	0.0099146	0.069407	TRUE
eyfpwt_homoharringtonine_bc1_total_vs_eyfpwt_untreated_bc1_total	SMAD3_4_1	SMAD3	743.24	487.83	743.24	487.83	-0.60644	32618	9810.4	2.5787	0.0049588	0.99504	0.0099176	0.069407	FALSE
eyfpwt_homoharringtonine_bc1_total_vs_eyfpwt_untreated_bc1_total	RANBP2_3_4	RANBP2	3529.9	4086.3	3529.9	4086.3	0.21112	154800	46593	2.5778	0.99503	0.0049722	0.0099443	0.069538	TRUE
eyfpwt_homoharringtonine_bc1_total_vs_eyfpwt_untreated_bc1_total	MTIF2_1_2	MTIF2	243.24	389.22	243.24	389.22	0.67599	10655	3210.7	2.5763	0.99501	0.0049931	0.0099862	0.069774	TRUE
eyfpwt_homoharringtonine_bc1_total_vs_eyfpwt_untreated_bc1_total	DENR_2_3	DENR	2890.9	3394	2890.9	3394	0.2314	126560	38159	2.5756	0.995	0.005004	0.010008	0.06987	TRUE
eyfpwt_homoharringtonine_bc1_total_vs_eyfpwt_untreated_bc1_total	OSGEP_1_2	OSGEP	1008.7	1305.7	1008.7	1305.7	0.37204	44114	13314	2.5742	0.99498	0.0050232	0.010046	0.070039	TRUE
eyfpwt_homoharringtonine_bc1_total_vs_eyfpwt_untreated_bc1_total	RPL23_1_2	RPL23	2163.1	1728.2	2163.1	1728.2	-0.32371	94597	28552	2.5742	0.0050243	0.99498	0.010049	0.070039	FALSE
eyfpwt_homoharringtonine_bc1_total_vs_eyfpwt_untreated_bc1_total	TRMT13_2_3	TRMT13	5101.3	5768.8	5101.3	5768.8	0.17737	222770	67335	2.5723	0.99495	0.0050514999999999996	0.010102999999999999	0.070362	TRUE
eyfpwt_homoharringtonine_bc1_total_vs_eyfpwt_untreated_bc1_total	PARP12_2_3	PARP12	1627.4	1250.7	1627.4	1250.7	-0.37957	70952	21481	2.5702	0.0050818	0.99492	0.010164	0.070716	FALSE
eyfpwt_homoharringtonine_bc1_total_vs_eyfpwt_untreated_bc1_total	NKTR_4_1	NKTR	427.6	620.68	427.6	620.68	0.53653	18639	5644.2	2.57	0.99491	0.0050851	0.01017	0.070716	TRUE
eyfpwt_homoharringtonine_bc1_total_vs_eyfpwt_untreated_bc1_total	DDX41_4_1	DDX41	2197.9	1760.3	2197.9	1760.3	-0.3201	95720	29011	2.5688	0.0051021	0.9949	0.010204	0.070895	FALSE
eyfpwt_homoharringtonine_bc1_total_vs_eyfpwt_untreated_bc1_total	APOBEC3A_2_3	APOBEC3A	1189.2	867.71	1189.2	867.71	-0.45424	51673	15697	2.5659	0.0051452	0.99485	0.01029	0.071349	FALSE
eyfpwt_homoharringtonine_bc1_total_vs_eyfpwt_untreated_bc1_total	LASP1_1_2	LASP1	5514.5	4822.2	5514.5	4822.2	-0.19348	239590	72788	2.5658	0.005147	0.99485	0.010294	0.071349	FALSE
eyfpwt_homoharringtonine_bc1_total_vs_eyfpwt_untreated_bc1_total	EEFSEC_3_4	EEFSEC	1476.8	1835.1	1476.8	1835.1	0.31313	64165	19493	2.5658	0.99485	0.0051472	0.010294	0.071349	TRUE
eyfpwt_homoharringtonine_bc1_total_vs_eyfpwt_untreated_bc1_total	SNRNP200_2_3	SNRNP200	1045.4	744.2	1045.4	744.2	-0.48969	45351	13798	2.5639	0.0051758	0.99482	0.010352	0.071688	FALSE
eyfpwt_homoharringtonine_bc1_total_vs_eyfpwt_untreated_bc1_total	MSL1_2_3	MSL1	19.305	60.2	19.305	60.2	1.5917	836.2	254.82	2.5619	0.99413	0.0058705	0.011741	0.078292	TRUE
eyfpwt_homoharringtonine_bc1_total_vs_eyfpwt_untreated_bc1_total	RPL3L_4_1	RPL3L	499.03	706.83	499.03	706.83	0.50138	21590	6587	2.5603	0.99477	0.0052286	0.010457	0.072362	TRUE
eyfpwt_homoharringtonine_bc1_total_vs_eyfpwt_untreated_bc1_total	RPS18_2_3	RPS18	619.69	388.19	619.69	388.19	-0.67341	26797	8179.6	2.5597	0.0052381	0.99476	0.010476	0.072434	FALSE
eyfpwt_homoharringtonine_bc1_total_vs_eyfpwt_untreated_bc1_total	PRPF31_4_1	PRPF31	1466.2	1110.6	1466.2	1110.6	-0.40046	63235	19353	2.5563	0.0052893	0.99471	0.010579	0.073085	FALSE
eyfpwt_homoharringtonine_bc1_total_vs_eyfpwt_untreated_bc1_total	NPM1_2_3	NPM1	3431.5	3975.3	3431.5	3975.3	0.21218	147870	45294	2.5553	0.99469	0.0053054	0.010611	0.073248	TRUE
eyfpwt_homoharringtonine_bc1_total_vs_eyfpwt_untreated_bc1_total	RCL1_4_1	RCL1	1322.4	1659.6	1322.4	1659.6	0.32751	56873	17455	2.5527	0.99466	0.0053439	0.010688	0.07372	TRUE
eyfpwt_homoharringtonine_bc1_total_vs_eyfpwt_untreated_bc1_total	PABPC3_3_4	PABPC3	1495.2	1853.7	1495.2	1853.7	0.30995	64288	19736	2.5524	0.99465	0.0053486	0.010697	0.073726	TRUE
eyfpwt_homoharringtonine_bc1_total_vs_eyfpwt_untreated_bc1_total	TRMT10A_2_3	TRMT10A	1888	2290.7	1888	2290.7	0.27877999999999997	81079	24921	2.5509	0.99463	0.005373	0.010746	0.074003	TRUE
eyfpwt_homoharringtonine_bc1_total_vs_eyfpwt_untreated_bc1_total	HSPA1B_4_1	HSPA1B	1578.2	1946.1	1578.2	1946.1	0.30217	67690	20831	2.5493	0.9946	0.0053972	0.010794	0.074264	TRUE
eyfpwt_homoharringtonine_bc1_total_vs_eyfpwt_untreated_bc1_total	P4HB_3_4	P4HB	3537.6	4088.4	3537.6	4088.4	0.2087	151680	46695	2.5488	0.9946	0.0054045	0.010809	0.074264	TRUE
eyfpwt_homoharringtonine_bc1_total_vs_eyfpwt_untreated_bc1_total	MCAT_2_3	MCAT	2034.7	1617.1	2034.7	1617.1	-0.33126	87214	26858	2.5484	0.0054103	0.99459	0.010821	0.074264	FALSE
eyfpwt_homoharringtonine_bc1_total_vs_eyfpwt_untreated_bc1_total	TFAM_1_2	TFAM	1440.1	1088.8	1440.1	1088.8	-0.40317	61727	19009	2.5484	0.0054108	0.99459	0.010822	0.074264	FALSE
eyfpwt_homoharringtonine_bc1_total_vs_eyfpwt_untreated_bc1_total	SERGEF_2_3	SERGEF	909.26	1188.4	909.26	1188.4	0.38592	38967	12002	2.5482	0.99459	0.0054135	0.010827	0.074264	TRUE
eyfpwt_homoharringtonine_bc1_total_vs_eyfpwt_untreated_bc1_total	NR0B1_3_4	NR0B1	2308.9	1864.1	2308.9	1864.1	-0.30854	98901	30476	2.5476	0.005423	0.99458	0.010846	0.074335	FALSE
eyfpwt_homoharringtonine_bc1_total_vs_eyfpwt_untreated_bc1_total	SSU72_1_2	SSU72	2141.9	1713.6	2141.9	1713.6	-0.32166	91704	28272	2.547	0.0054325	0.99457	0.010865	0.074401	FALSE
eyfpwt_homoharringtonine_bc1_total_vs_eyfpwt_untreated_bc1_total	ALDOA_1_2	ALDOA	1415.1	1067	1415.1	1067	-0.40697	60573	18678	2.5468	0.0054364	0.99456	0.010873	0.074401	FALSE
eyfpwt_homoharringtonine_bc1_total_vs_eyfpwt_untreated_bc1_total	SF3A3_3_4	SF3A3	588.8	364.31	588.8	364.31	-0.69109	25197	7771.9	2.5464	0.0054419	0.99456	0.010884	0.074417	FALSE
eyfpwt_homoharringtonine_bc1_total_vs_eyfpwt_untreated_bc1_total	SRPRA_3_4	SRPRA	690.15	933.1	690.15	933.1	0.43457	29512	9109.7	2.5454	0.99454	0.0054573	0.010915	0.074568	TRUE
eyfpwt_homoharringtonine_bc1_total_vs_eyfpwt_untreated_bc1_total	BCLAF1_2_3	BCLAF1	791.5	531.42	791.5	531.42	-0.57385	33821	10447	2.5445	0.0054715	0.99453	0.010943	0.074703	FALSE
eyfpwt_homoharringtonine_bc1_total_vs_eyfpwt_untreated_bc1_total	PUS3_3_4	PUS3	2396.7	2849.1	2396.7	2849.1	0.24937	102340	31636	2.5436	0.99451	0.0054863	0.010973	0.074808	TRUE
eyfpwt_homoharringtonine_bc1_total_vs_eyfpwt_untreated_bc1_total	RPL15_1_2	RPL15	1360	1019.2	1360	1019.2	-0.41578	58067	17952	2.5435	0.0054878	0.99451	0.010976	0.074808	FALSE
eyfpwt_homoharringtonine_bc1_total_vs_eyfpwt_untreated_bc1_total	UPF3A_3_4	UPF3A	4630.3	5258.2	4630.3	5258.2	0.18342	197110	61118	2.5397	0.99445	0.0055475	0.011095	0.075562	TRUE
eyfpwt_homoharringtonine_bc1_total_vs_eyfpwt_untreated_bc1_total	SECISBP2L_2_3	SECISBP2L	5363.9	4688.3	5363.9	4688.3	-0.19416	228180	70801	2.5389	0.0055609	0.99444	0.011122	0.075684	FALSE
eyfpwt_homoharringtonine_bc1_total_vs_eyfpwt_untreated_bc1_total	PLEC_4_1	PLEC	439.19	245.99	439.19	245.99	-0.83367	18663	5797.1	2.5375	0.0055831	0.99442	0.011166	0.075877	FALSE
eyfpwt_homoharringtonine_bc1_total_vs_eyfpwt_untreated_bc1_total	TUBB_2_3	TUBB	684.36	443.2	684.36	443.2	-0.62567	29080	9033.3	2.5374	0.0055838	0.99442	0.011168	0.075877	FALSE
eyfpwt_homoharringtonine_bc1_total_vs_eyfpwt_untreated_bc1_total	LUZP4_4_1	LUZP4	410.23	596.81	410.23	596.81	0.53974	17406	5414.9	2.5355	0.99439	0.0056137	0.011226999999999999	0.076222	TRUE
eyfpwt_homoharringtonine_bc1_total_vs_eyfpwt_untreated_bc1_total	TNKS1BP1_4_1	TNKS1BP1	3528	2980.9	3528	2980.9	-0.243	149630	46568	2.535	0.0056223	0.99438	0.011245	0.076265	FALSE
eyfpwt_homoharringtonine_bc1_total_vs_eyfpwt_untreated_bc1_total	H4C12_1_2	H4C12	5895.7	5188.6	5895.7	5188.6	-0.18429	250010	77821	2.5348	0.0056257	0.99437	0.011251	0.076265	FALSE
eyfpwt_homoharringtonine_bc1_total_vs_eyfpwt_untreated_bc1_total	PPP1R10_4_1	PPP1R10	577.22	356.01	577.22	356.01	-0.69565	24466	7619	2.5343	0.0056343	0.99437	0.011269	0.076322	FALSE
eyfpwt_homoharringtonine_bc1_total_vs_eyfpwt_untreated_bc1_total	TARDBP_2_3	TARDBP	284.75	440.08	284.75	440.08	0.62631	12064	3758.5	2.5337	0.99436	0.0056431	0.011286	0.076381	TRUE
eyfpwt_homoharringtonine_bc1_total_vs_eyfpwt_untreated_bc1_total	JUN_2_3	JUN	2894.8	2399.7	2894.8	2399.7	-0.2705	122550	38210	2.5327	0.0056588	0.99434	0.011318	0.076534	FALSE
eyfpwt_homoharringtonine_bc1_total_vs_eyfpwt_untreated_bc1_total	BAG4_4_1	BAG4	945.94	1228.9	945.94	1228.9	0.3772	40035	12486	2.5323	0.99433	0.0056651	0.01133	0.076558	TRUE
eyfpwt_homoharringtonine_bc1_total_vs_eyfpwt_untreated_bc1_total	TRMT10A_4_1	TRMT10A	1958.5	2365.4	1958.5	2365.4	0.27224	82807	25851	2.5311	0.99431	0.0056855	0.011371	0.076774	TRUE
eyfpwt_homoharringtonine_bc1_total_vs_eyfpwt_untreated_bc1_total	PTPN12_1_2	PTPN12	2188.2	1758.3	2188.2	1758.3	-0.31545	92434	28883	2.5299	0.0057046	0.9943	0.011409	0.076929	FALSE
eyfpwt_homoharringtonine_bc1_total_vs_eyfpwt_untreated_bc1_total	ZCCHC7_4_1	ZCCHC7	2731.6	2251.3	2731.6	2251.3	-0.27892	115380	36057	2.5298	0.0057058	0.99429	0.011412	0.076929	FALSE
eyfpwt_homoharringtonine_bc1_total_vs_eyfpwt_untreated_bc1_total	PLD6_4_1	PLD6	3104.2	3616.1	3104.2	3616.1	0.22015	131030	40975	2.5289	0.99428	0.0057203	0.011441	0.077063	TRUE
eyfpwt_homoharringtonine_bc1_total_vs_eyfpwt_untreated_bc1_total	GPATCH4_1_2	GPATCH4	1654.4	1280.8	1654.4	1280.8	-0.36903	69799	21838	2.5283	0.0057302	0.99427	0.01146	0.077137	FALSE
eyfpwt_homoharringtonine_bc1_total_vs_eyfpwt_untreated_bc1_total	TRUB1_2_3	TRUB1	63.706	137.01	63.706	137.01	1.0928	2686.5	840.9	2.5278	0.99418	0.0058213	0.011643	0.077996	TRUE
eyfpwt_homoharringtonine_bc1_total_vs_eyfpwt_untreated_bc1_total	TRMT5_1_2	TRMT5	2928.6	3425.2	2928.6	3425.2	0.22591	123310	38656	2.5259	0.99423	0.0057709	0.011542	0.077624	TRUE
eyfpwt_homoharringtonine_bc1_total_vs_eyfpwt_untreated_bc1_total	STK10_3_4	STK10	1255.8	1580.8	1255.8	1580.8	0.3318	52806	16576	2.5242	0.9942	0.0057985	0.011597	0.077933	TRUE
eyfpwt_homoharringtonine_bc1_total_vs_eyfpwt_untreated_bc1_total	PSMC1_3_4	PSMC1	1358.1	1696	1358.1	1696	0.32031	57080	17926	2.5235	0.99419	0.005809	0.011618	0.077996	TRUE
eyfpwt_homoharringtonine_bc1_total_vs_eyfpwt_untreated_bc1_total	WRAP53_2_3	WRAP53	852.31	1119.9	852.31	1119.9	0.39354	35808	11250	2.5231	0.99418	0.0058169	0.011634	0.077996	TRUE
eyfpwt_homoharringtonine_bc1_total_vs_eyfpwt_untreated_bc1_total	DAZ3_1_2	DAZ3	2431.5	2883.4	2431.5	2883.4	0.24584	102110	32094	2.5226	0.99417	0.0058253	0.011651	0.077996	TRUE
eyfpwt_homoharringtonine_bc1_total_vs_eyfpwt_untreated_bc1_total	EEF1E1_2_3	EEF1E1	4474.9	5087.9	4474.9	5087.9	0.18519	187910	59067	2.5225	0.99417	0.005827	0.011654	0.077996	TRUE
eyfpwt_homoharringtonine_bc1_total_vs_eyfpwt_untreated_bc1_total	WDR36_4_1	WDR36	1020.3	727.59	1020.3	727.59	-0.48718	42830	13467	2.522	0.0058338	0.99417	0.011668	0.077996	FALSE
eyfpwt_homoharringtonine_bc1_total_vs_eyfpwt_untreated_bc1_total	POP1_3_4	POP1	408.3	223.15	408.3	223.15	-0.86866	17139	5389.4	2.522	0.0058348	0.99417	0.01167	0.077996	FALSE
eyfpwt_homoharringtonine_bc1_total_vs_eyfpwt_untreated_bc1_total	SRPK1_2_3	SRPK1	7241.3	6462.1	7241.3	6462.1	-0.16421	303520	95582	2.5201	0.0058655	0.99413	0.011731	0.078292	FALSE
eyfpwt_homoharringtonine_bc1_total_vs_eyfpwt_untreated_bc1_total	PUM3_2_3	PUM3	4177.6	4769.3	4177.6	4769.3	0.19106	175050	55142	2.5198	0.99413	0.0058719	0.011744	0.078292	TRUE
eyfpwt_homoharringtonine_bc1_total_vs_eyfpwt_untreated_bc1_total	AHNAK_1_2	AHNAK	6238.4	6961.4	6238.4	6961.4	0.15818	261370	82344	2.5196	0.99412	0.0058751	0.01175	0.078292	TRUE
eyfpwt_homoharringtonine_bc1_total_vs_eyfpwt_untreated_bc1_total	FMR1_3_4	FMR1	2032.8	1620.2	2032.8	1620.2	-0.32712	85120	26832	2.5189	0.0058869	0.99411	0.011774	0.078328	FALSE
eyfpwt_homoharringtonine_bc1_total_vs_eyfpwt_untreated_bc1_total	MTG1_4_1	MTG1	1371.6	1710.5	1371.6	1710.5	0.31834	57424	18105	2.5186	0.99411	0.0058905	0.011781	0.078328	TRUE
eyfpwt_homoharringtonine_bc1_total_vs_eyfpwt_untreated_bc1_total	NXF5_2_3	NXF5	3619.7	3069.2	3619.7	3069.2	-0.23795	151530	47778	2.5186	0.0058914	0.99411	0.011783	0.078328	FALSE
eyfpwt_homoharringtonine_bc1_total_vs_eyfpwt_untreated_bc1_total	PCDHGA9_3_4	PCDHGA9	1788.6	2175.5	1788.6	2175.5	0.28237	74845	23609	2.518	0.9941	0.0059008	0.011802	0.078392	TRUE
eyfpwt_homoharringtonine_bc1_total_vs_eyfpwt_untreated_bc1_total	TRMT1_4_1	TRMT1	8552.1	7706.6	8552.1	7706.6	-0.15016	357400	112880	2.5164	0.0059283	0.99407	0.011857	0.07867	FALSE
eyfpwt_homoharringtonine_bc1_total_vs_eyfpwt_untreated_bc1_total	MRPL53_1_2	MRPL53	3187.2	3703.3	3187.2	3703.3	0.21645	133170	42070	2.5161	0.99407	0.0059323	0.011865	0.07867	TRUE
eyfpwt_homoharringtonine_bc1_total_vs_eyfpwt_untreated_bc1_total	TOP1_2_3	TOP1	1234.6	913.38	1234.6	913.38	-0.43429	51576	16296	2.516	0.0059354	0.99406	0.011871	0.07867	FALSE
eyfpwt_homoharringtonine_bc1_total_vs_eyfpwt_untreated_bc1_total	CELF6_2_3	CELF6	3624.5	3074.3	3624.5	3074.3	-0.23743	151330	47842	2.5152	0.0059475	0.99405	0.011895	0.078721	FALSE
eyfpwt_homoharringtonine_bc1_total_vs_eyfpwt_untreated_bc1_total	INTS5_4_1	INTS5	1765.4	1381.5	1765.4	1381.5	-0.35358	73710	23303	2.5152	0.0059484	0.99405	0.011897	0.078721	FALSE
eyfpwt_homoharringtonine_bc1_total_vs_eyfpwt_untreated_bc1_total	CSTF3_3_4	CSTF3	4761.6	5392	4761.6	5392	0.17936	198750	62851	2.5149	0.99405	0.0059536	0.011907	0.078729	TRUE
eyfpwt_homoharringtonine_bc1_total_vs_eyfpwt_untreated_bc1_total	RPL34_1_2	RPL34	111.97	208.62	111.97	208.62	0.89188	4671.1	1477.9	2.5142	0.99402	0.0059761	0.011952	0.078906	TRUE
eyfpwt_homoharringtonine_bc1_total_vs_eyfpwt_untreated_bc1_total	PDIA4_3_4	PDIA4	6611	5868.5	6611	5868.5	-0.17185	275670	87262	2.5136	0.0059753	0.99402	0.011951	0.078906	FALSE
eyfpwt_homoharringtonine_bc1_total_vs_eyfpwt_untreated_bc1_total	NUCKS1_4_1	NUCKS1	878.37	1149	878.37	1149	0.38707	36616	11594	2.5132	0.99402	0.0059818	0.011964	0.078921	TRUE
eyfpwt_homoharringtonine_bc1_total_vs_eyfpwt_untreated_bc1_total	YWHAG_3_4	YWHAG	443.05	635.21	443.05	635.21	0.51879	18464	5848	2.5129	0.99401	0.0059879	0.011976	0.078941	TRUE
eyfpwt_homoharringtonine_bc1_total_vs_eyfpwt_untreated_bc1_total	CS_3_4	CS	1190.1	1505	1190.1	1505	0.33837	49565	15709	2.512	0.994	0.0060023	0.012005	0.078993	TRUE
eyfpwt_homoharringtonine_bc1_total_vs_eyfpwt_untreated_bc1_total	TDRD10_1_2	TDRD10	600.38	376.77	600.38	376.77	-0.67078	25002	7924.8	2.5119	0.0060037	0.994	0.012007	0.078993	FALSE
eyfpwt_homoharringtonine_bc1_total_vs_eyfpwt_untreated_bc1_total	GRSF1_3_4	GRSF1	2701.7	3176.1	2701.7	3176.1	0.23328	112500	35662	2.5118	0.99399	0.0060055	0.012011	0.078993	TRUE
eyfpwt_homoharringtonine_bc1_total_vs_eyfpwt_untreated_bc1_total	RPL22_4_1	RPL22	87.837	173.33	87.837	173.33	0.97262	3654.9	1159.4	2.5109	0.99395	0.006051	0.012102	0.079343	TRUE
eyfpwt_homoharringtonine_bc1_total_vs_eyfpwt_untreated_bc1_total	KAT8_2_3	KAT8	3043.4	3546.6	3043.4	3546.6	0.22068	126600	40172	2.5105	0.99397	0.0060276	0.012055	0.079153	TRUE
eyfpwt_homoharringtonine_bc1_total_vs_eyfpwt_untreated_bc1_total	RPS23_1_2	RPS23	3216.2	3733.4	3216.2	3733.4	0.21508	133760	42452	2.5103	0.99397	0.0060307	0.012061	0.079153	TRUE
eyfpwt_homoharringtonine_bc1_total_vs_eyfpwt_untreated_bc1_total	VIM_2_3	VIM	3553.1	4096.7	3553.1	4096.7	0.20534	147770	46899	2.5103	0.99397	0.0060315	0.012063	0.079153	TRUE
eyfpwt_homoharringtonine_bc1_total_vs_eyfpwt_untreated_bc1_total	PUS3_1_2	PUS3	1844.6	1453.1	1844.6	1453.1	-0.34395	76630	24348	2.5089	0.0060551	0.99394	0.01211	0.079343	FALSE
eyfpwt_homoharringtonine_bc1_total_vs_eyfpwt_untreated_bc1_total	TSEN54_3_4	TSEN54	344.59	175.41	344.59	175.41	-0.97014	14311	4548.5	2.5086	0.0060611	0.99394	0.012122	0.079354	FALSE
eyfpwt_homoharringtonine_bc1_total_vs_eyfpwt_untreated_bc1_total	TXNL4B_3_4	TXNL4B	6005.8	5299.7	6005.8	5299.7	-0.18041	249290	79274	2.5078	0.0060735	0.99393	0.012147	0.079354	FALSE
eyfpwt_homoharringtonine_bc1_total_vs_eyfpwt_untreated_bc1_total	ZNF106_4_1	ZNF106	2479.7	2026	2479.7	2026	-0.29138	102910	32731	2.5077	0.0060767	0.99392	0.012153	0.079354	FALSE
eyfpwt_homoharringtonine_bc1_total_vs_eyfpwt_untreated_bc1_total	TFRC_2_3	TFRC	4990.3	4346.8	4990.3	4346.8	-0.19912	207030	65870	2.5072	0.0060846	0.99392	0.012169	0.079354	FALSE
eyfpwt_homoharringtonine_bc1_total_vs_eyfpwt_untreated_bc1_total	CTIF_1_2	CTIF	4055	3475	4055	3475	-0.22264	168210	53524	2.507	0.0060872	0.99391	0.012174	0.079354	FALSE
eyfpwt_homoharringtonine_bc1_total_vs_eyfpwt_untreated_bc1_total	ACIN1_2_3	ACIN1	206.56	75.769	206.56	75.769	-1.435	8553.5	2726.5	2.507	0.0060873	0.99391	0.012175	0.079354	FALSE
eyfpwt_homoharringtonine_bc1_total_vs_eyfpwt_untreated_bc1_total	PTGES3L-AARSD1_1_2	PTGES3L-AARSD1	1778	2162	1778	2162	0.28198	73737	23469	2.5068	0.99391	0.0060921	0.012184	0.079354	TRUE
eyfpwt_homoharringtonine_bc1_total_vs_eyfpwt_untreated_bc1_total	NUDT3_3_4	NUDT3	1166	1477	1166	1477	0.34079	48347	15391	2.5065	0.9939	0.0060968	0.012194	0.079354	TRUE
eyfpwt_homoharringtonine_bc1_total_vs_eyfpwt_untreated_bc1_total	PRDX3_2_3	PRDX3	8508.7	9348.6	8508.7	9348.6	0.13581	352780	112310	2.5065	0.9939	0.0060975	0.012195	0.079354	TRUE
eyfpwt_homoharringtonine_bc1_total_vs_eyfpwt_untreated_bc1_total	ADAT2_2_3	ADAT2	2923.7	2431.9	2923.7	2431.9	-0.26565	120960	38592	2.5038	0.0061438	0.99386	0.012288	0.079763	FALSE
eyfpwt_homoharringtonine_bc1_total_vs_eyfpwt_untreated_bc1_total	CMSS1_4_1	CMSS1	4110	3526.9	4110	3526.9	-0.22069	170020	54250	2.5036	0.0061465	0.99385	0.012293	0.079763	FALSE
eyfpwt_homoharringtonine_bc1_total_vs_eyfpwt_untreated_bc1_total	EXOSC3_1_2	EXOSC3	647.68	416.21	647.68	416.21	-0.63674	26789	8549.1	2.5034	0.0061497	0.99385	0.012299	0.079763	FALSE
eyfpwt_homoharringtonine_bc1_total_vs_eyfpwt_untreated_bc1_total	C2ORF15_1_2	C2ORF15	378.38	555.29	378.38	555.29	0.55221	15650	4994.4	2.5034	0.99385	0.0061509	0.012302	0.079763	TRUE
eyfpwt_homoharringtonine_bc1_total_vs_eyfpwt_untreated_bc1_total	CPNE3_2_3	CPNE3	4425.7	3820.6	4425.7	3820.6	-0.21203	183040	58417	2.5033	0.006152	0.99385	0.012304	0.079763	FALSE
eyfpwt_homoharringtonine_bc1_total_vs_eyfpwt_untreated_bc1_total	FLNA_2_3	FLNA	220.08	354.97	220.08	354.97	0.68722	9098.4	2904.9	2.5028	0.99384	0.0061604	0.012321	0.079812	TRUE
eyfpwt_homoharringtonine_bc1_total_vs_eyfpwt_untreated_bc1_total	FLUC_3_4	FLUC	1867.8	2260.6	1867.8	2260.6	0.27528	77169	24654	2.5021	0.99383	0.0061738	0.012348	0.079926	TRUE
eyfpwt_homoharringtonine_bc1_total_vs_eyfpwt_untreated_bc1_total	CHD3_3_4	CHD3	413.13	597.85	413.13	597.85	0.53212	17061	5453.1	2.5015	0.99382	0.0061837	0.012367	0.079994	TRUE
eyfpwt_homoharringtonine_bc1_total_vs_eyfpwt_untreated_bc1_total	SFPQ_3_4	SFPQ	1244.2	923.76	1244.2	923.76	-0.42923	51343	16423	2.5005	0.0062007	0.9938	0.012401	0.080153	FALSE
eyfpwt_homoharringtonine_bc1_total_vs_eyfpwt_untreated_bc1_total	FBXO17_3_4	FBXO17	641.89	871.86	641.89	871.86	0.44118	26444	8472.7	2.4984	0.99376	0.0062375	0.012475	0.080519	TRUE
eyfpwt_homoharringtonine_bc1_total_vs_eyfpwt_untreated_bc1_total	DSP_4_1	DSP	2126.4	2545	2126.4	2545	0.25912	87598	28068	2.4984	0.99376	0.0062383	0.012477	0.080519	TRUE
eyfpwt_homoharringtonine_bc1_total_vs_eyfpwt_untreated_bc1_total	LSM11_1_2	LSM11	3349.4	2824.2	3349.4	2824.2	-0.24598	137920	44211	2.4978	0.006248	0.99375	0.012496	0.080584	FALSE
eyfpwt_homoharringtonine_bc1_total_vs_eyfpwt_untreated_bc1_total	RTCB_1_2	RTCB	4156.4	3571.5	4156.4	3571.5	-0.21872	171020	54862	2.4969	0.0062645	0.99374	0.012529	0.080736	FALSE
eyfpwt_homoharringtonine_bc1_total_vs_eyfpwt_untreated_bc1_total	QTRT2_2_3	QTRT2	1614.9	1979.3	1614.9	1979.3	0.29344	66421	21315	2.4964	0.99373	0.0062725	0.012545	0.080779	TRUE
eyfpwt_homoharringtonine_bc1_total_vs_eyfpwt_untreated_bc1_total	ENSA_3_4	ENSA	10030	9122.4	10030	9122.4	-0.13681	411790	132390	2.4942	0.0063126	0.99369	0.012625	0.081234	FALSE
eyfpwt_homoharringtonine_bc1_total_vs_eyfpwt_untreated_bc1_total	RNASEH1_3_4	RNASEH1	2698.8	2228.4	2698.8	2228.4	-0.27619	110640	35623	2.4923	0.0063465	0.99365	0.012693	0.08161	FALSE
eyfpwt_homoharringtonine_bc1_total_vs_eyfpwt_untreated_bc1_total	TNRC6C_3_4	TNRC6C	1429.5	1771.7	1429.5	1771.7	0.30944	58556	18869	2.4913	0.99364	0.0063641	0.012728	0.081776	TRUE
eyfpwt_homoharringtonine_bc1_total_vs_eyfpwt_untreated_bc1_total	CANX_4_1	CANX	2739.4	2265.8	2739.4	2265.8	-0.27371	112130	36159	2.4905	0.006379	0.99362	0.012758	0.081905	FALSE
eyfpwt_homoharringtonine_bc1_total_vs_eyfpwt_untreated_bc1_total	RPS13_2_3	RPS13	148.65	39.441	148.65	39.441	-1.8877	5963	1962.1	2.4865	0.0064497	0.99355	0.012899	0.082752	FALSE
eyfpwt_homoharringtonine_bc1_total_vs_eyfpwt_untreated_bc1_total	SMAD5_1_2	SMAD5	2201.7	2624.9	2201.7	2624.9	0.25353	89547	29062	2.4824	0.99348	0.0065242	0.013048	0.083645	TRUE
eyfpwt_homoharringtonine_bc1_total_vs_eyfpwt_untreated_bc1_total	RNASE8_2_3	RNASE8	1939.2	1542.4	1939.2	1542.4	-0.33011	78732	25596	2.4803	0.0065639	0.99344	0.013128	0.084092	FALSE
eyfpwt_homoharringtonine_bc1_total_vs_eyfpwt_untreated_bc1_total	BAZ1B_3_4	BAZ1B	4648.6	4034.4	4648.6	4034.4	-0.20439	188620	61360	2.4795	0.0065783	0.99342	0.013157	0.084214	FALSE
eyfpwt_homoharringtonine_bc1_total_vs_eyfpwt_untreated_bc1_total	BRD2_1_2	BRD2	2921.8	2435	2921.8	2435	-0.26285	118500	38567	2.4789	0.0065891	0.99341	0.013178	0.084289	FALSE
eyfpwt_homoharringtonine_bc1_total_vs_eyfpwt_untreated_bc1_total	TPX2_4_1	TPX2	677.6	443.2	677.6	443.2	-0.61137	27473	8944.1	2.4786	0.0065953	0.9934	0.013191	0.084306	FALSE
eyfpwt_homoharringtonine_bc1_total_vs_eyfpwt_untreated_bc1_total	MDC1_1_2	MDC1	4194	3612	4194	3612	-0.21547	169360	55359	2.4736	0.0066878	0.99331	0.013376	0.085426	FALSE
eyfpwt_homoharringtonine_bc1_total_vs_eyfpwt_untreated_bc1_total	CCDC137_4_1	CCDC137	2332	1898.4	2332	1898.4	-0.29669	94032	30782	2.4718	0.0067226	0.99328	0.013445	0.085807	FALSE
eyfpwt_homoharringtonine_bc1_total_vs_eyfpwt_untreated_bc1_total	DCLRE1C_3_4	DCLRE1C	1751.9	2127.8	1751.9	2127.8	0.28025	70625	23125	2.4715	0.99327	0.0067277	0.013455	0.085808	TRUE
eyfpwt_homoharringtonine_bc1_total_vs_eyfpwt_untreated_bc1_total	PPRC1_1_2	PPRC1	339.77	174.37	339.77	174.37	-0.95837	13678	4484.8	2.4698	0.0067604	0.99324	0.013521	0.086161	FALSE
eyfpwt_homoharringtonine_bc1_total_vs_eyfpwt_untreated_bc1_total	LMNA_3_4	LMNA	1174.7	1482.2	1174.7	1482.2	0.33515	47265	15506	2.4691	0.99323	0.0067723	0.013545	0.08625	TRUE
eyfpwt_homoharringtonine_bc1_total_vs_eyfpwt_untreated_bc1_total	EMB_1_2	EMB	3561.8	3026.6	3561.8	3026.6	-0.23482	143200	47014	2.4681	0.0067909	0.99321	0.013582	0.086392	FALSE
eyfpwt_homoharringtonine_bc1_total_vs_eyfpwt_untreated_bc1_total	UTP3_4_1	UTP3	4376.4	4969.6	4376.4	4969.6	0.18334	175930	57767	2.468	0.99321	0.0067935	0.013587	0.086392	TRUE
eyfpwt_homoharringtonine_bc1_total_vs_eyfpwt_untreated_bc1_total	RNASEH2B_4_1	RNASEH2B	3183.4	3688.8	3183.4	3688.8	0.21253	127720	42019	2.4656	0.99316	0.0068388	0.013678	0.086833	TRUE
eyfpwt_homoharringtonine_bc1_total_vs_eyfpwt_untreated_bc1_total	PLEC_3_4	PLEC	1344.6	1016.1	1344.6	1016.1	-0.40373	53942	17748	2.4655	0.0068414	0.99316	0.013683	0.086833	FALSE
eyfpwt_homoharringtonine_bc1_total_vs_eyfpwt_untreated_bc1_total	RBMS1_2_3	RBMS1	4288.6	4875.2	4288.6	4875.2	0.1849	172030	56608	2.4653	0.99316	0.006844	0.013688	0.086833	TRUE
eyfpwt_homoharringtonine_bc1_total_vs_eyfpwt_untreated_bc1_total	EIF3F_3_4	EIF3F	993.24	710.98	993.24	710.98	-0.48175	39835	13110	2.4651	0.0068483	0.99315	0.013697	0.086833	FALSE
eyfpwt_homoharringtonine_bc1_total_vs_eyfpwt_untreated_bc1_total	RIOK3_3_4	RIOK3	416.02	233.53	416.02	233.53	-0.83032	16651	5491.3	2.4626	0.0068966	0.9931	0.013793	0.087353	FALSE
eyfpwt_homoharringtonine_bc1_total_vs_eyfpwt_untreated_bc1_total	HEATR6_3_4	HEATR6	2116.8	2528.4	2116.8	2528.4	0.25624	84712	27941	2.4625	0.9931	0.0068995	0.013799	0.087353	TRUE
eyfpwt_homoharringtonine_bc1_total_vs_eyfpwt_untreated_bc1_total	RBM42_4_1	RBM42	1699.8	2068.6	1699.8	2068.6	0.28313	68005	22437	2.4621	0.99309	0.0069063	0.013813	0.087376	TRUE
eyfpwt_homoharringtonine_bc1_total_vs_eyfpwt_untreated_bc1_total	IFIH1_2_3	IFIH1	1273.2	1592.2	1273.2	1592.2	0.32237	50888	16805	2.4609	0.99307	0.0069286	0.013857	0.087594	TRUE
eyfpwt_homoharringtonine_bc1_total_vs_eyfpwt_untreated_bc1_total	SART3_2_3	SART3	505.79	706.83	505.79	706.83	0.48202	20209	6676.2	2.4605	0.99306	0.0069376	0.013875	0.087643	TRUE
eyfpwt_homoharringtonine_bc1_total_vs_eyfpwt_untreated_bc1_total	CFAP20_3_4	CFAP20	2193	2611.4	2193	2611.4	0.2518	87525	28947	2.4591	0.99304	0.0069641	0.013928	0.087912	TRUE
eyfpwt_homoharringtonine_bc1_total_vs_eyfpwt_untreated_bc1_total	GMPR2_1_2	GMPR2	414.09	595.77	414.09	595.77	0.52375	16504	5465.8	2.4574	0.993	0.0069967	0.013993	0.08826	TRUE
eyfpwt_homoharringtonine_bc1_total_vs_eyfpwt_untreated_bc1_total	ZC3H7B_1_2	ZC3H7B	2264.5	2689.3	2264.5	2689.3	0.24794	90230	29890	2.4571	0.993	0.0070026	0.014005	0.088269	TRUE
eyfpwt_homoharringtonine_bc1_total_vs_eyfpwt_untreated_bc1_total	LARP6_2_3	LARP6	1185.3	878.09	1185.3	878.09	-0.43242	47197	15646	2.4562	0.0070198	0.99298	0.01404	0.088365	FALSE
eyfpwt_homoharringtonine_bc1_total_vs_eyfpwt_untreated_bc1_total	SRSF7_1_2	SRSF7	834.94	577.09	834.94	577.09	-0.53211	33243	11021	2.4562	0.0070212	0.99298	0.014042	0.088365	FALSE
eyfpwt_homoharringtonine_bc1_total_vs_eyfpwt_untreated_bc1_total	SMG9_1_2	SMG9	1374.5	1705.3	1374.5	1705.3	0.31092	54717	18143	2.456	0.99297	0.0070255	0.014051	0.088365	TRUE
eyfpwt_homoharringtonine_bc1_total_vs_eyfpwt_untreated_bc1_total	ZC3H15_3_4	ZC3H15	5139	4499.4	5139	4499.4	-0.1917	204510	67832	2.4556	0.0070327	0.99297	0.014065	0.08839	FALSE
eyfpwt_homoharringtonine_bc1_total_vs_eyfpwt_untreated_bc1_total	KIF1C_2_3	KIF1C	781.85	532.46	781.85	532.46	-0.55336	31098	10320	2.4549	0.0070454	0.99295	0.014091	0.088486	FALSE
eyfpwt_homoharringtonine_bc1_total_vs_eyfpwt_untreated_bc1_total	GP2_2_3	GP2	2087.8	1680.4	2087.8	1680.4	-0.31302	82996	27558	2.4542	0.0070593	0.99294	0.014119	0.088595	FALSE
eyfpwt_homoharringtonine_bc1_total_vs_eyfpwt_untreated_bc1_total	CSN2_4_1	CSN2	2076.2	1670	2076.2	1670	-0.31394	82506	27406	2.4538	0.0070678	0.99293	0.014136	0.088621	FALSE
eyfpwt_homoharringtonine_bc1_total_vs_eyfpwt_untreated_bc1_total	MRPS28_3_4	MRPS28	5097.5	4461	5097.5	4461	-0.19237	202530	67284	2.4536	0.0070716	0.99293	0.014143	0.088621	FALSE
eyfpwt_homoharringtonine_bc1_total_vs_eyfpwt_untreated_bc1_total	C12ORF65_2_3	C12ORF65	1964.3	1569.3	1964.3	1569.3	-0.32365	77984	25928	2.4527	0.0070903	0.99291	0.014181	0.088791	FALSE
eyfpwt_homoharringtonine_bc1_total_vs_eyfpwt_untreated_bc1_total	EEF2_1_2	EEF2	318.53	477.45	318.53	477.45	0.5824	12627	4204.5	2.4508	0.99287	0.0071265	0.014253	0.089179	TRUE
eyfpwt_homoharringtonine_bc1_total_vs_eyfpwt_untreated_bc1_total	ABT1_1_2	ABT1	2838.8	3313.1	2838.8	3313.1	0.22282	112470	37471	2.4501	0.99286	0.0071403	0.014281	0.08923	TRUE
eyfpwt_homoharringtonine_bc1_total_vs_eyfpwt_untreated_bc1_total	SRP19_1_2	SRP19	1209.5	899.88	1209.5	899.88	-0.42613	47917	15964	2.4501	0.0071409	0.99286	0.014282	0.08923	FALSE
eyfpwt_homoharringtonine_bc1_total_vs_eyfpwt_untreated_bc1_total	EIF5_4_1	EIF5	6501.9	5784.4	6501.9	5784.4	-0.16867	257420	85822	2.4493	0.0071576	0.99284	0.014315	0.089326	FALSE
eyfpwt_homoharringtonine_bc1_total_vs_eyfpwt_untreated_bc1_total	AAR2_1_2	AAR2	1126.4	1425.1	1126.4	1425.1	0.339	44591	14869	2.4491	0.99284	0.0071608	0.014322	0.089326	TRUE
eyfpwt_homoharringtonine_bc1_total_vs_eyfpwt_untreated_bc1_total	CSDC2_2_3	CSDC2	3145.7	2646.7	3145.7	2646.7	-0.24911	124510	41522	2.4489	0.0071641	0.99284	0.014328	0.089326	FALSE
eyfpwt_homoharringtonine_bc1_total_vs_eyfpwt_untreated_bc1_total	C9ORF114_2_3	C9ORF114	1698.8	2065.5	1698.8	2065.5	0.28178	67214	22424	2.4484	0.99283	0.0071736	0.014347	0.08938	TRUE
eyfpwt_homoharringtonine_bc1_total_vs_eyfpwt_untreated_bc1_total	MYH14_3_4	MYH14	3555	4085.3	3555	4085.3	0.20054	140600	46925	2.448	0.99282	0.0071826	0.014365	0.089403	TRUE
eyfpwt_homoharringtonine_bc1_total_vs_eyfpwt_untreated_bc1_total	MRPL36_3_4	MRPL36	1200.8	892.62	1200.8	892.62	-0.42742	47477	15850	2.4477	0.0071895	0.99281	0.014379	0.089403	FALSE
eyfpwt_homoharringtonine_bc1_total_vs_eyfpwt_untreated_bc1_total	RPS24_4_1	RPS24	1458.5	1118.9	1458.5	1118.9	-0.38211	57664	19251	2.4476	0.007191	0.99281	0.014382	0.089403	FALSE
eyfpwt_homoharringtonine_bc1_total_vs_eyfpwt_untreated_bc1_total	ELOF1_1_2	ELOF1	391.89	215.89	391.89	215.89	-0.85717	15488	5172.8	2.4471	0.0072004	0.9928	0.014401	0.089455	FALSE
eyfpwt_homoharringtonine_bc1_total_vs_eyfpwt_untreated_bc1_total	CELF1_2_3	CELF1	1946.9	1554.8	1946.9	1554.8	-0.32425	76865	25698	2.4458	0.0072258	0.99277	0.014452	0.089706	FALSE
eyfpwt_homoharringtonine_bc1_total_vs_eyfpwt_untreated_bc1_total	MRPL32_2_3	MRPL32	3105.2	2610.4	3105.2	2610.4	-0.25033	122420	40987	2.4441	0.0072617	0.99274	0.014523	0.090087	FALSE
eyfpwt_homoharringtonine_bc1_total_vs_eyfpwt_untreated_bc1_total	POLR2K_3_4	POLR2K	25.096	69.541	25.096	69.541	1.4346	987.67	331.26	2.4419	0.99203	0.0079737	0.015947	0.094989	TRUE
eyfpwt_homoharringtonine_bc1_total_vs_eyfpwt_untreated_bc1_total	CPSF6_2_3	CPSF6	742.27	983.96	742.27	983.96	0.40617	29205	9797.7	2.4416	0.99269	0.0073102	0.01462	0.090623	TRUE
eyfpwt_homoharringtonine_bc1_total_vs_eyfpwt_untreated_bc1_total	MAPT_4_1	MAPT	2542.5	2095.6	2542.5	2095.6	-0.27875	99851	33559	2.4394	0.0073557	0.99264	0.014711	0.091072	FALSE
eyfpwt_homoharringtonine_bc1_total_vs_eyfpwt_untreated_bc1_total	CTNNA1_1_2	CTNNA1	577.22	364.31	577.22	364.31	-0.66248	22664	7619	2.4391	0.0073614	0.99264	0.014723	0.091072	FALSE
eyfpwt_homoharringtonine_bc1_total_vs_eyfpwt_untreated_bc1_total	MANF_1_2	MANF	1093.6	1386.7	1093.6	1386.7	0.34223	42939	14435	2.4391	0.99264	0.0073623	0.014725	0.091072	TRUE
eyfpwt_homoharringtonine_bc1_total_vs_eyfpwt_untreated_bc1_total	CNOT2_1_2	CNOT2	367.76	537.65	367.76	537.65	0.54666	14431	4854.3	2.4384	0.99262	0.0073765	0.014753	0.091183	TRUE
eyfpwt_homoharringtonine_bc1_total_vs_eyfpwt_untreated_bc1_total	HRH2_1_2	HRH2	3107.1	2613.5	3107.1	2613.5	-0.24951	121830	41013	2.4374	0.0073957	0.9926	0.014791	0.091326	FALSE
eyfpwt_homoharringtonine_bc1_total_vs_eyfpwt_untreated_bc1_total	PRPF4_1_2	PRPF4	1131.3	833.46	1131.3	833.46	-0.44031	44346	14932	2.4371	0.0074021	0.9926	0.014804	0.091326	FALSE
eyfpwt_homoharringtonine_bc1_total_vs_eyfpwt_untreated_bc1_total	TRIM56_2_3	TRIM56	950.77	677.77	950.77	677.77	-0.48769	37265	12550	2.4369	0.007406	0.99259	0.014812	0.091326	FALSE
eyfpwt_homoharringtonine_bc1_total_vs_eyfpwt_untreated_bc1_total	RAMAC_2_3	RAMAC	2575.3	3024.5	2575.3	3024.5	0.2319	100910	33993	2.4367	0.99259	0.0074118	0.014824	0.091326	TRUE
eyfpwt_homoharringtonine_bc1_total_vs_eyfpwt_untreated_bc1_total	SRP72_2_3	SRP72	330.11	490.94	330.11	490.94	0.57115	12933	4357.4	2.4364	0.99258	0.0074175	0.014835	0.091326	TRUE
eyfpwt_homoharringtonine_bc1_total_vs_eyfpwt_untreated_bc1_total	INTS3_2_3	INTS3	342.66	506.51	342.66	506.51	0.56244	13423	4523	2.4363	0.99258	0.0074198	0.01484	0.091326	TRUE
eyfpwt_homoharringtonine_bc1_total_vs_eyfpwt_untreated_bc1_total	EIF4A2_3_4	EIF4A2	2361	2791	2361	2791	0.24129	92450	31164	2.4358	0.99257	0.0074296	0.014859	0.091381	TRUE
eyfpwt_homoharringtonine_bc1_total_vs_eyfpwt_untreated_bc1_total	TSFM_4_1	TSFM	1544.4	1196.7	1544.4	1196.7	-0.36767	60434	20385	2.435	0.007446	0.99255	0.014892	0.091517	FALSE
eyfpwt_homoharringtonine_bc1_total_vs_eyfpwt_untreated_bc1_total	TAF9_2_3	TAF9	3280.9	2774.4	3280.9	2774.4	-0.24183	128270	43306	2.4339	0.0074695	0.99253	0.014939	0.091741	FALSE
eyfpwt_homoharringtonine_bc1_total_vs_eyfpwt_untreated_bc1_total	C15ORF52_1_2	C15ORF52	2005.8	1609.8	2005.8	1609.8	-0.31708	78390	26475	2.4335	0.0074778	0.99252	0.014956	0.091777	FALSE
eyfpwt_homoharringtonine_bc1_total_vs_eyfpwt_untreated_bc1_total	SRSF10_1_2	SRSF10	1306.9	1626.4	1306.9	1626.4	0.3153	51037	17251	2.4325	0.9925	0.0074977	0.014995	0.091904	TRUE
eyfpwt_homoharringtonine_bc1_total_vs_eyfpwt_untreated_bc1_total	MCRIP2_3_4	MCRIP2	2361	1931.6	2361	1931.6	-0.28947	92195	31164	2.4324	0.0074988	0.9925	0.014998	0.091904	FALSE
eyfpwt_homoharringtonine_bc1_total_vs_eyfpwt_untreated_bc1_total	AIMP1_2_3	AIMP1	3807.9	4353.1	3807.9	4353.1	0.19299	148610	50263	2.4317	0.99249	0.0075134	0.015027	0.092018	TRUE
eyfpwt_homoharringtonine_bc1_total_vs_eyfpwt_untreated_bc1_total	EIF5AL1_2_3	EIF5AL1	2963.3	2482.7	2963.3	2482.7	-0.25519	115480	39114	2.43	0.0075504	0.99245	0.015101	0.092406	FALSE
eyfpwt_homoharringtonine_bc1_total_vs_eyfpwt_untreated_bc1_total	CGN_3_4	CGN	3889	4439.2	3889	4439.2	0.19087	151390	51333	2.4286	0.99242	0.0075783	0.015157	0.092681	TRUE
eyfpwt_homoharringtonine_bc1_total_vs_eyfpwt_untreated_bc1_total	ENSA_1_2	ENSA	135.13	237.69	135.13	237.69	0.81008	5258.4	1783.7	2.4282	0.99241	0.0075929	0.015186	0.092721	TRUE
eyfpwt_homoharringtonine_bc1_total_vs_eyfpwt_untreated_bc1_total	DIO1_4_1	DIO1	1364.9	1039	1364.9	1039	-0.39327	53103	18016	2.428	0.0075911	0.99241	0.015182	0.092721	FALSE
eyfpwt_homoharringtonine_bc1_total_vs_eyfpwt_untreated_bc1_total	MEX3A_3_4	MEX3A	6268.3	6966.6	6268.3	6966.6	0.15235	243790	82739	2.4276	0.9924	0.0076005	0.015201	0.092721	TRUE
eyfpwt_homoharringtonine_bc1_total_vs_eyfpwt_untreated_bc1_total	COPZ1_1_2	COPZ1	495.17	298.92	495.17	298.92	-0.72624	19257	6536.1	2.4274	0.007603	0.9924	0.015206	0.092721	FALSE
eyfpwt_homoharringtonine_bc1_total_vs_eyfpwt_untreated_bc1_total	KAT8_1_2	KAT8	2155.4	2564.7	2155.4	2564.7	0.25074	83775	28450	2.4268	0.99238	0.007617	0.015234	0.092825	TRUE
eyfpwt_homoharringtonine_bc1_total_vs_eyfpwt_untreated_bc1_total	MTAGBFP2_1_2	MTAGBFP2	772.2	1017.2	772.2	1017.2	0.39707	30006	10193	2.4265	0.99238	0.0076232	0.015246	0.092835	TRUE
eyfpwt_homoharringtonine_bc1_total_vs_eyfpwt_untreated_bc1_total	NOP56_4_1	NOP56	259.65	401.68	259.65	401.68	0.62751	10086	3427.3	2.426	0.99237	0.0076325	0.015265	0.092882	TRUE
eyfpwt_homoharringtonine_bc1_total_vs_eyfpwt_untreated_bc1_total	EIF2AK3_4_1	EIF2AK3	2269.3	1849.6	2269.3	1849.6	-0.29489	88076	29954	2.425	0.0076534	0.99235	0.015307	0.09307	FALSE
eyfpwt_homoharringtonine_bc1_total_vs_eyfpwt_untreated_bc1_total	VCP_1_2	VCP	1200.8	1506	1200.8	1506	0.32656	46595	15850	2.4248	0.99234	0.0076587	0.015317	0.09307	TRUE
eyfpwt_homoharringtonine_bc1_total_vs_eyfpwt_untreated_bc1_total	CXORF57_4_1	CXORF57	3124.5	2632.2	3124.5	2632.2	-0.24728	121190	41242	2.4242	0.0076706	0.99233	0.015341	0.09315	FALSE
eyfpwt_homoharringtonine_bc1_total_vs_eyfpwt_untreated_bc1_total	NACA_1_2	NACA	764.48	521.04	764.48	521.04	-0.55219	29630	10091	2.4234	0.0076885	0.99231	0.015377	0.093236	FALSE
eyfpwt_homoharringtonine_bc1_total_vs_eyfpwt_untreated_bc1_total	AKAP8_3_4	AKAP8	681.46	911.3	681.46	911.3	0.41876	26413	8995	2.4234	0.99231	0.0076885	0.015377	0.093236	TRUE
eyfpwt_homoharringtonine_bc1_total_vs_eyfpwt_untreated_bc1_total	KRT18_3_4	KRT18	410.23	588.51	410.23	588.51	0.51956	15891	5414.9	2.4227	0.9923	0.0077028	0.015406	0.093338	TRUE
eyfpwt_homoharringtonine_bc1_total_vs_eyfpwt_untreated_bc1_total	POLR2A_1_2	POLR2A	178.57	61.238	178.57	61.238	-1.5287	6883.5	2357.1	2.4222	0.007713	0.99229	0.015426	0.093338	FALSE
eyfpwt_homoharringtonine_bc1_total_vs_eyfpwt_untreated_bc1_total	SLA_1_2	SLA	1026.1	744.2	1026.1	744.2	-0.46283	39723	13544	2.422	0.0077181	0.99228	0.015436	0.093338	FALSE
eyfpwt_homoharringtonine_bc1_total_vs_eyfpwt_untreated_bc1_total	EEF1AKMT2_3_4	EEF1AKMT2	5847.5	6520.3	5847.5	6520.3	0.1571	226340	77184	2.4217	0.99228	0.0077231	0.015446	0.093338	TRUE
eyfpwt_homoharringtonine_bc1_total_vs_eyfpwt_untreated_bc1_total	PRRC2A_2_3	PRRC2A	2524.1	2082.1	2524.1	2082.1	-0.27763	97697	33317	2.4217	0.007724	0.99228	0.015448	0.093338	FALSE
eyfpwt_homoharringtonine_bc1_total_vs_eyfpwt_untreated_bc1_total	EIF4E2_1_2	EIF4E2	411.2	589.54	411.2	589.54	0.51872	15904	5427.6	2.4208	0.99226	0.0077423	0.015485	0.093493	TRUE
eyfpwt_homoharringtonine_bc1_total_vs_eyfpwt_untreated_bc1_total	USB1_1_2	USB1	675.67	904.04	675.67	904.04	0.41952	26075	8918.6	2.4181	0.9922	0.0078003	0.015601	0.094089	TRUE
eyfpwt_homoharringtonine_bc1_total_vs_eyfpwt_untreated_bc1_total	BAZ2A_1_2	BAZ2A	4191.1	3622.4	4191.1	3622.4	-0.21034	161730	55321	2.418	0.0078026	0.9922	0.015605	0.094089	FALSE
eyfpwt_homoharringtonine_bc1_total_vs_eyfpwt_untreated_bc1_total	ADD1_4_1	ADD1	885.13	623.8	885.13	623.8	-0.50414	34148	11683	2.4178	0.007808	0.99219	0.015616	0.094089	FALSE
eyfpwt_homoharringtonine_bc1_total_vs_eyfpwt_untreated_bc1_total	MRPL3_4_1	MRPL3	483.59	676.73	483.59	676.73	0.48395	18652	6383.2	2.4175	0.99219	0.0078148	0.01563	0.094105	TRUE
eyfpwt_homoharringtonine_bc1_total_vs_eyfpwt_untreated_bc1_total	TRIM71_3_4	TRIM71	693.05	461.88	693.05	461.88	-0.5844	26719	9147.9	2.4169	0.0078256	0.99217	0.015651	0.094169	FALSE
eyfpwt_homoharringtonine_bc1_total_vs_eyfpwt_untreated_bc1_total	NAA50_4_1	NAA50	131.27	32.176	131.27	32.176	-1.9953	4910.2	1732.8	2.4162	0.0078411	0.99216	0.015682	0.094248	FALSE
eyfpwt_homoharringtonine_bc1_total_vs_eyfpwt_untreated_bc1_total	SRSF11_1_2	SRSF11	4056.9	3497.8	4056.9	3497.8	-0.21388	156300	53550	2.4161	0.0078435	0.99216	0.015687	0.094248	FALSE
eyfpwt_homoharringtonine_bc1_total_vs_eyfpwt_untreated_bc1_total	CPSF3_4_1	CPSF3	1118.7	825.15	1118.7	825.15	-0.43866	43091	14767	2.4158	0.0078497	0.99215	0.015699	0.094248	FALSE
eyfpwt_homoharringtonine_bc1_total_vs_eyfpwt_untreated_bc1_total	ZC3H18_3_4	ZC3H18	741.31	502.36	741.31	502.36	-0.56044	28549	9785	2.4156	0.007854	0.99215	0.015708	0.094248	FALSE
eyfpwt_homoharringtonine_bc1_total_vs_eyfpwt_untreated_bc1_total	HRH2_3_4	HRH2	887.06	625.87	887.06	625.87	-0.50249	34110	11709	2.4138	0.0078937	0.99211	0.015787	0.094601	FALSE
eyfpwt_homoharringtonine_bc1_total_vs_eyfpwt_untreated_bc1_total	IGF2BP2_4_1	IGF2BP2	8808.8	7985.8	8808.8	7985.8	-0.14149	338670	116270	2.4136	0.0078977	0.9921	0.015795	0.094601	FALSE
eyfpwt_homoharringtonine_bc1_total_vs_eyfpwt_untreated_bc1_total	STK10_4_1	STK10	626.45	845.91	626.45	845.91	0.43272	24083	8268.8	2.4135	0.9921	0.0078999	0.0158	0.094601	TRUE
eyfpwt_homoharringtonine_bc1_total_vs_eyfpwt_untreated_bc1_total	TRIM21_2_3	TRIM21	3031.8	2549.2	3031.8	2549.2	-0.25008	116490	40019	2.4129	0.0079141	0.99209	0.015828	0.094706	FALSE
eyfpwt_homoharringtonine_bc1_total_vs_eyfpwt_untreated_bc1_total	MTRF1L_1_2	MTRF1L	550.19	344.59	550.19	344.59	-0.67348	21135	7262.3	2.4126	0.0079199	0.99208	0.01584	0.09471	FALSE
eyfpwt_homoharringtonine_bc1_total_vs_eyfpwt_untreated_bc1_total	PINX1_1_2	PINX1	738.41	500.28	738.41	500.28	-0.56076	28353	9746.7	2.4121	0.0079314	0.99207	0.015863	0.094781	FALSE
eyfpwt_homoharringtonine_bc1_total_vs_eyfpwt_untreated_bc1_total	CXORF57_1_2	CXORF57	411.2	233.53	411.2	233.53	-0.81353	15782	5427.6	2.4115	0.0079434	0.99206	0.015887	0.094859	FALSE
eyfpwt_homoharringtonine_bc1_total_vs_eyfpwt_untreated_bc1_total	PUF60_2_3	PUF60	4210.4	3642.1	4210.4	3642.1	-0.20914	161490	55576	2.4107	0.0079608	0.99204	0.015922	0.094989	FALSE
eyfpwt_homoharringtonine_bc1_total_vs_eyfpwt_untreated_bc1_total	TASOR_2_3	TASOR	264.48	406.87	264.48	406.87	0.61951	10138	3491	2.4099	0.99202	0.0079774	0.015955	0.094989	TRUE
eyfpwt_homoharringtonine_bc1_total_vs_eyfpwt_untreated_bc1_total	DUS4L_3_4	DUS4L	3184.3	3678.4	3184.3	3678.4	0.20803	122050	42032	2.4099	0.99202	0.0079782	0.015956	0.094989	TRUE
eyfpwt_homoharringtonine_bc1_total_vs_eyfpwt_untreated_bc1_total	DDX5_2_3	DDX5	6599.4	5888.2	6599.4	5888.2	-0.16449	252920	87109	2.4097	0.0079819	0.99202	0.015964	0.094989	FALSE
eyfpwt_homoharringtonine_bc1_total_vs_eyfpwt_untreated_bc1_total	SON_2_3	SON	1487.4	1150	1487.4	1150	-0.37089	56926	19634	2.4081	0.0080185	0.99198	0.016037	0.095359	FALSE
eyfpwt_homoharringtonine_bc1_total_vs_eyfpwt_untreated_bc1_total	BCCIP_4_1	BCCIP	10624	9722.3	10624	9722.3	-0.12788	406100	140230	2.4067	0.0080493	0.99195	0.016099	0.09566	FALSE
eyfpwt_homoharringtonine_bc1_total_vs_eyfpwt_untreated_bc1_total	EIF4G3_2_3	EIF4G3	2297.3	2716.3	2297.3	2716.3	0.24159	87770	30323	2.406	0.99194	0.0080636	0.016127	0.095757	TRUE
eyfpwt_homoharringtonine_bc1_total_vs_eyfpwt_untreated_bc1_total	DHCR7_3_4	DHCR7	466.21	654.93	466.21	654.93	0.48947	17808	6153.8	2.4057	0.99193	0.0080705	0.016141	0.095757	TRUE
eyfpwt_homoharringtonine_bc1_total_vs_eyfpwt_untreated_bc1_total	ZC3H7B_3_4	ZC3H7B	3134.2	3623.4	3134.2	3623.4	0.20921	119690	41370	2.4054	0.99192	0.0080763	0.016153	0.095757	TRUE
eyfpwt_homoharringtonine_bc1_total_vs_eyfpwt_untreated_bc1_total	PAN3_2_3	PAN3	6754.8	6036.6	6754.8	6036.6	-0.16215	257900	89160	2.4052	0.0080809	0.99192	0.016162	0.095757	FALSE
eyfpwt_homoharringtonine_bc1_total_vs_eyfpwt_untreated_bc1_total	CCAR2_1_2	CCAR2	409.26	232.5	409.26	232.5	-0.81316	15624	5402.1	2.405	0.0080853	0.99191	0.016171	0.095757	FALSE
eyfpwt_homoharringtonine_bc1_total_vs_eyfpwt_untreated_bc1_total	SF3A1_2_3	SF3A1	777.99	534.53	777.99	534.53	-0.54063	29635	10269	2.4024	0.0081431	0.99186	0.016286	0.096375	FALSE
eyfpwt_homoharringtonine_bc1_total_vs_eyfpwt_untreated_bc1_total	NUBP1_3_4	NUBP1	1277	965.27	1277	965.27	-0.40341	48593	16856	2.4012	0.0081713	0.99183	0.016343	0.096626	FALSE
eyfpwt_homoharringtonine_bc1_total_vs_eyfpwt_untreated_bc1_total	GAPDH_4_1	GAPDH	4256.7	3687.8	4256.7	3687.8	-0.20695	161870	56187	2.4003	0.0081897	0.99181	0.016379	0.096626	FALSE
eyfpwt_homoharringtonine_bc1_total_vs_eyfpwt_untreated_bc1_total	POLR2K_1_2	POLR2K	241.31	376.77	241.31	376.77	0.64064	9174.3	3185.2	2.4001	0.9918	0.0081951	0.01639	0.096626	TRUE
eyfpwt_homoharringtonine_bc1_total_vs_eyfpwt_untreated_bc1_total	HADHB_1_2	HADHB	5169.9	5796.8	5169.9	5796.8	0.16511	196550	68240	2.4001	0.9918	0.0081951	0.01639	0.096626	TRUE
eyfpwt_homoharringtonine_bc1_total_vs_eyfpwt_untreated_bc1_total	UTP15_3_4	UTP15	824.32	573.98	824.32	573.98	-0.52146	31336	10881	2.4	0.0081974	0.9918	0.016395	0.096626	FALSE
eyfpwt_homoharringtonine_bc1_total_vs_eyfpwt_untreated_bc1_total	VIRMA_3_4	VIRMA	1639	1286	1639	1286	-0.34968	62302	21634	2.3999	0.008199	0.9918	0.016398	0.096626	FALSE
eyfpwt_homoharringtonine_bc1_total_vs_eyfpwt_untreated_bc1_total	HNRNPR_4_1	HNRNPR	4010.6	4562.7	4010.6	4562.7	0.18604	152430	52938	2.3997	0.9918	0.0082035	0.016407	0.096626	TRUE
eyfpwt_homoharringtonine_bc1_total_vs_eyfpwt_untreated_bc1_total	KARS1_4_1	KARS1	132.24	232.5	132.24	232.5	0.80938	5025.8	1745.5	2.3997	0.99179	0.0082106	0.016421	0.096644	TRUE
eyfpwt_homoharringtonine_bc1_total_vs_eyfpwt_untreated_bc1_total	BAG4_3_4	BAG4	3949.8	3402.3	3949.8	3402.3	-0.21519	149850	52136	2.3976	0.0082507	0.99175	0.016501	0.09705	FALSE
eyfpwt_homoharringtonine_bc1_total_vs_eyfpwt_untreated_bc1_total	EIF4G2_2_3	EIF4G2	1295.4	981.88	1295.4	981.88	-0.39938	49135	17098	2.3974	0.0082567	0.99174	0.016513	0.097054	FALSE
eyfpwt_homoharringtonine_bc1_total_vs_eyfpwt_untreated_bc1_total	MDH1_2_3	MDH1	1956.6	1571.4	1956.6	1571.4	-0.31606	74162	25826	2.3965	0.0082758	0.99172	0.016552	0.097195	FALSE
eyfpwt_homoharringtonine_bc1_total_vs_eyfpwt_untreated_bc1_total	RPS3A_4_1	RPS3A	2856.2	3321.4	2856.2	3321.4	0.21763	108210	37700	2.3959	0.99171	0.0082888	0.016578	0.097195	TRUE
eyfpwt_homoharringtonine_bc1_total_vs_eyfpwt_untreated_bc1_total	TRUB2_2_3	TRUB2	1075.3	1360.7	1075.3	1360.7	0.33938	40738	14193	2.3959	0.99171	0.0082891	0.016578	0.097195	TRUE
eyfpwt_homoharringtonine_bc1_total_vs_eyfpwt_untreated_bc1_total	NHP2_2_3	NHP2	747.1	985	747.1	985	0.39835	28297	9861.4	2.3956	0.9917	0.0082966	0.016593	0.097195	TRUE
eyfpwt_homoharringtonine_bc1_total_vs_eyfpwt_untreated_bc1_total	PRKDC_1_2	PRKDC	665.06	889.51	665.06	889.51	0.41898	25189	8778.4	2.3956	0.9917	0.0082969	0.016594	0.097195	TRUE
eyfpwt_homoharringtonine_bc1_total_vs_eyfpwt_untreated_bc1_total	SMG7_1_2	SMG7	3535.7	3018.3	3535.7	3018.3	-0.22819	133850	46670	2.395	0.0083098000000000009	0.99169	0.01662	0.09728	FALSE
eyfpwt_homoharringtonine_bc1_total_vs_eyfpwt_untreated_bc1_total	ADD3_4_1	ADD3	1695	2053	1695	2053	0.27634	64100	22373	2.3938	0.99166	0.0083379	0.016676	0.097543	TRUE
eyfpwt_homoharringtonine_bc1_total_vs_eyfpwt_untreated_bc1_total	HMGB1_2_3	HMGB1	1471	1137.6	1471	1137.6	-0.37059	55600	19417	2.3931	0.0083536	0.99165	0.016707	0.09766	FALSE
eyfpwt_homoharringtonine_bc1_total_vs_eyfpwt_untreated_bc1_total	RBMY1F_4_1	RBMY1F	2621.6	2176.5	2621.6	2176.5	-0.26831	99044	34604	2.3926	0.0083652	0.99163	0.01673	0.09773	FALSE
eyfpwt_homoharringtonine_bc1_total_vs_eyfpwt_untreated_bc1_total	DDX56_3_4	DDX56	72.394	146.35	72.394	146.35	1.0055	2734.6	955.56	2.3924	0.99155	0.0084502	0.0169	0.098456	TRUE
eyfpwt_homoharringtonine_bc1_total_vs_eyfpwt_untreated_bc1_total	NSFL1C_3_4	NSFL1C	1465.2	1797.7	1465.2	1797.7	0.29482	55261	19341	2.3905	0.99159	0.0084125	0.016825	0.098216	TRUE
eyfpwt_homoharringtonine_bc1_total_vs_eyfpwt_untreated_bc1_total	AZGP1_2_3	AZGP1	1468.1	1135.5	1468.1	1135.5	-0.37038	55326	19379	2.3896	0.0084343	0.99157	0.016869	0.098404	FALSE
eyfpwt_homoharringtonine_bc1_total_vs_eyfpwt_untreated_bc1_total	CALR3_4_1	CALR3	2901.5	3369.1	2901.5	3369.1	0.21549	109320	38299	2.3893	0.99156	0.0084404	0.016881	0.098409	TRUE
eyfpwt_homoharringtonine_bc1_total_vs_eyfpwt_untreated_bc1_total	EIF3M_1_2	EIF3M	1575.3	1231	1575.3	1231	-0.35554	59271	20793	2.3877	0.0084776	0.99152	0.016955	0.098709	FALSE
eyfpwt_homoharringtonine_bc1_total_vs_eyfpwt_untreated_bc1_total	CNOT4_1_2	CNOT4	3530.9	3016.2	3530.9	3016.2	-0.22721	132430	46606	2.3839	0.0085648	0.99144	0.01713	0.099632	FALSE
eyfpwt_homoharringtonine_bc1_total_vs_eyfpwt_untreated_bc1_total	CDK5RAP1_2_3	CDK5RAP1	3728.7	4257.6	3728.7	4257.6	0.1913	139840	49218	2.3838	0.99143	0.0085684	0.017137	0.099632	TRUE
eyfpwt_homoharringtonine_bc1_total_vs_eyfpwt_untreated_bc1_total	LSM7_2_3	LSM7	1073.4	789.86	1073.4	789.86	-0.44197	40183	14168	2.3817	0.0086166	0.99138	0.017233	0.10003	FALSE
eyfpwt_homoharringtonine_bc1_total_vs_eyfpwt_untreated_bc1_total	CELF4_4_1	CELF4	38.61	92.376	38.61	92.376	1.2372	1445.4	509.63	2.3816	0.99099	0.0090106	0.018021	0.10228	TRUE
eyfpwt_homoharringtonine_bc1_total_vs_eyfpwt_untreated_bc1_total	RPL21_2_3	RPL21	2055	1662.8	2055	1662.8	-0.3054	76929	27125	2.3816	0.0086183	0.99138	0.017237	0.10003	FALSE
eyfpwt_homoharringtonine_bc1_total_vs_eyfpwt_untreated_bc1_total	SNRPB_4_1	SNRPB	642.85	423.48	642.85	423.48	-0.60105	24064	8485.4	2.3815	0.0086201	0.99138	0.01724	0.10003	FALSE
eyfpwt_homoharringtonine_bc1_total_vs_eyfpwt_untreated_bc1_total	DDX60_3_4	DDX60	4209.4	3648.3	4209.4	3648.3	-0.20634	157430	55563	2.3805	0.0086453	0.99135	0.017291	0.10018	FALSE
eyfpwt_homoharringtonine_bc1_total_vs_eyfpwt_untreated_bc1_total	DUS1L_1_2	DUS1L	4871.6	4268	4871.6	4268	-0.19081	182190	64303	2.3804	0.0086459	0.99135	0.017292	0.10018	FALSE
eyfpwt_homoharringtonine_bc1_total_vs_eyfpwt_untreated_bc1_total	OGN_4_1	OGN	1741.3	1380.4	1741.3	1380.4	-0.33482	65110	22984	2.3802	0.0086508	0.99135	0.017302	0.10018	FALSE
eyfpwt_homoharringtonine_bc1_total_vs_eyfpwt_untreated_bc1_total	MAPRE1_3_4	MAPRE1	4097.5	4651	4097.5	4651	0.18275	153180	54085	2.38	0.99134	0.008657	0.017314	0.10019	TRUE
eyfpwt_homoharringtonine_bc1_total_vs_eyfpwt_untreated_bc1_total	ERAL1_1_2	ERAL1	638.03	856.29	638.03	856.29	0.42391	23820	8421.7	2.3784	0.99131	0.0086944	0.017389	0.10055	TRUE
eyfpwt_homoharringtonine_bc1_total_vs_eyfpwt_untreated_bc1_total	SLC4A1AP_1_2	SLC4A1AP	460.42	275.05	460.42	275.05	-0.74115	17181	6077.4	2.3778	0.008707	0.99129	0.017414	0.10063	FALSE
eyfpwt_homoharringtonine_bc1_total_vs_eyfpwt_untreated_bc1_total	EML4_3_4	EML4	816.6	569.82	816.6	569.82	-0.51835	30449	10779	2.3769	0.0087285	0.99127	0.017457	0.10081	FALSE
eyfpwt_homoharringtonine_bc1_total_vs_eyfpwt_untreated_bc1_total	EPB41_2_3	EPB41	2977.8	2506.6	2977.8	2506.6	-0.24842	111010	39305	2.3767	0.0087352	0.99126	0.01747	0.10082	FALSE
eyfpwt_homoharringtonine_bc1_total_vs_eyfpwt_untreated_bc1_total	RPSA_2_3	RPSA	118.73	212.78	118.73	212.78	0.83637	4422.7	1567.1	2.3758	0.99123000000000006	0.0087676	0.017535	0.10113	TRUE
eyfpwt_homoharringtonine_bc1_total_vs_eyfpwt_untreated_bc1_total	MRPL9_3_4	MRPL9	2852.3	3313.1	2852.3	3313.1	0.21597	106150	37649	2.3747	0.99122	0.0087823	0.017565	0.10114	TRUE
eyfpwt_homoharringtonine_bc1_total_vs_eyfpwt_untreated_bc1_total	ZNF473_1_2	ZNF473	8077.2	7301.8	8077.2	7301.8	-0.14557	300580	106620	2.3746	0.0087843	0.99122	0.017569	0.10114	FALSE
eyfpwt_homoharringtonine_bc1_total_vs_eyfpwt_untreated_bc1_total	PDIA2_4_1	PDIA2	4574.3	3990.8	4574.3	3990.8	-0.19681	170220	60379	2.3745	0.0087863	0.99121	0.017573	0.10114	FALSE
eyfpwt_homoharringtonine_bc1_total_vs_eyfpwt_untreated_bc1_total	RAE1_3_4	RAE1	2874.5	3336.9	2874.5	3336.9	0.21514	106920	37942	2.3741	0.9912	0.0087967	0.017593	0.10119	TRUE
eyfpwt_homoharringtonine_bc1_total_vs_eyfpwt_untreated_bc1_total	CHCHD3_1_2	CHCHD3	2841.7	2382	2841.7	2382	-0.25445	105630	37509	2.3733	0.0088156	0.99118	0.017631	0.1013	FALSE
eyfpwt_homoharringtonine_bc1_total_vs_eyfpwt_untreated_bc1_total	MRPS6_3_4	MRPS6	1870.6	1497.7	1870.6	1497.7	-0.32057	69533	24692	2.3732	0.0088173	0.99118	0.017635	0.1013	FALSE
eyfpwt_homoharringtonine_bc1_total_vs_eyfpwt_untreated_bc1_total	MTIF3_1_2	MTIF3	2142.8	2541.9	2142.8	2541.9	0.24627	79617	28285	2.3727	0.99117	0.0088293	0.017659	0.10137	TRUE
eyfpwt_homoharringtonine_bc1_total_vs_eyfpwt_untreated_bc1_total	ACTN4_3_4	ACTN4	789.57	1031.7	789.57	1031.7	0.38546	29314	10422	2.3718	0.99115	0.0088515	0.017703	0.10155	TRUE
eyfpwt_homoharringtonine_bc1_total_vs_eyfpwt_untreated_bc1_total	RPL7A_2_3	RPL7A	1074.3	791.94	1074.3	791.94	-0.43948	39869	14181	2.3713	0.0088628	0.99114	0.017726	0.10159	FALSE
eyfpwt_homoharringtonine_bc1_total_vs_eyfpwt_untreated_bc1_total	DHX30_4_1	DHX30	1902.5	2278.3	1902.5	2278.3	0.25991	70596	25112	2.3712	0.99113	0.0088661	0.017732	0.10159	TRUE
eyfpwt_homoharringtonine_bc1_total_vs_eyfpwt_untreated_bc1_total	IGF2BP2_1_2	IGF2BP2	6475.8	7169	6475.8	7169	0.14668	240220	85478	2.3708	0.99112	0.0088751	0.01775	0.10161	TRUE
eyfpwt_homoharringtonine_bc1_total_vs_eyfpwt_untreated_bc1_total	ADK_1_2	ADK	2167	2567.8	2167	2567.8	0.24477	80344	28603	2.3702	0.99111	0.0088893	0.017779	0.10161	TRUE
eyfpwt_homoharringtonine_bc1_total_vs_eyfpwt_untreated_bc1_total	GATC_4_1	GATC	1767.4	1405.4	1767.4	1405.4	-0.33046	65526	23328	2.3702	0.0088902	0.99111	0.01778	0.10161	FALSE
eyfpwt_homoharringtonine_bc1_total_vs_eyfpwt_untreated_bc1_total	EIF2B2_2_3	EIF2B2	1213.3	913.38	1213.3	913.38	-0.40928	44981	16015	2.3701	0.008892	0.99111	0.017784	0.10161	FALSE
eyfpwt_homoharringtonine_bc1_total_vs_eyfpwt_untreated_bc1_total	APOBEC3A_3_4	APOBEC3A	4680.5	4091.5	4680.5	4091.5	-0.19398	173440	61780	2.3695	0.0089053	0.99109	0.017811	0.10161	FALSE
eyfpwt_homoharringtonine_bc1_total_vs_eyfpwt_untreated_bc1_total	MTIF2_3_4	MTIF2	3225.9	3714.8	3225.9	3714.8	0.20352	119510	42580	2.3693	0.99109	0.0089117	0.017823	0.10161	TRUE
eyfpwt_homoharringtonine_bc1_total_vs_eyfpwt_untreated_bc1_total	ACTR1A_1_2	ACTR1A	321.43	167.11	321.43	167.11	-0.9396	11907	4242.7	2.3692	0.0089128	0.99109	0.017826	0.10161	FALSE
eyfpwt_homoharringtonine_bc1_total_vs_eyfpwt_untreated_bc1_total	ADAD1_1_2	ADAD1	1477.8	1146.9	1477.8	1146.9	-0.36541	54741	19506	2.3691	0.0089155	0.99108	0.017831	0.10161	FALSE
eyfpwt_homoharringtonine_bc1_total_vs_eyfpwt_untreated_bc1_total	CEBPZ_4_1	CEBPZ	2329.1	2744.3	2329.1	2744.3	0.23654	86173	30744	2.3677	0.99105	0.0089501	0.0179	0.10194	TRUE
eyfpwt_homoharringtonine_bc1_total_vs_eyfpwt_untreated_bc1_total	EIF2B3_4_1	EIF2B3	1375.5	1056.6	1375.5	1056.6	-0.38017	50837	18156	2.3665	0.0089795	0.99102	0.017959	0.10221	FALSE
eyfpwt_homoharringtonine_bc1_total_vs_eyfpwt_untreated_bc1_total	CACTIN_1_2	CACTIN	638.99	856.29	638.99	856.29	0.42173	23609	8434.4	2.3661	0.99101	0.0089889	0.017978	0.10225	TRUE
eyfpwt_homoharringtonine_bc1_total_vs_eyfpwt_untreated_bc1_total	PCBP1_1_2	PCBP1	1446.9	1773.8	1446.9	1773.8	0.29371	53437	19099	2.3656	0.991	0.009001	0.018002	0.10228	TRUE
eyfpwt_homoharringtonine_bc1_total_vs_eyfpwt_untreated_bc1_total	DNAJB12_3_4	DNAJB12	3341.7	2845	3341.7	2845	-0.23209	123370	44109	2.3651	0.0090127	0.99099	0.018025	0.10228	FALSE
eyfpwt_homoharringtonine_bc1_total_vs_eyfpwt_untreated_bc1_total	CCDC9_4_1	CCDC9	7318.5	6583.6	7318.5	6583.6	-0.15265	270050	96601	2.3645	0.0090264	0.99097	0.018053	0.10228	FALSE
eyfpwt_homoharringtonine_bc1_total_vs_eyfpwt_untreated_bc1_total	PIH1D1_3_4	PIH1D1	426.64	604.08	426.64	604.08	0.50072	15742	5631.5	2.3645	0.99097	0.0090283	0.018057	0.10228	TRUE
eyfpwt_homoharringtonine_bc1_total_vs_eyfpwt_untreated_bc1_total	PTBP3_2_3	PTBP3	184.36	301	184.36	301	0.7042	6802.1	2433.5	2.3644	0.99097	0.0090303	0.018061	0.10228	TRUE
eyfpwt_homoharringtonine_bc1_total_vs_eyfpwt_untreated_bc1_total	IFIT5_1_2	IFIT5	3225.9	3713.7	3225.9	3713.7	0.20312	119000	42580	2.3642	0.99097	0.0090337	0.018067	0.10228	TRUE
eyfpwt_homoharringtonine_bc1_total_vs_eyfpwt_untreated_bc1_total	PUS7_4_1	PUS7	3220.1	2732.9	3220.1	2732.9	-0.23659	118680	42503	2.3631	0.0090603	0.99094	0.018121	0.10252	FALSE
eyfpwt_homoharringtonine_bc1_total_vs_eyfpwt_untreated_bc1_total	ALYREF_3_4	ALYREF	1504.8	1171.8	1504.8	1171.8	-0.36056	55444	19863	2.3628	0.0090699	0.99093	0.01814	0.10256	FALSE
eyfpwt_homoharringtonine_bc1_total_vs_eyfpwt_untreated_bc1_total	CPSF4L_2_3	CPSF4L	3619.7	3103.4	3619.7	3103.4	-0.22194	133270	47778	2.3619	0.0090911	0.99091	0.018182	0.1027	FALSE
eyfpwt_homoharringtonine_bc1_total_vs_eyfpwt_untreated_bc1_total	CELF3_3_4	CELF3	2129.3	2525.3	2129.3	2525.3	0.24594	78388	28106	2.3618	0.99091	0.0090941	0.018188	0.1027	TRUE
eyfpwt_homoharringtonine_bc1_total_vs_eyfpwt_untreated_bc1_total	PSMC4_2_3	PSMC4	60.811	127.67	60.811	127.67	1.0577	2234.8	802.67	2.3597	0.99071	0.0092919	0.018584	0.10448	TRUE
eyfpwt_homoharringtonine_bc1_total_vs_eyfpwt_untreated_bc1_total	SRBD1_3_4	SRBD1	3277	2786.8	3277	2786.8	-0.23367	120130	43255	2.3568	0.0092157	0.99078	0.018431	0.104	FALSE
eyfpwt_homoharringtonine_bc1_total_vs_eyfpwt_untreated_bc1_total	SRSF1_3_4	SRSF1	930.5	1191.5	930.5	1191.5	0.35642	34072	12282	2.3555	0.99075	0.0092495	0.018499	0.10432	TRUE
eyfpwt_homoharringtonine_bc1_total_vs_eyfpwt_untreated_bc1_total	TDRD10_3_4	TDRD10	5075.3	5684.7	5075.3	5684.7	0.16358	185730	66991	2.3548	0.99073	0.0092675	0.018535	0.10444	TRUE
eyfpwt_homoharringtonine_bc1_total_vs_eyfpwt_untreated_bc1_total	CSTB_1_2	CSTB	2093.6	1702.2	2093.6	1702.2	-0.29844	76603	27635	2.3546	0.0092724	0.99073	0.018545	0.10444	FALSE
eyfpwt_homoharringtonine_bc1_total_vs_eyfpwt_untreated_bc1_total	SMG9_4_1	SMG9	1912.2	1538.2	1912.2	1538.2	-0.31376	69916	25240	2.3538	0.0092922	0.99071	0.018584	0.10448	FALSE
eyfpwt_homoharringtonine_bc1_total_vs_eyfpwt_untreated_bc1_total	PCBP4_4_1	PCBP4	10910	11803	10910	11803	0.11351	398860	144010	2.3536	0.9907	0.0092968	0.018594	0.10448	TRUE
eyfpwt_homoharringtonine_bc1_total_vs_eyfpwt_untreated_bc1_total	TRA2A_1_2	TRA2A	2214.3	2616.6	2214.3	2616.6	0.24077	80941	29227	2.3534	0.9907	0.0093004	0.018601	0.10448	TRUE
eyfpwt_homoharringtonine_bc1_total_vs_eyfpwt_untreated_bc1_total	PUS7L_1_2	PUS7L	4196.9	3643.1	4196.9	3643.1	-0.20409	153330	55397	2.3528	0.0093173	0.99068	0.018635	0.1046	FALSE
eyfpwt_homoharringtonine_bc1_total_vs_eyfpwt_untreated_bc1_total	PEBP1_4_1	PEBP1	2422.8	2002.2	2422.8	2002.2	-0.27497	88454	31980	2.352	0.0093365	0.99066	0.018673	0.10471	FALSE
eyfpwt_homoharringtonine_bc1_total_vs_eyfpwt_untreated_bc1_total	MRPL40_1_2	MRPL40	3926.6	4462.1	3926.6	4462.1	0.18438	143350	51830	2.3519	0.99066	0.0093391	0.018678	0.10471	TRUE
eyfpwt_homoharringtonine_bc1_total_vs_eyfpwt_untreated_bc1_total	TECR_3_4	TECR	865.83	614.45	865.83	614.45	-0.49409	31594	11429	2.3514	0.0093521	0.99065	0.018704	0.10479	FALSE
eyfpwt_homoharringtonine_bc1_total_vs_eyfpwt_untreated_bc1_total	NUFIP1_1_2	NUFIP1	105.21	20.759	105.21	20.759	-2.2873	3566.2	1388.8	2.3509	0.009364	0.99064	0.018728	0.10485	FALSE
eyfpwt_homoharringtonine_bc1_total_vs_eyfpwt_untreated_bc1_total	NAP1L1_3_4	NAP1L1	3447.9	3949.3	3447.9	3949.3	0.19585	125730	45510	2.3506	0.99063	0.0093711	0.018742	0.10486	TRUE
eyfpwt_homoharringtonine_bc1_total_vs_eyfpwt_untreated_bc1_total	SNRNP35_2_3	SNRNP35	1916	2289.7	1916	2289.7	0.25691	69810	25291	2.3496	0.9906	0.0093967	0.018793	0.105	TRUE
eyfpwt_homoharringtonine_bc1_total_vs_eyfpwt_untreated_bc1_total	EZH2_1_2	EZH2	154.44	260.52	154.44	260.52	0.75057	5626.6	2038.5	2.3495	0.9906	0.0094019	0.018804	0.105	TRUE
eyfpwt_homoharringtonine_bc1_total_vs_eyfpwt_untreated_bc1_total	ASH1L_3_4	ASH1L	512.55	705.79	512.55	705.79	0.46079	18672	6765.4	2.3494	0.9906	0.0094008	0.018802	0.105	TRUE
eyfpwt_homoharringtonine_bc1_total_vs_eyfpwt_untreated_bc1_total	NDRG2_2_3	NDRG2	992.27	1261.1	992.27	1261.1	0.34555	36130	13098	2.3488	0.99058	0.0094163	0.018833	0.1051	TRUE
eyfpwt_homoharringtonine_bc1_total_vs_eyfpwt_untreated_bc1_total	XPO5_1_2	XPO5	1608.1	1950.3	1608.1	1950.3	0.27816	58540	21226	2.3486	0.99058	0.0094228	0.018846	0.1051	TRUE
eyfpwt_homoharringtonine_bc1_total_vs_eyfpwt_untreated_bc1_total	CDK13_3_4	CDK13	1669.9	1321.3	1669.9	1321.3	-0.33757	60758	22042	2.348	0.0094375	0.99056	0.018875	0.10518	FALSE
eyfpwt_homoharringtonine_bc1_total_vs_eyfpwt_untreated_bc1_total	NOB1_1_2	NOB1	2029.9	2414.2	2029.9	2414.2	0.25003	73847	26794	2.3478	0.99056	0.009442	0.018884	0.10518	TRUE
eyfpwt_homoharringtonine_bc1_total_vs_eyfpwt_untreated_bc1_total	PCDHGA9_4_1	PCDHGA9	107.14	21.797	107.14	21.797	-2.246	3642	1414.2	2.3476	0.0094485	0.99055	0.018897	0.10518	FALSE
eyfpwt_homoharringtonine_bc1_total_vs_eyfpwt_untreated_bc1_total	H4C15_3_4	H4C15	1489.4	1818.5	1489.4	1818.5	0.28783	54146	19659	2.347	0.99054	0.0094623	0.018925	0.1052	TRUE
eyfpwt_homoharringtonine_bc1_total_vs_eyfpwt_untreated_bc1_total	INTS4_1_2	INTS4	1500	1169.7	1500	1169.7	-0.35849	54531	19799	2.347	0.0094625	0.99054	0.018925	0.1052	FALSE
eyfpwt_homoharringtonine_bc1_total_vs_eyfpwt_untreated_bc1_total	CNN3_2_3	CNN3	916.98	1174.9	916.98	1174.9	0.35727	33270	12104	2.3446	0.99048	0.0095225	0.019045	0.1058	TRUE
eyfpwt_homoharringtonine_bc1_total_vs_eyfpwt_untreated_bc1_total	ADAR_3_4	ADAR	3740.3	3219.7	3740.3	3219.7	-0.2162	135550	49371	2.3433	0.0095566	0.99044	0.019113	0.10611	FALSE
eyfpwt_homoharringtonine_bc1_total_vs_eyfpwt_untreated_bc1_total	NUFIP2_2_3	NUFIP2	1058.9	1335.8	1058.9	1335.8	0.33491	38348	13977	2.3425	0.99042	0.0095771	0.019154	0.10627	TRUE
eyfpwt_homoharringtonine_bc1_total_vs_eyfpwt_untreated_bc1_total	RPP14_2_3	RPP14	6113.9	6778.7	6113.9	6778.7	0.1489	221010	80700	2.3404	0.99037	0.0096326	0.019265	0.10677	TRUE
eyfpwt_homoharringtonine_bc1_total_vs_eyfpwt_untreated_bc1_total	ZFP36L1_1_2	ZFP36L1	1031.8	758.73	1031.8	758.73	-0.44308	37298	13620	2.3403	0.0096344	0.99037	0.019269	0.10677	FALSE
eyfpwt_homoharringtonine_bc1_total_vs_eyfpwt_untreated_bc1_total	C1ORF52_3_4	C1ORF52	2697.9	2256.5	2697.9	2256.5	-0.25765	97420	35611	2.3391	0.0096652	0.99033	0.01933	0.10704	FALSE
eyfpwt_homoharringtonine_bc1_total_vs_eyfpwt_untreated_bc1_total	TEP1_2_3	TEP1	2528.9	2956	2528.9	2956	0.22504	91197	33381	2.3375	0.99029	0.0097059	0.019412	0.10743	TRUE
eyfpwt_homoharringtonine_bc1_total_vs_eyfpwt_untreated_bc1_total	PRRC2C_4_1	PRRC2C	1864.9	2231.5	1864.9	2231.5	0.25885	67231	24615	2.3372	0.99029	0.009714	0.019428	0.10745	TRUE
eyfpwt_homoharringtonine_bc1_total_vs_eyfpwt_untreated_bc1_total	ELAC2_1_2	ELAC2	5418.9	6043.9	5418.9	6043.9	0.15744	195290	71527	2.3368	0.99028	0.0097246	0.019449	0.10745	TRUE
eyfpwt_homoharringtonine_bc1_total_vs_eyfpwt_untreated_bc1_total	AKAP1_4_1	AKAP1	1531.8	1864.1	1531.8	1864.1	0.28306	55203	20220	2.3367	0.99027	0.0097264	0.019453	0.10745	TRUE
eyfpwt_homoharringtonine_bc1_total_vs_eyfpwt_untreated_bc1_total	IPO11_4_1	IPO11	789.57	551.14	789.57	551.14	-0.51786	28425	10422	2.3355	0.0097576	0.99024	0.019515	0.10772	FALSE
eyfpwt_homoharringtonine_bc1_total_vs_eyfpwt_untreated_bc1_total	TUBB_3_4	TUBB	1019.3	1290.1	1019.3	1290.1	0.33966	36679	13454	2.335	0.99023	0.0097711	0.019542	0.10780000000000001	TRUE
eyfpwt_homoharringtonine_bc1_total_vs_eyfpwt_untreated_bc1_total	MRPL11_4_1	MRPL11	1834	1470.7	1834	1470.7	-0.31823	65965	24208	2.3345	0.0097843	0.99022	0.019569	0.10788	FALSE
eyfpwt_homoharringtonine_bc1_total_vs_eyfpwt_untreated_bc1_total	EIF2S3_4_1	EIF2S3	860.03	611.34	860.03	611.34	-0.49174	30924	11352	2.3341	0.009794	0.99021	0.019588	0.1079	FALSE
eyfpwt_homoharringtonine_bc1_total_vs_eyfpwt_untreated_bc1_total	CSDE1_1_2	CSDE1	1577.2	1913.9	1577.2	1913.9	0.27901	56693	20819	2.3338	0.9902	0.0098043	0.019609	0.1079	TRUE
eyfpwt_homoharringtonine_bc1_total_vs_eyfpwt_untreated_bc1_total	TFB1M_2_3	TFB1M	584.94	379.88	584.94	379.88	-0.62141	21024	7720.9	2.3337	0.0098064	0.99019	0.019613	0.1079	FALSE
eyfpwt_homoharringtonine_bc1_total_vs_eyfpwt_untreated_bc1_total	MAGOHB_4_1	MAGOHB	2469.1	2047.8	2469.1	2047.8	-0.26977	88733	32591	2.3335	0.009811	0.99019	0.019622	0.1079	FALSE
eyfpwt_homoharringtonine_bc1_total_vs_eyfpwt_untreated_bc1_total	LUZP4_1_2	LUZP4	520.27	326.95	520.27	326.95	-0.66856	18686	6867.3	2.3328	0.0098284	0.99017	0.019657	0.10798	FALSE
eyfpwt_homoharringtonine_bc1_total_vs_eyfpwt_untreated_bc1_total	AGFG1_3_4	AGFG1	1429.5	1749.9	1429.5	1749.9	0.29159	51334	18869	2.3326	0.99017	0.0098344	0.019669	0.10798	TRUE
eyfpwt_homoharringtonine_bc1_total_vs_eyfpwt_untreated_bc1_total	NUFIP1_4_1	NUFIP1	2324.3	2732.9	2324.3	2732.9	0.23352	83458	30680	2.3325	0.99016	0.0098371	0.019674	0.10798	TRUE
eyfpwt_homoharringtonine_bc1_total_vs_eyfpwt_untreated_bc1_total	SREK1_4_1	SREK1	261.58	124.55	261.58	124.55	-1.0645	9388.7	3452.8	2.3322	0.0098455	0.99015	0.019691	0.108	FALSE
eyfpwt_homoharringtonine_bc1_total_vs_eyfpwt_untreated_bc1_total	LRRC59_1_2	LRRC59	2916	3373.3	2916	3373.3	0.21009	104540	38490	2.3307	0.99012	0.0098841	0.019768	0.10835	TRUE
eyfpwt_homoharringtonine_bc1_total_vs_eyfpwt_untreated_bc1_total	TEFM_3_4	TEFM	1028	756.65	1028	756.65	-0.44162	36812	13569	2.3294	0.0099202	0.99008	0.01984	0.10868	FALSE
eyfpwt_homoharringtonine_bc1_total_vs_eyfpwt_untreated_bc1_total	EXO1_1_2	EXO1	1444	1765.5	1444	1765.5	0.28983	51684	19060	2.3288	0.99006	0.0099354	0.019871	0.10878	TRUE
eyfpwt_homoharringtonine_bc1_total_vs_eyfpwt_untreated_bc1_total	TBRG4_2_3	TBRG4	858.1	610.3	858.1	610.3	-0.49095	30703	11327	2.3284	0.0099459	0.99005	0.019892	0.10882	FALSE
eyfpwt_homoharringtonine_bc1_total_vs_eyfpwt_untreated_bc1_total	COL14A1_3_4	COL14A1	114.86	205.51	114.86	205.51	0.83378	4108.3	1516.2	2.328	0.99003	0.0099731	0.019946	0.10905	TRUE
eyfpwt_homoharringtonine_bc1_total_vs_eyfpwt_untreated_bc1_total	TFIP11_4_1	TFIP11	3883.2	3356.7	3883.2	3356.7	-0.21015	138610	51256	2.3256	0.010019	0.98998	0.020037	0.10947	FALSE
eyfpwt_homoharringtonine_bc1_total_vs_eyfpwt_untreated_bc1_total	CDC5L_2_3	CDC5L	232.62	103.79	232.62	103.79	-1.1566	8298.8	3070.5	2.3255	0.010024	0.98998	0.020048	0.10947	FALSE
eyfpwt_homoharringtonine_bc1_total_vs_eyfpwt_untreated_bc1_total	MRPS17_4_1	MRPS17	3261.6	3743.8	3261.6	3743.8	0.19888	116280	43051	2.3242	0.98994	0.010057	0.020115	0.10975	TRUE
eyfpwt_homoharringtonine_bc1_total_vs_eyfpwt_untreated_bc1_total	SCG3_4_1	SCG3	1141.9	1427.2	1141.9	1427.2	0.32147	40688	15072	2.3236	0.98993	0.010074	0.020148	0.10975	TRUE
eyfpwt_homoharringtonine_bc1_total_vs_eyfpwt_untreated_bc1_total	TMEM263_2_3	TMEM263	2283.8	2687.2	2283.8	2687.2	0.23459	81376	30145	2.3236	0.98993	0.010074	0.020148	0.10975	TRUE
eyfpwt_homoharringtonine_bc1_total_vs_eyfpwt_untreated_bc1_total	ZGPAT_1_2	ZGPAT	6132.2	6793.2	6132.2	6793.2	0.14767	218480	80943	2.3235	0.98992	0.010077	0.020154	0.10975	TRUE
eyfpwt_homoharringtonine_bc1_total_vs_eyfpwt_untreated_bc1_total	PINX1_2_3	PINX1	2149.6	1758.3	2149.6	1758.3	-0.28978	76578	28374	2.3233	0.010081	0.98992	0.020162	0.10975	FALSE
eyfpwt_homoharringtonine_bc1_total_vs_eyfpwt_untreated_bc1_total	NDRG1_1_2	NDRG1	3971	4502.5	3971	4502.5	0.18118	141250	52416	2.3216	0.98987	0.010128	0.020256	0.11019	TRUE
eyfpwt_homoharringtonine_bc1_total_vs_eyfpwt_untreated_bc1_total	PABPC5_3_4	PABPC5	833.01	1076.3	833.01	1076.3	0.36933	29604	10995	2.3205	0.98984	0.010157	0.020314	0.11043	TRUE
eyfpwt_homoharringtonine_bc1_total_vs_eyfpwt_untreated_bc1_total	ZCCHC14_3_4	ZCCHC14	4370.6	3813.4	4370.6	3813.4	-0.19674	155280	57691	2.3202	0.010165	0.98983	0.02033	0.11045	FALSE
eyfpwt_homoharringtonine_bc1_total_vs_eyfpwt_untreated_bc1_total	RBM19_1_2	RBM19	834.94	1078.4	834.94	1078.4	0.36877	29639	11021	2.3192	0.98981	0.010192	0.020384	0.11067	TRUE
eyfpwt_homoharringtonine_bc1_total_vs_eyfpwt_untreated_bc1_total	ZCCHC8_2_3	ZCCHC8	4003.8	3470.8	4003.8	3470.8	-0.20605	142050	52849	2.3185	0.01021	0.98979	0.02042	0.1108	FALSE
eyfpwt_homoharringtonine_bc1_total_vs_eyfpwt_untreated_bc1_total	EIF3G_2_3	EIF3G	2460.4	2042.6	2460.4	2042.6	-0.26834	87265	32476	2.3182	0.010219	0.98978	0.020438	0.11083	FALSE
eyfpwt_homoharringtonine_bc1_total_vs_eyfpwt_untreated_bc1_total	AARS1_1_2	AARS1	837.83	1081.5	837.83	1081.5	0.36794	29692	11059	2.3173	0.98976	0.010245	0.020489	0.11099	TRUE
eyfpwt_homoharringtonine_bc1_total_vs_eyfpwt_untreated_bc1_total	HNRNPAB_2_3	HNRNPAB	2289.6	2692.4	2289.6	2692.4	0.23372	81134	30221	2.3172	0.98975	0.010247	0.020494	0.11099	TRUE
eyfpwt_homoharringtonine_bc1_total_vs_eyfpwt_untreated_bc1_total	RPS19_1_2	RPS19	1455.6	1134.5	1455.6	1134.5	-0.35932	51564	19213	2.3168	0.010257	0.98974	0.020515	0.11103	FALSE
eyfpwt_homoharringtonine_bc1_total_vs_eyfpwt_untreated_bc1_total	CPNE3_1_2	CPNE3	395.75	228.34	395.75	228.34	-0.79072	14012	5223.7	2.3162	0.010273	0.98973	0.020546	0.11113	FALSE
eyfpwt_homoharringtonine_bc1_total_vs_eyfpwt_untreated_bc1_total	DDX46_3_4	DDX46	1318.5	1013	1318.5	1013	-0.37994	46668	17404	2.3158	0.010285	0.98971	0.02057	0.11119	FALSE
eyfpwt_homoharringtonine_bc1_total_vs_eyfpwt_untreated_bc1_total	STXBP1_3_4	STXBP1	2983.6	3442.8	2983.6	3442.8	0.20648	105450	39382	2.3141	0.98967	0.010331	0.020661	0.11162	TRUE
eyfpwt_homoharringtonine_bc1_total_vs_eyfpwt_untreated_bc1_total	CHD2_3_4	CHD2	6143.8	5485.5	6143.8	5485.5	-0.16349	216700	81095	2.3118	0.010394	0.98961	0.020789	0.11224	FALSE
eyfpwt_homoharringtonine_bc1_total_vs_eyfpwt_untreated_bc1_total	SUB1_2_3	SUB1	833.01	1075.3	833.01	1075.3	0.36794	29352	10995	2.3106	0.98957	0.010427	0.020855	0.11252	TRUE
eyfpwt_homoharringtonine_bc1_total_vs_eyfpwt_untreated_bc1_total	R3HCC1_2_3	R3HCC1	1091.7	1369	1091.7	1369	0.32632	38457	14410	2.3103	0.98957	0.010435	0.02087	0.11252	TRUE
eyfpwt_homoharringtonine_bc1_total_vs_eyfpwt_untreated_bc1_total	TMPO_1_2	TMPO	900.58	648.71	900.58	648.71	-0.47266	31719	11887	2.3101	0.010441	0.98956	0.020881	0.11252	FALSE
eyfpwt_homoharringtonine_bc1_total_vs_eyfpwt_untreated_bc1_total	FN1_3_4	FN1	1056.9	1329.6	1056.9	1329.6	0.3308	37167	13951	2.3083	0.98951	0.010492	0.020984	0.11293	TRUE
eyfpwt_homoharringtonine_bc1_total_vs_eyfpwt_untreated_bc1_total	MRPL33_2_3	MRPL33	388.03	553.22	388.03	553.22	0.51057	13643	5121.8	2.3082	0.9895	0.010495	0.020991	0.11293	TRUE
eyfpwt_homoharringtonine_bc1_total_vs_eyfpwt_untreated_bc1_total	ATXN2L_1_2	ATXN2L	3973	4501.5	3973	4501.5	0.18015	139680	52441	2.3081	0.9895	0.010498	0.020996	0.11293	TRUE
eyfpwt_homoharringtonine_bc1_total_vs_eyfpwt_untreated_bc1_total	CNOT2_3_4	CNOT2	401.54	233.53	401.54	233.53	-0.77934	14113	5300.2	2.3077	0.010507	0.98949	0.021014	0.11296	FALSE
eyfpwt_homoharringtonine_bc1_total_vs_eyfpwt_untreated_bc1_total	NIP7_3_4	NIP7	5863.9	6505.7	5863.9	6505.7	0.14984	206000	77401	2.3071	0.98948	0.010524	0.021047	0.11306	TRUE
eyfpwt_homoharringtonine_bc1_total_vs_eyfpwt_untreated_bc1_total	NXF5_3_4	NXF5	4743.2	5320.4	4743.2	5320.4	0.16564	166580	62608	2.3068	0.98947	0.010533	0.021065	0.11309	TRUE
eyfpwt_homoharringtonine_bc1_total_vs_eyfpwt_untreated_bc1_total	AZGP1_4_1	AZGP1	5835.9	6475.6	5835.9	6475.6	0.15005	204650	77031	2.3051	0.98942	0.010581	0.021163	0.11354	TRUE
eyfpwt_homoharringtonine_bc1_total_vs_eyfpwt_untreated_bc1_total	SNRNP40_2_3	SNRNP40	1595.6	1261.1	1595.6	1261.1	-0.33915	55935	21061	2.3047	0.010591	0.98941	0.021182	0.11358	FALSE
eyfpwt_homoharringtonine_bc1_total_vs_eyfpwt_untreated_bc1_total	C19ORF66_1_2	C19ORF66	1340.7	1647.2	1340.7	1647.2	0.29679	46961	17697	2.3037	0.98938	0.010619	0.021237	0.1138	TRUE
eyfpwt_homoharringtonine_bc1_total_vs_eyfpwt_untreated_bc1_total	MRPL44_3_4	MRPL44	1030.9	1299.5	1030.9	1299.5	0.33377	36074	13607	2.3027	0.98935	0.010649	0.021298	0.11406	TRUE
eyfpwt_homoharringtonine_bc1_total_vs_eyfpwt_untreated_bc1_total	CCT4_4_1	CCT4	1268.3	1566.2	1268.3	1566.2	0.30415	44373	16741	2.3024	0.98934	0.010657	0.021314	0.11407	TRUE
eyfpwt_homoharringtonine_bc1_total_vs_eyfpwt_untreated_bc1_total	NAPA_3_4	NAPA	19.305	56.048	19.305	56.048	1.4904	675.03	254.82	2.3018	0.98796	0.012037	0.024074	0.12246	TRUE
eyfpwt_homoharringtonine_bc1_total_vs_eyfpwt_untreated_bc1_total	UTP14C_4_1	UTP14C	19.305	56.048	19.305	56.048	1.4904	675.03	254.82	2.3018	0.98796	0.012037	0.024074	0.12246	TRUE
eyfpwt_homoharringtonine_bc1_total_vs_eyfpwt_untreated_bc1_total	XRCC5_2_3	XRCC5	1933.4	2301.1	1933.4	2301.1	0.25107	67602	25520	2.3017	0.98932	0.010675	0.02135	0.11411	TRUE
eyfpwt_homoharringtonine_bc1_total_vs_eyfpwt_untreated_bc1_total	AGO1_4_1	AGO1	2764.5	3204.1	2764.5	3204.1	0.21284	96634	36490	2.3014	0.98932	0.010684	0.021369	0.11411	TRUE
eyfpwt_homoharringtonine_bc1_total_vs_eyfpwt_untreated_bc1_total	CDK17_2_3	CDK17	3410.2	3898.5	3410.2	3898.5	0.19299	119190	45013	2.3013	0.98931	0.010688	0.021376	0.11411	TRUE
eyfpwt_homoharringtonine_bc1_total_vs_eyfpwt_untreated_bc1_total	TAF2_1_2	TAF2	295.37	439.04	295.37	439.04	0.57027	10322	3898.7	2.3011	0.98931	0.010693	0.021387	0.11411	TRUE
eyfpwt_homoharringtonine_bc1_total_vs_eyfpwt_untreated_bc1_total	CPEB1_2_3	CPEB1	6508.7	5834.2	6508.7	5834.2	-0.1578	227450	85911	2.3011	0.010694	0.98931	0.021388	0.11411	FALSE
eyfpwt_homoharringtonine_bc1_total_vs_eyfpwt_untreated_bc1_total	FASN_1_2	FASN	880.31	1128.2	880.31	1128.2	0.35763	30733	11620	2.3	0.98928	0.010725	0.02145	0.11437	TRUE
eyfpwt_homoharringtonine_bc1_total_vs_eyfpwt_untreated_bc1_total	DUT_1_2	DUT	1423.7	1108.5	1423.7	1108.5	-0.36078	49685	18793	2.2995	0.010738	0.98926	0.021477	0.11443	FALSE
eyfpwt_homoharringtonine_bc1_total_vs_eyfpwt_untreated_bc1_total	TEFM_2_3	TEFM	2885.1	3333.8	2885.1	3333.8	0.20848	100670	38082	2.2993	0.98926	0.010743	0.021486	0.11443	TRUE
eyfpwt_homoharringtonine_bc1_total_vs_eyfpwt_untreated_bc1_total	PCBP1_4_1	PCBP1	1444	1761.4	1444	1761.4	0.28644	50358	19060	2.2987	0.98924	0.010761	0.021522	0.11454	TRUE
eyfpwt_homoharringtonine_bc1_total_vs_eyfpwt_untreated_bc1_total	HNRNPR_1_2	HNRNPR	1325.3	1021.3	1325.3	1021.3	-0.37554	46196	17493	2.2982	0.010776	0.98922	0.021552	0.11463	FALSE
eyfpwt_homoharringtonine_bc1_total_vs_eyfpwt_untreated_bc1_total	PURO_2_3	PURO	1347.5	1041	1347.5	1041	-0.37192	46953	17786	2.2978	0.010788	0.98921	0.021575	0.11469	FALSE
eyfpwt_homoharringtonine_bc1_total_vs_eyfpwt_untreated_bc1_total	NUDT16L1_2_3	NUDT16L1	3899.6	3378.5	3899.6	3378.5	-0.2069	135790	51473	2.297	0.010809	0.98919	0.021619	0.11485	FALSE
eyfpwt_homoharringtonine_bc1_total_vs_eyfpwt_untreated_bc1_total	GOLGB1_2_3	GOLGB1	840.73	598.89	840.73	598.89	-0.48867	29244	11097	2.2958	0.010845	0.98916	0.021689	0.11515	FALSE
eyfpwt_homoharringtonine_bc1_total_vs_eyfpwt_untreated_bc1_total	SRRM2_3_4	SRRM2	2459.4	2873	2459.4	2873	0.22413	85508	32464	2.2952	0.98914	0.010861	0.021722	0.11525	TRUE
eyfpwt_homoharringtonine_bc1_total_vs_eyfpwt_untreated_bc1_total	CC2D1B_1_2	CC2D1B	411.2	580.2	411.2	580.2	0.49571	14282	5427.6	2.294	0.98911	0.010894	0.021788	0.11553	TRUE
eyfpwt_homoharringtonine_bc1_total_vs_eyfpwt_untreated_bc1_total	RPL3L_3_4	RPL3L	2671.8	3102.4	2671.8	3102.4	0.21548	92695	35267	2.2928	0.98907	0.010931	0.021861	0.11582	TRUE
eyfpwt_homoharringtonine_bc1_total_vs_eyfpwt_untreated_bc1_total	RPLP0_1_2	RPLP0	3115.8	2650.9	3115.8	2650.9	-0.23306	108090	41127	2.2926	0.010934	0.98907	0.021869	0.11582	FALSE
eyfpwt_homoharringtonine_bc1_total_vs_eyfpwt_untreated_bc1_total	UBA1_4_1	UBA1	62.741	128.7	62.741	128.7	1.0249	2175.5	828.15	2.2921	0.98889	0.011111	0.022223	0.11719	TRUE
eyfpwt_homoharringtonine_bc1_total_vs_eyfpwt_untreated_bc1_total	AGO4_3_4	AGO4	2549.2	2128.8	2549.2	2128.8	-0.25991	88378	33649	2.2919	0.010955	0.98905	0.021909	0.1159	FALSE
eyfpwt_homoharringtonine_bc1_total_vs_eyfpwt_untreated_bc1_total	HIBADH_3_4	HIBADH	1658.3	1319.2	1658.3	1319.2	-0.3298	57489	21889	2.2919	0.010955	0.98904	0.021911	0.1159	FALSE
eyfpwt_homoharringtonine_bc1_total_vs_eyfpwt_untreated_bc1_total	RPL26L1_1_2	RPL26L1	3293.4	3770.8	3293.4	3770.8	0.19523	113940	43472	2.2896	0.98898	0.011023	0.022045	0.11654	TRUE
eyfpwt_homoharringtonine_bc1_total_vs_eyfpwt_untreated_bc1_total	CELF6_4_1	CELF6	5276	5879.9	5276	5879.9	0.1563	182310	69641	2.2881	0.98894	0.011065	0.022129	0.11682	TRUE
eyfpwt_homoharringtonine_bc1_total_vs_eyfpwt_untreated_bc1_total	EIF3E_4_1	EIF3E	1321.4	1019.2	1321.4	1019.2	-0.37427	45655	17442	2.288	0.011068	0.98893	0.022137	0.11682	FALSE
eyfpwt_homoharringtonine_bc1_total_vs_eyfpwt_untreated_bc1_total	DDX60_2_3	DDX60	3110	3573.6	3110	3573.6	0.20039	107450	41051	2.288	0.98893	0.01107	0.022139	0.11682	TRUE
eyfpwt_homoharringtonine_bc1_total_vs_eyfpwt_untreated_bc1_total	GEMIN7_4_1	GEMIN7	3492.3	3001.7	3492.3	3001.7	-0.21832	120330	46096	2.2849	0.011159	0.98884	0.022318	0.11762	FALSE
eyfpwt_homoharringtonine_bc1_total_vs_eyfpwt_untreated_bc1_total	VIL1_4_1	VIL1	607.14	811.66	607.14	811.66	0.41825	20914	8014	2.2846	0.98883	0.011168	0.022335	0.11764	TRUE
eyfpwt_homoharringtonine_bc1_total_vs_eyfpwt_untreated_bc1_total	WDR6_2_3	WDR6	1457.5	1140.7	1457.5	1140.7	-0.35334	50193	19239	2.2843	0.011177	0.98882	0.022355	0.11767	FALSE
eyfpwt_homoharringtonine_bc1_total_vs_eyfpwt_untreated_bc1_total	RPL4_1_2	RPL4	3225.9	3697.1	3225.9	3697.1	0.19666	111040	42580	2.2838	0.98881	0.011193	0.022386	0.11776	TRUE
eyfpwt_homoharringtonine_bc1_total_vs_eyfpwt_untreated_bc1_total	TSEN34_2_3	TSEN34	5086.9	5678.5	5086.9	5678.5	0.15871	175030	67144	2.2833	0.98879	0.011205	0.022411	0.11782	TRUE
eyfpwt_homoharringtonine_bc1_total_vs_eyfpwt_untreated_bc1_total	RBMY1B_2_3	RBMY1B	823.36	585.39	823.36	585.39	-0.4914	28313	10868	2.2826	0.011226	0.98877	0.022452	0.11797	FALSE
eyfpwt_homoharringtonine_bc1_total_vs_eyfpwt_untreated_bc1_total	UBE2L3_1_2	UBE2L3	2950.8	2500.4	2950.8	2500.4	-0.23886	101420	38949	2.2821	0.011241	0.98876	0.022482	0.11805	FALSE
eyfpwt_homoharringtonine_bc1_total_vs_eyfpwt_untreated_bc1_total	DIMT1_3_4	DIMT1	864.86	1108.5	864.86	1108.5	0.35771	29682	11416	2.2804	0.98871	0.011292	0.022585	0.11845	TRUE
eyfpwt_homoharringtonine_bc1_total_vs_eyfpwt_untreated_bc1_total	DZIP1L_4_1	DZIP1L	1511.6	1189.5	1511.6	1189.5	-0.34548	51877	19952	2.2804	0.011292	0.98871	0.022585	0.11845	FALSE
eyfpwt_homoharringtonine_bc1_total_vs_eyfpwt_untreated_bc1_total	ZC3H8_4_1	ZC3H8	5234.5	4635.4	5234.5	4635.4	-0.17533	179480	69094	2.2793	0.011323	0.98868	0.022647	0.11862	FALSE
eyfpwt_homoharringtonine_bc1_total_vs_eyfpwt_untreated_bc1_total	TARBP2_4_1	TARBP2	2941.1	2492.1	2941.1	2492.1	-0.23893	100820	38821	2.279	0.011333	0.98867	0.022666	0.11862	FALSE
eyfpwt_homoharringtonine_bc1_total_vs_eyfpwt_untreated_bc1_total	EIF4G2_3_4	EIF4G2	3244.2	3715.8	3244.2	3715.8	0.19575	111200	42822	2.2789	0.98866	0.011335	0.02267	0.11862	TRUE
eyfpwt_homoharringtonine_bc1_total_vs_eyfpwt_untreated_bc1_total	DDX60_1_2	DDX60	4689.2	5256.1	4689.2	5256.1	0.16462	160690	61895	2.2787	0.98866	0.011343	0.022686	0.11862	TRUE
eyfpwt_homoharringtonine_bc1_total_vs_eyfpwt_untreated_bc1_total	LMNA_1_2	LMNA	1808.9	2161	1808.9	2161	0.25646	61986	23876	2.2787	0.98866	0.011344	0.022688	0.11862	TRUE
eyfpwt_homoharringtonine_bc1_total_vs_eyfpwt_untreated_bc1_total	NSF_4_1	NSF	428.57	599.92	428.57	599.92	0.48429	14681	5656.9	2.2783	0.98864	0.011356	0.022711	0.11868	TRUE
eyfpwt_homoharringtonine_bc1_total_vs_eyfpwt_untreated_bc1_total	NUFIP1_3_4	NUFIP1	2468.1	2879.2	2468.1	2879.2	0.22217	84494	32578	2.2775	0.98862	0.011378	0.022755	0.11883	TRUE
eyfpwt_homoharringtonine_bc1_total_vs_eyfpwt_untreated_bc1_total	METTL2A_2_3	METTL2A	86.872	163.99	86.872	163.99	0.90892	2973.8	1146.7	2.2775	0.98856	0.011438	0.022877	0.11904000000000001	TRUE
eyfpwt_homoharringtonine_bc1_total_vs_eyfpwt_untreated_bc1_total	GTPBP10_1_2	GTPBP10	2356.2	2757.8	2356.2	2757.8	0.22698	80646	31100	2.2773	0.98862	0.011384	0.022767	0.11883	TRUE
eyfpwt_homoharringtonine_bc1_total_vs_eyfpwt_untreated_bc1_total	DZIP1L_2_3	DZIP1L	3020.3	2565.8	3020.3	2565.8	-0.2352	103280	39866	2.2763	0.011414	0.98859	0.022829	0.11901	FALSE
eyfpwt_homoharringtonine_bc1_total_vs_eyfpwt_untreated_bc1_total	RAVER1_3_4	RAVER1	1507.7	1828.8	1507.7	1828.8	0.27839	51558	19901	2.2763	0.98858	0.011415	0.02283	0.11901	TRUE
eyfpwt_homoharringtonine_bc1_total_vs_eyfpwt_untreated_bc1_total	OSGEPL1_2_3	OSGEPL1	305.02	449.42	305.02	449.42	0.55767	10426	4026.1	2.2758	0.98857	0.011428	0.022856	0.11904000000000001	TRUE
eyfpwt_homoharringtonine_bc1_total_vs_eyfpwt_untreated_bc1_total	RPL15_4_1	RPL15	1112.9	1388.7	1112.9	1388.7	0.31917	38038	14690	2.2757	0.98857	0.011432	0.022865	0.11904000000000001	TRUE
eyfpwt_homoharringtonine_bc1_total_vs_eyfpwt_untreated_bc1_total	MRPL55_2_3	MRPL55	1479.7	1797.7	1479.7	1797.7	0.28065	50553	19532	2.2752	0.98855	0.011447	0.022895	0.11906	TRUE
eyfpwt_homoharringtonine_bc1_total_vs_eyfpwt_untreated_bc1_total	MEX3A_4_1	MEX3A	125.48	34.252	125.48	34.252	-1.8432	4161.5	1656.3	2.2741	0.01148	0.98852	0.02296	0.11923	FALSE
eyfpwt_homoharringtonine_bc1_total_vs_eyfpwt_untreated_bc1_total	RPN1_2_3	RPN1	194.98	310.34	194.98	310.34	0.66779	6654.1	2573.6	2.274	0.98852	0.011485	0.022969	0.11923	TRUE
eyfpwt_homoharringtonine_bc1_total_vs_eyfpwt_untreated_bc1_total	DIO1_1_2	DIO1	846.52	606.15	846.52	606.15	-0.48119	28889	11174	2.274	0.011484	0.98852	0.022969	0.11923	FALSE
eyfpwt_homoharringtonine_bc1_total_vs_eyfpwt_untreated_bc1_total	RBBP6_4_1	RBBP6	217.18	95.49	217.18	95.49	-1.1771	7404.4	2866.7	2.2737	0.011493	0.98851	0.022987	0.11925	FALSE
eyfpwt_homoharringtonine_bc1_total_vs_eyfpwt_untreated_bc1_total	DDX43_3_4	DDX43	1650.6	1315.1	1650.6	1315.1	-0.32762	56285	21787	2.2731	0.011511	0.98849	0.023021	0.11936	FALSE
eyfpwt_homoharringtonine_bc1_total_vs_eyfpwt_untreated_bc1_total	RNH1_4_1	RNH1	1698.8	1358.6	1698.8	1358.6	-0.32216	57863	22424	2.2717	0.011551	0.98845	0.023102	0.11969	FALSE
eyfpwt_homoharringtonine_bc1_total_vs_eyfpwt_untreated_bc1_total	UTP14A_1_2	UTP14A	1240.3	1530.9	1240.3	1530.9	0.30346	42225	16372	2.2712	0.98843	0.011568	0.023136	0.11969	TRUE
eyfpwt_homoharringtonine_bc1_total_vs_eyfpwt_untreated_bc1_total	WARS1_1_2	WARS1	61.776	126.63	61.776	126.63	1.0237	2102.9	815.41	2.2711	0.98825	0.01175	0.023501	0.12075	TRUE
eyfpwt_homoharringtonine_bc1_total_vs_eyfpwt_untreated_bc1_total	ZMAT2_4_1	ZMAT2	4241.3	4778.6	4241.3	4778.6	0.17205	144360	55983	2.271	0.98843	0.011574	0.023148	0.11969	TRUE
eyfpwt_homoharringtonine_bc1_total_vs_eyfpwt_untreated_bc1_total	DHX32_3_4	DHX32	2265.4	2658.1	2265.4	2658.1	0.23053	77108	29903	2.271	0.98843	0.011575	0.023149	0.11969	TRUE
eyfpwt_homoharringtonine_bc1_total_vs_eyfpwt_untreated_bc1_total	NBPF10_1_2	NBPF10	1289.6	993.3	1289.6	993.3	-0.37626	43888	17022	2.2708	0.011578	0.98842	0.023157	0.11969	FALSE
eyfpwt_homoharringtonine_bc1_total_vs_eyfpwt_untreated_bc1_total	TRAP1_2_3	TRAP1	2688.2	3115.9	2688.2	3115.9	0.21291	91443	35483	2.2703	0.9884	0.011595	0.023191	0.11969	TRUE
eyfpwt_homoharringtonine_bc1_total_vs_eyfpwt_untreated_bc1_total	MRM3_3_4	MRM3	4541.5	3985.6	4541.5	3985.6	-0.18831	154480	59946	2.2702	0.011597	0.9884	0.023194	0.11969	FALSE
eyfpwt_homoharringtonine_bc1_total_vs_eyfpwt_untreated_bc1_total	REPIN1_4_1	REPIN1	2140.9	1759.3	2140.9	1759.3	-0.28309	72819	28259	2.2702	0.011599	0.9884	0.023197	0.11969	FALSE
eyfpwt_homoharringtonine_bc1_total_vs_eyfpwt_untreated_bc1_total	RSRC2_4_1	RSRC2	1099.4	826.19	1099.4	826.19	-0.41176	37326	14512	2.2681	0.011662	0.98834	0.023324	0.12026	FALSE
eyfpwt_homoharringtonine_bc1_total_vs_eyfpwt_untreated_bc1_total	RPP30_3_4	RPP30	659.26	870.82	659.26	870.82	0.40099	22379	8702	2.2679	0.98833	0.011668	0.023336	0.12026	TRUE
eyfpwt_homoharringtonine_bc1_total_vs_eyfpwt_untreated_bc1_total	LIN7C_1_2	LIN7C	624.51	830.34	624.51	830.34	0.4104	21183	8243.3	2.267	0.98831	0.011694	0.023389	0.1204	TRUE
eyfpwt_homoharringtonine_bc1_total_vs_eyfpwt_untreated_bc1_total	OSGEP_2_3	OSGEP	6963.3	7650.6	6963.3	7650.6	0.13578	236180	91912	2.267	0.98831	0.011695	0.02339	0.1204	TRUE
eyfpwt_homoharringtonine_bc1_total_vs_eyfpwt_untreated_bc1_total	UTP23_1_2	UTP23	2474.9	2884.4	2474.9	2884.4	0.22083	83851	32668	2.2657	0.98827	0.011734	0.023467	0.12072	TRUE
eyfpwt_homoharringtonine_bc1_total_vs_eyfpwt_untreated_bc1_total	GNE_1_2	GNE	2098.4	2475.5	2098.4	2475.5	0.23827	71070	27699	2.2653	0.98825	0.011746	0.023493	0.12075	TRUE
eyfpwt_homoharringtonine_bc1_total_vs_eyfpwt_untreated_bc1_total	RBMS1_1_2	RBMS1	1285.7	1580.8	1285.7	1580.8	0.29785	43530	16971	2.2649	0.98824	0.011758	0.023516	0.12076	TRUE
eyfpwt_homoharringtonine_bc1_total_vs_eyfpwt_untreated_bc1_total	PABPC1L_4_1	PABPC1L	4444	4992.4	4444	4992.4	0.16785	150400	58659	2.2645	0.98823	0.011773	0.023545	0.12084	TRUE
eyfpwt_homoharringtonine_bc1_total_vs_eyfpwt_untreated_bc1_total	TUBGCP3_3_4	TUBGCP3	3218.1	2751.6	3218.1	2751.6	-0.2259	108850	42478	2.2638	0.011792	0.98821	0.023584	0.12096	FALSE
eyfpwt_homoharringtonine_bc1_total_vs_eyfpwt_untreated_bc1_total	PAWR_4_1	PAWR	680.5	466.03	680.5	466.03	-0.5452	22998	8982.3	2.2629	0.01182	0.98818	0.02364	0.12118	FALSE
eyfpwt_homoharringtonine_bc1_total_vs_eyfpwt_untreated_bc1_total	PRDX1_2_3	PRDX1	866.79	624.83	866.79	624.83	-0.47157	29272	11441	2.2621000000000002	0.011847	0.98815	0.023694	0.12138	FALSE
eyfpwt_homoharringtonine_bc1_total_vs_eyfpwt_untreated_bc1_total	TPT1_4_1	TPT1	456.56	632.1	456.56	632.1	0.46847	15407	6026.4	2.2612	0.98813	0.011873	0.023747	0.12158	TRUE
eyfpwt_homoharringtonine_bc1_total_vs_eyfpwt_untreated_bc1_total	TPX2_2_3	TPX2	207.53	89.262	207.53	89.262	-1.2081	6993.4	2739.3	2.2608	0.011885	0.98811	0.02377	0.12159	FALSE
eyfpwt_homoharringtonine_bc1_total_vs_eyfpwt_untreated_bc1_total	YTHDF1_2_3	YTHDF1	1174.7	1456.2	1174.7	1456.2	0.30969	39624	15506	2.2607	0.98811	0.011888	0.023776	0.12159	TRUE
eyfpwt_homoharringtonine_bc1_total_vs_eyfpwt_untreated_bc1_total	DHX8_4_1	DHX8	848.45	609.26	848.45	609.26	-0.4771	28605	11199	2.2602	0.011905	0.9881	0.02381	0.12169	FALSE
eyfpwt_homoharringtonine_bc1_total_vs_eyfpwt_untreated_bc1_total	DHCR7_4_1	DHCR7	440.15	612.38	440.15	612.38	0.4755	14831	5809.8	2.2595	0.98807	0.011925	0.023851	0.12183	TRUE
eyfpwt_homoharringtonine_bc1_total_vs_eyfpwt_untreated_bc1_total	UNK_4_1	UNK	566.6	761.84	566.6	761.84	0.42651	19059	7478.9	2.2576	0.98802	0.011985	0.023969	0.12234	TRUE
eyfpwt_homoharringtonine_bc1_total_vs_eyfpwt_untreated_bc1_total	TENT4B_3_4	TENT4B	6770.2	7445.1	6770.2	7445.1	0.13706	227700	89364	2.2574	0.98801	0.011991	0.023982	0.12234	TRUE
eyfpwt_homoharringtonine_bc1_total_vs_eyfpwt_untreated_bc1_total	ARHGEF28_4_1	ARHGEF28	1258.7	1549.6	1258.7	1549.6	0.29979	42325	16614	2.2572	0.988	0.011997	0.023994	0.12234	TRUE
eyfpwt_homoharringtonine_bc1_total_vs_eyfpwt_untreated_bc1_total	SARNP_2_3	SARNP	809.84	1043.1	809.84	1043.1	0.36479	27209	10690	2.2563	0.98797	0.012027	0.024053	0.12246	TRUE
eyfpwt_homoharringtonine_bc1_total_vs_eyfpwt_untreated_bc1_total	NMT1_4_1	NMT1	1218.1	932.06	1218.1	932.06	-0.38582	40921	16079	2.2561	0.012032	0.98797	0.024064	0.12246	FALSE
eyfpwt_homoharringtonine_bc1_total_vs_eyfpwt_untreated_bc1_total	U2AF2_2_3	U2AF2	3314.7	2842.9	3314.7	2842.9	-0.22143	111280	43752	2.2554	0.012053	0.98795	0.024106	0.12255	FALSE
eyfpwt_homoharringtonine_bc1_total_vs_eyfpwt_untreated_bc1_total	MIF4GD_4_1	MIF4GD	1479.7	1164.6	1479.7	1164.6	-0.34528	49665	19532	2.2551	0.012063	0.98794	0.024126	0.12258	FALSE
eyfpwt_homoharringtonine_bc1_total_vs_eyfpwt_untreated_bc1_total	EIF3L_2_3	EIF3L	581.08	778.45	581.08	778.45	0.42124	19477	7670	2.2536	0.98789	0.01211	0.02422	0.12298	TRUE
eyfpwt_homoharringtonine_bc1_total_vs_eyfpwt_untreated_bc1_total	INTS11_4_1	INTS11	2076.2	1703.2	2076.2	1703.2	-0.28554	69566	27406	2.2532	0.012124	0.98788	0.024249	0.12306	FALSE
eyfpwt_homoharringtonine_bc1_total_vs_eyfpwt_untreated_bc1_total	RNGTT_4_1	RNGTT	940.15	689.19	940.15	689.19	-0.44744	31492	12410	2.2529	0.012134	0.98787	0.024268	0.12308	FALSE
eyfpwt_homoharringtonine_bc1_total_vs_eyfpwt_untreated_bc1_total	FASTKD5_1_2	FASTKD5	444.98	617.57	444.98	617.57	0.47196	14894	5873.5	2.252	0.98784	0.012162	0.024324	0.12329	TRUE
eyfpwt_homoharringtonine_bc1_total_vs_eyfpwt_untreated_bc1_total	BOLL_3_4	BOLL	2866.8	2428.8	2866.8	2428.8	-0.23912	95934	37840	2.2518	0.012168	0.98783	0.024337	0.12329	FALSE
eyfpwt_homoharringtonine_bc1_total_vs_eyfpwt_untreated_bc1_total	CEP43_1_2	CEP43	2973.9	2528.4	2973.9	2528.4	-0.23406	99248	39255	2.2487	0.012266	0.98773	0.024532	0.1242	FALSE
eyfpwt_homoharringtonine_bc1_total_vs_eyfpwt_untreated_bc1_total	SNRPB2_3_4	SNRPB2	1575.3	1899.4	1575.3	1899.4	0.26979	52530	20793	2.2478	0.98771	0.012294	0.024589	0.12442	TRUE
eyfpwt_homoharringtonine_bc1_total_vs_eyfpwt_untreated_bc1_total	CELF2_4_1	CELF2	1344.6	1045.2	1344.6	1045.2	-0.36309	44818	17748	2.2473	0.012309	0.98769	0.024619	0.12449	FALSE
eyfpwt_homoharringtonine_bc1_total_vs_eyfpwt_untreated_bc1_total	DHX29_1_2	DHX29	2777	3207.2	2777	3207.2	0.20771	92531	36655	2.2469	0.98768	0.012322	0.024645	0.12455	TRUE
eyfpwt_homoharringtonine_bc1_total_vs_eyfpwt_untreated_bc1_total	MRPL10_4_1	MRPL10	3753.8	3253.9	3753.8	3253.9	-0.20614	124970	49549	2.2459	0.012354	0.98765	0.024709	0.1248	FALSE
eyfpwt_homoharringtonine_bc1_total_vs_eyfpwt_untreated_bc1_total	SNRPE_3_4	SNRPE	111.97	198.24	111.97	198.24	0.81862	3721.8	1477.9	2.2442	0.98757	0.012432	0.024864	0.12544	TRUE
eyfpwt_homoharringtonine_bc1_total_vs_eyfpwt_untreated_bc1_total	UPF3A_1_2	UPF3A	1335.9	1037.9	1335.9	1037.9	-0.3638	44394	17633	2.2439	0.012419	0.98758	0.024837	0.12538	FALSE
eyfpwt_homoharringtonine_bc1_total_vs_eyfpwt_untreated_bc1_total	POLR2L_2_3	POLR2L	148.65	49.821	148.65	49.821	-1.5581	4883.4	1962.1	2.2431	0.012447	0.98755	0.024893	0.1255	FALSE
eyfpwt_homoharringtonine_bc1_total_vs_eyfpwt_untreated_bc1_total	POLR2A_2_3	POLR2A	246.14	118.32	246.14	118.32	-1.0504	8168.2	3248.9	2.2426	0.012461	0.98754	0.024921	0.1255	FALSE
eyfpwt_homoharringtonine_bc1_total_vs_eyfpwt_untreated_bc1_total	ETF1_2_3	ETF1	639.96	433.85	639.96	433.85	-0.5597	21239	8447.2	2.2425	0.012465	0.98754	0.02493	0.1255	FALSE
eyfpwt_homoharringtonine_bc1_total_vs_eyfpwt_untreated_bc1_total	FASTKD2_4_1	FASTKD2	1564.7	1242.4	1564.7	1242.4	-0.33248	51927	20653	2.2424	0.012467	0.98753	0.024933	0.1255	FALSE
eyfpwt_homoharringtonine_bc1_total_vs_eyfpwt_untreated_bc1_total	MRPS18A_2_3	MRPS18A	202.7	318.64	202.7	318.64	0.65001	6721.3	2675.6	2.2415	0.9875	0.012498	0.024996	0.12568	TRUE
eyfpwt_homoharringtonine_bc1_total_vs_eyfpwt_untreated_bc1_total	FDPS_2_3	FDPS	443.05	614.45	443.05	614.45	0.47094	14690	5848	2.2414	0.9875	0.0125	0.025	0.12568	TRUE
eyfpwt_homoharringtonine_bc1_total_vs_eyfpwt_untreated_bc1_total	SLTM_4_1	SLTM	1433.4	1741.6	1433.4	1741.6	0.28084	47510	18920	2.241	0.98749	0.012512	0.025024	0.12571	TRUE
eyfpwt_homoharringtonine_bc1_total_vs_eyfpwt_untreated_bc1_total	NOCT_4_1	NOCT	2502.9	2095.6	2502.9	2095.6	-0.25613	82949	33037	2.2409	0.012517	0.98748	0.025034	0.12571	FALSE
eyfpwt_homoharringtonine_bc1_total_vs_eyfpwt_untreated_bc1_total	KRT18_4_1	KRT18	40.54	92.376	40.54	92.376	1.1685	1343.5	535.12	2.2408	0.98696	0.013039	0.026078	0.12922	TRUE
eyfpwt_homoharringtonine_bc1_total_vs_eyfpwt_untreated_bc1_total	APOBEC4_1_2	APOBEC4	1265.4	1554.8	1265.4	1554.8	0.2969	41870	16703	2.2391	0.98742	0.012576	0.025151	0.12616	TRUE
eyfpwt_homoharringtonine_bc1_total_vs_eyfpwt_untreated_bc1_total	WDR12_1_2	WDR12	333.98	482.64	333.98	482.64	0.52987	11050	4408.3	2.239	0.98742	0.012577	0.025153	0.12616	TRUE
eyfpwt_homoharringtonine_bc1_total_vs_eyfpwt_untreated_bc1_total	PRKAR2A_1_2	PRKAR2A	4584.9	5135.7	4584.9	5135.7	0.16362	151660	60519	2.2388	0.98741	0.012585	0.02517	0.12617	TRUE
eyfpwt_homoharringtonine_bc1_total_vs_eyfpwt_untreated_bc1_total	RARS1_3_4	RARS1	2835.9	2402.8	2835.9	2402.8	-0.23899	93783	37433	2.2385	0.012595	0.98740000000000006	0.02519	0.1262	FALSE
eyfpwt_homoharringtonine_bc1_total_vs_eyfpwt_untreated_bc1_total	FCF1_2_3	FCF1	1107.1	836.57	1107.1	836.57	-0.40385	36603	14614	2.2382	0.012605	0.98740000000000006	0.02521	0.12622	FALSE
eyfpwt_homoharringtonine_bc1_total_vs_eyfpwt_untreated_bc1_total	ZCCHC4_3_4	ZCCHC4	1058.9	1323.4	1058.9	1323.4	0.3214	34976	13977	2.2372	0.98736	0.012638	0.025276	0.12648	TRUE
eyfpwt_homoharringtonine_bc1_total_vs_eyfpwt_untreated_bc1_total	NMT1_2_3	NMT1	4800.2	5363	4800.2	5363	0.15992	158380	63360	2.2359	0.98732	0.012679	0.025358	0.12681	TRUE
eyfpwt_homoharringtonine_bc1_total_vs_eyfpwt_untreated_bc1_total	APEX1_1_2	APEX1	1593.6	1269.4	1593.6	1269.4	-0.32795	52564	21035	2.2356	0.01269	0.98731	0.02538	0.12681	FALSE
eyfpwt_homoharringtonine_bc1_total_vs_eyfpwt_untreated_bc1_total	PRRC2B_2_3	PRRC2B	2896.7	3333.8	2896.7	3333.8	0.2027	95539	38235	2.2355	0.98731	0.012693	0.025385	0.12681	TRUE
eyfpwt_homoharringtonine_bc1_total_vs_eyfpwt_untreated_bc1_total	PSMD11_3_4	PSMD11	1485.5	1172.9	1485.5	1172.9	-0.34067	48876	19608	2.2328	0.012782	0.98722	0.025563	0.12761	FALSE
eyfpwt_homoharringtonine_bc1_total_vs_eyfpwt_untreated_bc1_total	TFB1M_3_4	TFB1M	3347.5	2878.2	3347.5	2878.2	-0.21785	110120	44185	2.2326	0.012788	0.98721	0.025576	0.12761	FALSE
eyfpwt_homoharringtonine_bc1_total_vs_eyfpwt_untreated_bc1_total	DARS2_4_1	DARS2	1709.5	2044.7	1709.5	2044.7	0.25823	56203	22564	2.232	0.98719	0.012809	0.025618	0.12775	TRUE
eyfpwt_homoharringtonine_bc1_total_vs_eyfpwt_untreated_bc1_total	NOP16_3_4	NOP16	833.97	599.92	833.97	599.92	-0.47455	27390	11008	2.2308	0.012849	0.98715	0.025697	0.12804	FALSE
eyfpwt_homoharringtonine_bc1_total_vs_eyfpwt_untreated_bc1_total	ADAT2_1_2	ADAT2	337.84	486.79	337.84	486.79	0.52567	11093	4459.3	2.2306	0.98715	0.012855	0.02571	0.12804	TRUE
eyfpwt_homoharringtonine_bc1_total_vs_eyfpwt_untreated_bc1_total	RDM1_3_4	RDM1	666.99	457.73	666.99	457.73	-0.54218	21895	8803.9	2.2302	0.012867	0.98713	0.025734	0.12804	FALSE
eyfpwt_homoharringtonine_bc1_total_vs_eyfpwt_untreated_bc1_total	RPL10_2_3	RPL10	1752.9	1413.7	1752.9	1413.7	-0.3101	57538	23137	2.2302	0.012869	0.98713	0.025737	0.12804	FALSE
eyfpwt_homoharringtonine_bc1_total_vs_eyfpwt_untreated_bc1_total	PAWR_2_3	PAWR	2364.9	2758.8	2364.9	2758.8	0.22221	77603	31215	2.2298	0.98712	0.012879	0.025758	0.12804	TRUE
eyfpwt_homoharringtonine_bc1_total_vs_eyfpwt_untreated_bc1_total	PAN3_4_1	PAN3	2157.3	2533.6	2157.3	2533.6	0.23184	70786	28476	2.2297	0.98712	0.012883	0.025766	0.12804	TRUE
eyfpwt_homoharringtonine_bc1_total_vs_eyfpwt_untreated_bc1_total	ZCCHC4_2_3	ZCCHC4	2209.4	1828.8	2209.4	1828.8	-0.27263	72435	29164	2.2288	0.012914	0.98709	0.025829	0.12828	FALSE
eyfpwt_homoharringtonine_bc1_total_vs_eyfpwt_untreated_bc1_total	PAFAH1B3_1_2	PAFAH1B3	3492.3	3014.1	3492.3	3014.1	-0.21235	114300	46096	2.2269	0.012977	0.98702	0.025954	0.12883	FALSE
eyfpwt_homoharringtonine_bc1_total_vs_eyfpwt_untreated_bc1_total	RNF10_1_2	RNF10	285.71	422.44	285.71	422.44	0.56254	9346.8	3771.3	2.2264	0.98701	0.012994	0.025988	0.12886	TRUE
eyfpwt_homoharringtonine_bc1_total_vs_eyfpwt_untreated_bc1_total	C19ORF66_3_4	C19ORF66	1140.9	867.71	1140.9	867.71	-0.39452	37323	15060	2.2263	0.012995	0.987	0.025991	0.12886	FALSE
eyfpwt_homoharringtonine_bc1_total_vs_eyfpwt_untreated_bc1_total	LUC7L3_4_1	LUC7L3	563.7	755.61	563.7	755.61	0.42206	18414	7440.7	2.2248	0.98695	0.013048	0.026095	0.12923	TRUE
eyfpwt_homoharringtonine_bc1_total_vs_eyfpwt_untreated_bc1_total	MGST1_2_3	MGST1	1147.7	873.94	1147.7	873.94	-0.39272	37467	15149	2.2241	0.013071	0.98693	0.026143	0.12939	FALSE
eyfpwt_homoharringtonine_bc1_total_vs_eyfpwt_untreated_bc1_total	NXF3_1_2	NXF3	1441.1	1134.5	1441.1	1134.5	-0.34491	47019	19022	2.2234	0.013093	0.98691	0.026187	0.12947	FALSE
eyfpwt_homoharringtonine_bc1_total_vs_eyfpwt_untreated_bc1_total	MAGOH_3_4	MAGOH	1100.4	832.42	1100.4	832.42	-0.4022	35902	14525	2.2234	0.013094	0.98691	0.026188	0.12947	FALSE
eyfpwt_homoharringtonine_bc1_total_vs_eyfpwt_untreated_bc1_total	IFIH1_3_4	IFIH1	1418.9	1114.7	1418.9	1114.7	-0.34781	46262	18729	2.2226	0.01312	0.98688	0.026241	0.12965	FALSE
eyfpwt_homoharringtonine_bc1_total_vs_eyfpwt_untreated_bc1_total	HSP90B1_1_2	HSP90B1	666.02	457.73	666.02	457.73	-0.54009	21693	8791.2	2.2215	0.013158	0.98684	0.026315	0.12989	FALSE
eyfpwt_homoharringtonine_bc1_total_vs_eyfpwt_untreated_bc1_total	RPS19BP1_4_1	RPS19BP1	1524.1	1839.2	1524.1	1839.2	0.27094	49640	20118	2.2215	0.98684	0.01316	0.026319	0.12989	TRUE
eyfpwt_homoharringtonine_bc1_total_vs_eyfpwt_untreated_bc1_total	MTCL1_2_3	MTCL1	1483.6	1172.9	1483.6	1172.9	-0.3388	48275	19583	2.2204	0.013195	0.98681	0.026389	0.13009	FALSE
eyfpwt_homoharringtonine_bc1_total_vs_eyfpwt_untreated_bc1_total	ZCCHC14_4_1	ZCCHC14	294.4	432.82	294.4	432.82	0.55441	9579.5	3886	2.2204	0.98681	0.013195	0.026389	0.13009	TRUE
eyfpwt_homoharringtonine_bc1_total_vs_eyfpwt_untreated_bc1_total	RPSA_1_2	RPSA	905.4	1148	905.4	1148	0.34209	29415	11951	2.2187	0.98675	0.013254	0.026507	0.1306	TRUE
eyfpwt_homoharringtonine_bc1_total_vs_eyfpwt_untreated_bc1_total	TRMT112_4_1	TRMT112	1580.1	1900.4	1580.1	1900.4	0.26616	51309	20857	2.2181	0.98673	0.013273	0.026546	0.13071	TRUE
eyfpwt_homoharringtonine_bc1_total_vs_eyfpwt_untreated_bc1_total	NGRN_2_3	NGRN	4815.6	4256.5	4815.6	4256.5	-0.178	156280	63564	2.2175	0.013295	0.9867	0.026591	0.13086	FALSE
eyfpwt_homoharringtonine_bc1_total_vs_eyfpwt_untreated_bc1_total	PPIE_4_1	PPIE	1152.5	879.13	1152.5	879.13	-0.39024	37368	15213	2.2165	0.013329	0.98667	0.026659	0.13112	FALSE
eyfpwt_homoharringtonine_bc1_total_vs_eyfpwt_untreated_bc1_total	EIF4G2_4_1	EIF4G2	3095.5	3543.5	3095.5	3543.5	0.19492	100330	40860	2.216	0.98666	0.013345	0.026689	0.13119	TRUE
eyfpwt_homoharringtonine_bc1_total_vs_eyfpwt_untreated_bc1_total	STK10_2_3	STK10	5246.1	5829	5246.1	5829	0.15197	169880	69246	2.2151	0.98662	0.013377	0.026753	0.13143	TRUE
eyfpwt_homoharringtonine_bc1_total_vs_eyfpwt_untreated_bc1_total	IGHMBP2_2_3	IGHMBP2	3722	3231.1	3722	3231.1	-0.204	120500	49129	2.2148	0.013386	0.98661	0.026772	0.13145	FALSE
eyfpwt_homoharringtonine_bc1_total_vs_eyfpwt_untreated_bc1_total	CHD2_1_2	CHD2	3621.6	3137.7	3621.6	3137.7	-0.20688	117100	47804	2.2134	0.013434	0.98657	0.026868	0.13178	FALSE
eyfpwt_homoharringtonine_bc1_total_vs_eyfpwt_untreated_bc1_total	CPNE3_4_1	CPNE3	2428.6	2032.3	2428.6	2032.3	-0.2569	78525	32056	2.2134	0.013434	0.98657	0.026869	0.13178	FALSE
eyfpwt_homoharringtonine_bc1_total_vs_eyfpwt_untreated_bc1_total	FASTKD3_3_4	FASTKD3	2123.5	1753.1	2123.5	1753.1	-0.27645	68628	28030	2.2129	0.013454	0.98655	0.026907	0.13189	FALSE
eyfpwt_homoharringtonine_bc1_total_vs_eyfpwt_untreated_bc1_total	STX7_3_4	STX7	738.41	520	738.41	520	-0.50509	23852	9746.7	2.2123	0.013473	0.98653	0.026946	0.132	FALSE
eyfpwt_homoharringtonine_bc1_total_vs_eyfpwt_untreated_bc1_total	HMGA1_3_4	HMGA1	1278	1565.2	1278	1565.2	0.29227	41245	16869	2.2114	0.98649	0.013506	0.027011	0.13225	TRUE
eyfpwt_homoharringtonine_bc1_total_vs_eyfpwt_untreated_bc1_total	CMSS1_1_2	CMSS1	2264.5	2646.7	2264.5	2646.7	0.22494	73058	29890	2.211	0.98648	0.013518	0.027037	0.13227	TRUE
eyfpwt_homoharringtonine_bc1_total_vs_eyfpwt_untreated_bc1_total	THOC5_3_4	THOC5	328.18	182.68	328.18	182.68	-0.84173	10586	4331.9	2.2108	0.013525	0.98648	0.027049	0.13227	FALSE
eyfpwt_homoharringtonine_bc1_total_vs_eyfpwt_untreated_bc1_total	SNRNP200_3_4	SNRNP200	947.87	700.6	947.87	700.6	-0.43556	30571	12512	2.2106	0.013531	0.98647	0.027061	0.13227	FALSE
eyfpwt_homoharringtonine_bc1_total_vs_eyfpwt_untreated_bc1_total	CPSF4L_1_2	CPSF4L	2789.6	2365.4	2789.6	2365.4	-0.23784	89940	36821	2.2103	0.013544	0.98646	0.027087	0.13232	FALSE
eyfpwt_homoharringtonine_bc1_total_vs_eyfpwt_untreated_bc1_total	SF3B1_4_1	SF3B1	321.43	177.49	321.43	177.49	-0.85316	10360	4242.7	2.2099	0.013557	0.98644	0.027114	0.13238	FALSE
eyfpwt_homoharringtonine_bc1_total_vs_eyfpwt_untreated_bc1_total	GOLGB1_4_1	GOLGB1	4217.2	3696.1	4217.2	3696.1	-0.19023	135770	55665	2.2087	0.013599	0.9864	0.027199	0.13272	FALSE
eyfpwt_homoharringtonine_bc1_total_vs_eyfpwt_untreated_bc1_total	CPEB1_1_2	CPEB1	2690.1	2274.1	2690.1	2274.1	-0.24229	86544	35509	2.2078	0.013628	0.98637	0.027256	0.13292	FALSE
eyfpwt_homoharringtonine_bc1_total_vs_eyfpwt_untreated_bc1_total	LSG1_3_4	LSG1	984.55	1236.2	984.55	1236.2	0.32805	31657	12996	2.2072	0.98635	0.013649	0.027297	0.13304	TRUE
eyfpwt_homoharringtonine_bc1_total_vs_eyfpwt_untreated_bc1_total	SON_4_1	SON	90.733	167.11	90.733	167.11	0.87386	2916.5	1197.6	2.2069	0.98628	0.013721	0.027442	0.13352	TRUE
eyfpwt_homoharringtonine_bc1_total_vs_eyfpwt_untreated_bc1_total	SRPK2_2_3	SRPK2	5104.2	4531.6	5104.2	4531.6	-0.17164	163950	67374	2.2061	0.013689	0.98631	0.027377	0.13336	FALSE
eyfpwt_homoharringtonine_bc1_total_vs_eyfpwt_untreated_bc1_total	UNK_3_4	UNK	3724.9	4214	3724.9	4214	0.17795	119610	49167	2.2058	0.9863	0.013699	0.027398	0.13338	TRUE
eyfpwt_homoharringtonine_bc1_total_vs_eyfpwt_untreated_bc1_total	GNL1_3_4	GNL1	108.11	26.986	108.11	26.986	-1.963	3290.3	1427	2.2029	0.013801	0.9862	0.027602	0.13423	FALSE
eyfpwt_homoharringtonine_bc1_total_vs_eyfpwt_untreated_bc1_total	DYNC1LI1_2_3	DYNC1LI1	3372.6	3837.2	3372.6	3837.2	0.18616	107950	44516	2.2023	0.98618	0.013823	0.027647	0.13437	TRUE
eyfpwt_homoharringtonine_bc1_total_vs_eyfpwt_untreated_bc1_total	PRPF6_2_3	PRPF6	259.65	130.78	259.65	130.78	-0.984	8304	3427.3	2.2015	0.013852	0.98615	0.027704	0.1345	FALSE
eyfpwt_homoharringtonine_bc1_total_vs_eyfpwt_untreated_bc1_total	TSR1_4_1	TSR1	1442.1	1745.8	1442.1	1745.8	0.27556	46123	19035	2.2014	0.98615	0.013854	0.027708	0.1345	TRUE
eyfpwt_homoharringtonine_bc1_total_vs_eyfpwt_untreated_bc1_total	SUB1_3_4	SUB1	1129.3	1398.1	1129.3	1398.1	0.30773	36114	14907	2.2012	0.98614	0.013861	0.027722	0.1345	TRUE
eyfpwt_homoharringtonine_bc1_total_vs_eyfpwt_untreated_bc1_total	TFB2M_1_2	TFB2M	1130.3	1399.1	1130.3	1399.1	0.30757	36133	14920	2.2009	0.98613	0.013873	0.027746	0.13451	TRUE
eyfpwt_homoharringtonine_bc1_total_vs_eyfpwt_untreated_bc1_total	UBE2O_1_2	UBE2O	246.14	371.58	246.14	371.58	0.59223	7867.7	3248.9	2.2007	0.98612	0.013877	0.027754	0.13451	TRUE
eyfpwt_homoharringtonine_bc1_total_vs_eyfpwt_untreated_bc1_total	SRP72_1_2	SRP72	1146.7	876.01	1146.7	876.01	-0.38809	36639	15136	2.2003	0.013893	0.98611	0.027786	0.13459	FALSE
eyfpwt_homoharringtonine_bc1_total_vs_eyfpwt_untreated_bc1_total	EIF6_1_2	EIF6	2915	2483.8	2915	2483.8	-0.2309	93001	38477	2.1987	0.013951	0.98605	0.027903	0.13508	FALSE
eyfpwt_homoharringtonine_bc1_total_vs_eyfpwt_untreated_bc1_total	NFX1_1_2	NFX1	2261.6	1881.8	2261.6	1881.8	-0.26511	72127	29852	2.1983	0.013966	0.98603	0.027931	0.13514	FALSE
eyfpwt_homoharringtonine_bc1_total_vs_eyfpwt_untreated_bc1_total	TRMT61A_1_2	TRMT61A	3807.9	3315.1	3807.9	3315.1	-0.19987	121400	50263	2.1979	0.013979	0.98602	0.027957	0.13519	FALSE
eyfpwt_homoharringtonine_bc1_total_vs_eyfpwt_untreated_bc1_total	STAU1_1_2	STAU1	5213.3	4637.5	5213.3	4637.5	-0.16882	165790	68813	2.1951	0.014078	0.98592	0.028155	0.13607	FALSE
eyfpwt_homoharringtonine_bc1_total_vs_eyfpwt_untreated_bc1_total	PPP1R10_1_2	PPP1R10	2351.3	1964.8	2351.3	1964.8	-0.25898	74707	31037	2.1941	0.014114	0.98589	0.028228	0.13635	FALSE
eyfpwt_homoharringtonine_bc1_total_vs_eyfpwt_untreated_bc1_total	RBM5_2_3	RBM5	588.8	395.45	588.8	395.45	-0.57308	18692	7771.9	2.1932	0.014146	0.98585	0.028293	0.13653	FALSE
eyfpwt_homoharringtonine_bc1_total_vs_eyfpwt_untreated_bc1_total	RPLP2_3_4	RPLP2	1045.4	787.79	1045.4	787.79	-0.40767	33172	13798	2.1927	0.014163	0.98584	0.028326	0.13653	FALSE
eyfpwt_homoharringtonine_bc1_total_vs_eyfpwt_untreated_bc1_total	KNOP1_2_3	KNOP1	2810.8	3233.2	2810.8	3233.2	0.20188999999999999	89191	37101	2.1927	0.98584	0.014164	0.028329	0.13653	TRUE
eyfpwt_homoharringtonine_bc1_total_vs_eyfpwt_untreated_bc1_total	TRPT1_2_3	TRPT1	2874.5	2447.4	2874.5	2447.4	-0.23195	91193	37942	2.1925	0.014173	0.98583	0.028345	0.13653	FALSE
eyfpwt_homoharringtonine_bc1_total_vs_eyfpwt_untreated_bc1_total	TUT1_3_4	TUT1	346.52	198.24	346.52	198.24	-0.80257	10993	4574	2.1925	0.014173	0.98583	0.028345	0.13653	FALSE
eyfpwt_homoharringtonine_bc1_total_vs_eyfpwt_untreated_bc1_total	VARS1_4_1	VARS1	776.06	554.25	776.06	554.25	-0.48487	24599	10244	2.1915	0.014208	0.98579	0.028415	0.13679	FALSE
eyfpwt_homoharringtonine_bc1_total_vs_eyfpwt_untreated_bc1_total	UPF2_2_3	UPF2	834.94	1064.9	834.94	1064.9	0.35062	26445	11021	2.1907	0.98576	0.014238	0.028475	0.13701	TRUE
eyfpwt_homoharringtonine_bc1_total_vs_eyfpwt_untreated_bc1_total	NOSIP_2_3	NOSIP	1461.4	1765.5	1461.4	1765.5	0.27259	46249	19290	2.1898	0.98573	0.014269	0.028539	0.13724	TRUE
eyfpwt_homoharringtonine_bc1_total_vs_eyfpwt_untreated_bc1_total	DZIP1L_1_2	DZIP1L	1584	1900.4	1584	1900.4	0.26264	50080	20908	2.1887	0.98569	0.014308	0.028617	0.13753	TRUE
eyfpwt_homoharringtonine_bc1_total_vs_eyfpwt_untreated_bc1_total	RBFOX1_4_1	RBFOX1	3296.3	3752.1	3296.3	3752.1	0.1868	103880	43510	2.1851	0.98556	0.01444	0.028879	0.13872	TRUE
eyfpwt_homoharringtonine_bc1_total_vs_eyfpwt_untreated_bc1_total	HSPA1A_1_2	HSPA1A	1652.5	1975.2	1652.5	1975.2	0.25719	52060	21812	2.1848	0.98555	0.014451	0.028901	0.13875	TRUE
eyfpwt_homoharringtonine_bc1_total_vs_eyfpwt_untreated_bc1_total	RBM15_2_3	RBM15	1129.3	1396	1129.3	1396	0.30559	35558	14907	2.1842	0.98553	0.014474	0.028947	0.13889	TRUE
eyfpwt_homoharringtonine_bc1_total_vs_eyfpwt_untreated_bc1_total	ALG13_2_3	ALG13	5588.8	6181.9	5588.8	6181.9	0.14549	175900	73769	2.1838	0.98551	0.014489	0.028977	0.13889	TRUE
eyfpwt_homoharringtonine_bc1_total_vs_eyfpwt_untreated_bc1_total	MRPL57_3_4	MRPL57	1155.4	1425.1	1155.4	1425.1	0.30241	36363	15251	2.1837	0.98551	0.014491	0.028983	0.13889	TRUE
eyfpwt_homoharringtonine_bc1_total_vs_eyfpwt_untreated_bc1_total	RRP1B_4_1	RRP1B	1109.1	844.87	1109.1	844.87	-0.39213	34899	14639	2.1836	0.014498	0.9855	0.028995	0.13889	FALSE
eyfpwt_homoharringtonine_bc1_total_vs_eyfpwt_untreated_bc1_total	SF3A1_3_4	SF3A1	427.6	263.63	427.6	263.63	-0.69565	13443	5644.2	2.1825	0.014535	0.98547	0.029069	0.13916	FALSE
eyfpwt_homoharringtonine_bc1_total_vs_eyfpwt_untreated_bc1_total	DARS2_3_4	DARS2	4057.9	4562.7	4057.9	4562.7	0.16913	127430	53562	2.1813	0.98542	0.014579	0.029158	0.13951	TRUE
eyfpwt_homoharringtonine_bc1_total_vs_eyfpwt_untreated_bc1_total	TCEA1_1_2	TCEA1	1456.6	1154.2	1456.6	1154.2	-0.33544	45717	19226	2.1808	0.0146	0.9854	0.029201	0.13964	FALSE
eyfpwt_homoharringtonine_bc1_total_vs_eyfpwt_untreated_bc1_total	HNRNPA1_2_3	HNRNPA1	116.79	202.4	116.79	202.4	0.78802	3663.8	1541.6	2.1802	0.98536	0.014644	0.029288	0.13998	TRUE
eyfpwt_homoharringtonine_bc1_total_vs_eyfpwt_untreated_bc1_total	PABPC3_4_1	PABPC3	1001.9	751.46	1001.9	751.46	-0.41453	31366	13225	2.178	0.014705	0.9853	0.029409	0.14048	FALSE
eyfpwt_homoharringtonine_bc1_total_vs_eyfpwt_untreated_bc1_total	AGO2_2_3	AGO2	2018.3	2373.7	2018.3	2373.7	0.2339	63160	26641	2.1775	0.98528	0.014722	0.029443	0.14056	TRUE
eyfpwt_homoharringtonine_bc1_total_vs_eyfpwt_untreated_bc1_total	SNUPN_1_2	SNUPN	124.52	212.78	124.52	212.78	0.76822	3894.8	1643.6	2.177	0.98525	0.014755	0.02951	0.14073	TRUE
eyfpwt_homoharringtonine_bc1_total_vs_eyfpwt_untreated_bc1_total	PHF3_1_2	PHF3	2685.3	3095.1	2685.3	3095.1	0.20483	83964	35445	2.1766	0.98525	0.014754	0.029509	0.14073	TRUE
eyfpwt_homoharringtonine_bc1_total_vs_eyfpwt_untreated_bc1_total	CASC3_3_4	CASC3	1770.3	2102.8	1770.3	2102.8	0.24825	55306	23367	2.1757	0.98521	0.014788	0.029577	0.14092	TRUE
eyfpwt_homoharringtonine_bc1_total_vs_eyfpwt_untreated_bc1_total	ARC_1_2	ARC	2136.1	2501.4	2136.1	2501.4	0.22767	66729	28195	2.1756	0.98521	0.014792	0.029584	0.14092	TRUE
eyfpwt_homoharringtonine_bc1_total_vs_eyfpwt_untreated_bc1_total	ENOX1_4_1	ENOX1	1845.6	1506	1845.6	1506	-0.29312	57636	24360	2.1753	0.014804	0.9852	0.029608	0.14093	FALSE
eyfpwt_homoharringtonine_bc1_total_vs_eyfpwt_untreated_bc1_total	RNPC3_4_1	RNPC3	935.32	1177	935.32	1177	0.33127	29207	12346	2.1752	0.98519	0.014808	0.029617	0.14093	TRUE
eyfpwt_homoharringtonine_bc1_total_vs_eyfpwt_untreated_bc1_total	MRPL11_1_2	MRPL11	433.4	597.85	433.4	597.85	0.46318	13522	5720.6	2.1743	0.98516	0.014842	0.029684	0.14117	TRUE
eyfpwt_homoharringtonine_bc1_total_vs_eyfpwt_untreated_bc1_total	LSM14B_3_4	LSM14B	663.12	459.8	663.12	459.8	-0.5273	20670	8753	2.1732	0.014881	0.98512	0.029763	0.14146	FALSE
eyfpwt_homoharringtonine_bc1_total_vs_eyfpwt_untreated_bc1_total	SEPTIN11_2_3	SEPTIN11	1692.1	2016.7	1692.1	2016.7	0.25306	52689	22335	2.1721	0.98508	0.014923	0.029846	0.14172	TRUE
eyfpwt_homoharringtonine_bc1_total_vs_eyfpwt_untreated_bc1_total	N4BP2_3_4	N4BP2	933.39	692.3	933.39	692.3	-0.43055	29063	12320	2.1721	0.014925	0.98508	0.02985	0.14172	FALSE
eyfpwt_homoharringtonine_bc1_total_vs_eyfpwt_untreated_bc1_total	RPL24_2_3	RPL24	2463.3	2071.7	2463.3	2071.7	-0.24967	76676	32515	2.1717	0.014938	0.98506	0.029876	0.14177	FALSE
eyfpwt_homoharringtonine_bc1_total_vs_eyfpwt_untreated_bc1_total	TBL3_3_4	TBL3	175.67	280.24	175.67	280.24	0.67071	5467	2318.8	2.1715	0.98505	0.014949	0.029899	0.1418	TRUE
eyfpwt_homoharringtonine_bc1_total_vs_eyfpwt_untreated_bc1_total	TRA2B_3_4	TRA2B	8042.4	8749.7	8042.4	8749.7	0.12159	250140	106160	2.1709	0.98503	0.01497	0.02994	0.14186000000000001	TRUE
eyfpwt_homoharringtonine_bc1_total_vs_eyfpwt_untreated_bc1_total	PIWIL3_2_3	PIWIL3	3956.5	3460.5	3956.5	3460.5	-0.19323	123050	52225	2.1708	0.014973	0.98503	0.029946	0.14186000000000001	FALSE
eyfpwt_homoharringtonine_bc1_total_vs_eyfpwt_untreated_bc1_total	FEN1_4_1	FEN1	4147.7	3640	4147.7	3640	-0.1883	128850	54747	2.1696	0.015019	0.98498	0.030037	0.14222	FALSE
eyfpwt_homoharringtonine_bc1_total_vs_eyfpwt_untreated_bc1_total	DBT_4_1	DBT	1491.3	1795.6	1491.3	1795.6	0.26774	46303	19685	2.169	0.98496	0.015042	0.030084	0.14235	TRUE
eyfpwt_homoharringtonine_bc1_total_vs_eyfpwt_untreated_bc1_total	MAP1B_4_1	MAP1B	1112.9	850.06	1112.9	850.06	-0.38832	34549	14690	2.1688	0.015049	0.98495	0.030098	0.14235	FALSE
eyfpwt_homoharringtonine_bc1_total_vs_eyfpwt_untreated_bc1_total	EMB_4_1	EMB	1900.6	2244	1900.6	2244	0.23953	58973	25087	2.1683	0.98493	0.015068	0.030136	0.14245	TRUE
eyfpwt_homoharringtonine_bc1_total_vs_eyfpwt_untreated_bc1_total	IPO5_2_3	IPO5	3903.5	3411.7	3903.5	3411.7	-0.19422	120930	51524	2.1666	0.015134	0.98487	0.030269	0.143	FALSE
eyfpwt_homoharringtonine_bc1_total_vs_eyfpwt_untreated_bc1_total	FUS_3_4	FUS	2849.4	3269.5	2849.4	3269.5	0.19833	88229	37611	2.166	0.98485	0.015154	0.030309	0.14311	TRUE
eyfpwt_homoharringtonine_bc1_total_vs_eyfpwt_untreated_bc1_total	HERC5_3_4	HERC5	689.19	895.73	689.19	895.73	0.37769	21331	9097	2.1656	0.98483	0.015172	0.030345	0.14315	TRUE
eyfpwt_homoharringtonine_bc1_total_vs_eyfpwt_untreated_bc1_total	CADM1_1_2	CADM1	222.97	340.44	222.97	340.44	0.60832	6899.5	2943.1	2.1653	0.98482	0.015183	0.030365	0.14315	TRUE
eyfpwt_homoharringtonine_bc1_total_vs_eyfpwt_untreated_bc1_total	DZIP3_2_3	DZIP3	3436.3	3897.4	3436.3	3897.4	0.18162	106330	45357	2.1653	0.98482	0.015183	0.030366	0.14315	TRUE
eyfpwt_homoharringtonine_bc1_total_vs_eyfpwt_untreated_bc1_total	FARSB_1_2	FARSB	468.14	638.33	468.14	638.33	0.44652	14481	6179.3	2.1649	0.9848	0.015197	0.030393	0.1432	TRUE
eyfpwt_homoharringtonine_bc1_total_vs_eyfpwt_untreated_bc1_total	PNISR_3_4	PNISR	3517.4	3983.6	3517.4	3983.6	0.17952	108680	46428	2.1637	0.98476	0.015244	0.030487	0.14356	TRUE
eyfpwt_homoharringtonine_bc1_total_vs_eyfpwt_untreated_bc1_total	TDRD5_3_4	TDRD5	1193	1464.5	1193	1464.5	0.29555	36849	15748	2.1633	0.98474	0.015259	0.030517	0.14362	TRUE
eyfpwt_homoharringtonine_bc1_total_vs_eyfpwt_untreated_bc1_total	PRPF38A_4_1	PRPF38A	441.12	276.09	441.12	276.09	-0.67408	13617	5822.6	2.1627	0.015281	0.98472	0.030562	0.14376	FALSE
eyfpwt_homoharringtonine_bc1_total_vs_eyfpwt_untreated_bc1_total	AGO4_2_3	AGO4	3105.2	2667.5	3105.2	2667.5	-0.21913	95799	40987	2.1621	0.015306	0.98469	0.030612	0.14391	FALSE
eyfpwt_homoharringtonine_bc1_total_vs_eyfpwt_untreated_bc1_total	CCT8_3_4	CCT8	1074.3	1331.7	1074.3	1331.7	0.30955	33113	14181	2.1611	0.98465	0.015345	0.03069	0.1442	TRUE
eyfpwt_homoharringtonine_bc1_total_vs_eyfpwt_untreated_bc1_total	FAM98A_3_4	FAM98A	3308.9	2857.4	3308.9	2857.4	-0.21155	101900	43676	2.1602	0.01538	0.98462	0.03076	0.14433000000000001	FALSE
eyfpwt_homoharringtonine_bc1_total_vs_eyfpwt_untreated_bc1_total	DCPS_3_4	DCPS	2745.2	3156.3	2745.2	3156.3	0.20129	84535	36235	2.1601	0.98462	0.015383	0.030766	0.14433000000000001	TRUE
eyfpwt_homoharringtonine_bc1_total_vs_eyfpwt_untreated_bc1_total	TSFM_2_3	TSFM	1496.1	1192.6	1496.1	1192.6	-0.32691	46072	19748	2.1601	0.015384	0.98462	0.030767	0.14433000000000001	FALSE
eyfpwt_homoharringtonine_bc1_total_vs_eyfpwt_untreated_bc1_total	PNLDC1_2_3	PNLDC1	8373.5	7655.8	8373.5	7655.8	-0.12927	257580	110530	2.1589	0.015428	0.98457	0.030856	0.14467	FALSE
eyfpwt_homoharringtonine_bc1_total_vs_eyfpwt_untreated_bc1_total	EPS8L3_3_4	EPS8L3	425.67	587.47	425.67	587.47	0.46383	13089	5618.7	2.1585	0.98455	0.015446	0.030892	0.14469	TRUE
eyfpwt_homoharringtonine_bc1_total_vs_eyfpwt_untreated_bc1_total	CARHSP1_3_4	CARHSP1	188.22	295.81	188.22	295.81	0.64945	5787.5	2484.5	2.1585	0.98455	0.015448	0.030895	0.14469	TRUE
eyfpwt_homoharringtonine_bc1_total_vs_eyfpwt_untreated_bc1_total	NOC3L_3_4	NOC3L	743.24	956.97	743.24	956.97	0.36421	22840	9810.4	2.1579	0.98453	0.015469	0.030939	0.14482	TRUE
eyfpwt_homoharringtonine_bc1_total_vs_eyfpwt_untreated_bc1_total	DBI_1_2	DBI	3209.4	3653.5	3209.4	3653.5	0.18691	98598	42363	2.1575	0.98452	0.015483	0.030966	0.14484	TRUE
eyfpwt_homoharringtonine_bc1_total_vs_eyfpwt_untreated_bc1_total	UCHL5_2_3	UCHL5	2286.7	1911.9	2286.7	1911.9	-0.25814	70239	30183	2.1574	0.015489	0.98451	0.030978	0.14484	FALSE
eyfpwt_homoharringtonine_bc1_total_vs_eyfpwt_untreated_bc1_total	DNAJC21_1_2	DNAJC21	409.26	567.75	409.26	567.75	0.47123	12558	5402.1	2.1563	0.98447	0.015532	0.031064	0.14517	TRUE
eyfpwt_homoharringtonine_bc1_total_vs_eyfpwt_untreated_bc1_total	PPIL4_1_2	PPIL4	3549.2	4015.7	3549.2	4015.7	0.17812	108830	46848	2.1555	0.98444	0.015563	0.031126	0.14538	TRUE
eyfpwt_homoharringtonine_bc1_total_vs_eyfpwt_untreated_bc1_total	SNUPN_3_4	SNUPN	3389	2933.2	3389	2933.2	-0.20832	103870	44733	2.155	0.01558	0.98442	0.03116	0.14546	FALSE
eyfpwt_homoharringtonine_bc1_total_vs_eyfpwt_untreated_bc1_total	RPL36AL_1_2	RPL36AL	268.34	140.12	268.34	140.12	-0.93249	8219.9	3542	2.1545	0.015601	0.9844	0.031202	0.14557	FALSE
eyfpwt_homoharringtonine_bc1_total_vs_eyfpwt_untreated_bc1_total	YY1_3_4	YY1	721.04	931.02	721.04	931.02	0.36829	22047	9517.4	2.1524	0.98432	0.015682	0.031365	0.14626	TRUE
eyfpwt_homoharringtonine_bc1_total_vs_eyfpwt_untreated_bc1_total	OTUD4_2_3	OTUD4	3592.6	3124.2	3592.6	3124.2	-0.20152	109740	47421	2.1513	0.015726	0.98427	0.031451	0.14658	FALSE
eyfpwt_homoharringtonine_bc1_total_vs_eyfpwt_untreated_bc1_total	MEX3A_1_2	MEX3A	2914.1	3335.9	2914.1	3335.9	0.19498	88968	38465	2.1508	0.98425	0.015746	0.031491	0.14669	TRUE
eyfpwt_homoharringtonine_bc1_total_vs_eyfpwt_untreated_bc1_total	TSR3_4_1	TSR3	602.31	794.02	602.31	794.02	0.39808	18375	7950.3	2.15	0.98422	0.015778	0.031556	0.14672	TRUE
eyfpwt_homoharringtonine_bc1_total_vs_eyfpwt_untreated_bc1_total	SMN1_3_4	SMN1	1103.3	843.84	1103.3	843.84	-0.38636	33655	14563	2.1499	0.015782	0.98422	0.031564	0.14672	FALSE
eyfpwt_homoharringtonine_bc1_total_vs_eyfpwt_untreated_bc1_total	ALKBH3_1_2	ALKBH3	3527	3990.8	3527	3990.8	0.1782	107570	46555	2.1497	0.98421	0.01579	0.031581	0.14672	TRUE
eyfpwt_homoharringtonine_bc1_total_vs_eyfpwt_untreated_bc1_total	PPRC1_4_1	PPRC1	724.9	935.17	724.9	935.17	0.36701	22108	9568.4	2.1496	0.98421	0.015792	0.031583	0.14672	TRUE
eyfpwt_homoharringtonine_bc1_total_vs_eyfpwt_untreated_bc1_total	ZCCHC13_4_1	ZCCHC13	915.05	678.81	915.05	678.81	-0.43031	27907	12078	2.1496	0.015792	0.98421	0.031584	0.14672	FALSE
eyfpwt_homoharringtonine_bc1_total_vs_eyfpwt_untreated_bc1_total	FKBP2_2_3	FKBP2	113.9	197.21	113.9	197.21	0.78664	3470.1	1503.4	2.1485	0.98414	0.015862	0.031723	0.14729	TRUE
eyfpwt_homoharringtonine_bc1_total_vs_eyfpwt_untreated_bc1_total	RNF17_4_1	RNF17	1670.8	1989.7	1670.8	1989.7	0.25185	50839	22054	2.1472	0.98411	0.01589	0.03178	0.14747	TRUE
eyfpwt_homoharringtonine_bc1_total_vs_eyfpwt_untreated_bc1_total	DNM1_3_4	DNM1	660.23	459.8	660.23	459.8	-0.521	20085	8714.7	2.147	0.015898	0.9841	0.031795	0.14747	FALSE
eyfpwt_homoharringtonine_bc1_total_vs_eyfpwt_untreated_bc1_total	C9ORF156_1_2	C9ORF156	3741.3	3264.3	3741.3	3264.3	-0.19671	113770	49383	2.1465	0.015916	0.98408	0.031832	0.14756	FALSE
eyfpwt_homoharringtonine_bc1_total_vs_eyfpwt_untreated_bc1_total	PRPF38A_3_4	PRPF38A	793.43	1013	793.43	1013	0.35209	24109	10473	2.1457	0.98405	0.015948	0.031896	0.14773	TRUE
eyfpwt_homoharringtonine_bc1_total_vs_eyfpwt_untreated_bc1_total	NOVA1_2_3	NOVA1	1609.1	1296.4	1609.1	1296.4	-0.31153	48888	21239	2.1456	0.015952	0.98405	0.031904	0.14773	FALSE
eyfpwt_homoharringtonine_bc1_total_vs_eyfpwt_untreated_bc1_total	WRAP53_4_1	WRAP53	3316.6	2867.8	3316.6	2867.8	-0.20969	100710	43778	2.1449	0.015979	0.98402	0.031957	0.1479	FALSE
eyfpwt_homoharringtonine_bc1_total_vs_eyfpwt_untreated_bc1_total	DNMT3B_3_4	DNMT3B	783.78	565.67	783.78	565.67	-0.46978	23786	10346	2.1444	0.016002	0.984	0.032005	0.14804	FALSE
eyfpwt_homoharringtonine_bc1_total_vs_eyfpwt_untreated_bc1_total	RNF113A_3_4	RNF113A	474.9	305.15	474.9	305.15	-0.63642	14408	6268.5	2.144	0.016016	0.98398	0.032031	0.14806	FALSE
eyfpwt_homoharringtonine_bc1_total_vs_eyfpwt_untreated_bc1_total	SNIP1_3_4	SNIP1	2001.9	1653.4	2001.9	1653.4	-0.27578	60726	26425	2.1439	0.016021	0.98398	0.032043	0.14806	FALSE
eyfpwt_homoharringtonine_bc1_total_vs_eyfpwt_untreated_bc1_total	MCTS1_1_2	MCTS1	2166	2528.4	2166	2528.4	0.22308	65661	28590	2.1432	0.98395	0.01605	0.032099	0.14824	TRUE
eyfpwt_homoharringtonine_bc1_total_vs_eyfpwt_untreated_bc1_total	RPP25L_1_2	RPP25L	2336.9	2713.1	2336.9	2713.1	0.21531	70795	30846	2.1425	0.98392	0.016077	0.032153	0.14837	TRUE
eyfpwt_homoharringtonine_bc1_total_vs_eyfpwt_untreated_bc1_total	HNRNPA0_4_1	HNRNPA0	1795.4	1465.6	1795.4	1465.6	-0.29264	54385	23698	2.1424	0.016081	0.98392	0.032162	0.14837	FALSE
eyfpwt_homoharringtonine_bc1_total_vs_eyfpwt_untreated_bc1_total	TRMT2B_1_2	TRMT2B	1301.2	1581.8	1301.2	1581.8	0.28158	39383	17175	2.1415	0.98388	0.016116	0.032231	0.14861	TRUE
eyfpwt_homoharringtonine_bc1_total_vs_eyfpwt_untreated_bc1_total	RBM15B_3_4	RBM15B	4212.3	3707.5	4212.3	3707.5	-0.18413	127440	55601	2.141	0.016136	0.98386	0.032272	0.14871	FALSE
eyfpwt_homoharringtonine_bc1_total_vs_eyfpwt_untreated_bc1_total	ERI1_2_3	ERI1	1484.5	1784.2	1484.5	1784.2	0.26509	44895	19595	2.1406	0.98385	0.016152	0.032305	0.14879	TRUE
eyfpwt_homoharringtonine_bc1_total_vs_eyfpwt_untreated_bc1_total	OSGEPL1_4_1	OSGEPL1	3186.3	2747.4	3186.3	2747.4	-0.21373	96308	42058	2.1401	0.016175	0.98382	0.032351	0.14888	FALSE
eyfpwt_homoharringtonine_bc1_total_vs_eyfpwt_untreated_bc1_total	PIH1D1_2_3	PIH1D1	2240.3	2608.3	2240.3	2608.3	0.21931	67704	29571	2.1399	0.98382	0.016183	0.032365	0.14888	TRUE
eyfpwt_homoharringtonine_bc1_total_vs_eyfpwt_untreated_bc1_total	CCAR1_3_4	CCAR1	2113.9	2471.3	2113.9	2471.3	0.22528	63875	27902	2.1397	0.98381	0.016189	0.032377	0.14888	TRUE
eyfpwt_homoharringtonine_bc1_total_vs_eyfpwt_untreated_bc1_total	TSEN15_4_1	TSEN15	659.26	459.8	659.26	459.8	-0.51889	19892	8702	2.1382	0.01625	0.98375	0.032501	0.14937	FALSE
eyfpwt_homoharringtonine_bc1_total_vs_eyfpwt_untreated_bc1_total	PMS1_3_4	PMS1	301.16	435.93	301.16	435.93	0.53211	9081.9	3975.1	2.1376	0.98373	0.016274	0.032549	0.14947	TRUE
eyfpwt_homoharringtonine_bc1_total_vs_eyfpwt_untreated_bc1_total	SBDS_1_2	SBDS	527.02	348.74	527.02	348.74	-0.5943	15892	6956.5	2.1375	0.016278	0.98372	0.032557	0.14947	FALSE
eyfpwt_homoharringtonine_bc1_total_vs_eyfpwt_untreated_bc1_total	PCNP_1_2	PCNP	280.89	411.02	280.89	411.02	0.5476	8467.3	3707.6	2.1372	0.98371	0.016291	0.032583	0.14951	TRUE
eyfpwt_homoharringtonine_bc1_total_vs_eyfpwt_untreated_bc1_total	FSCN1_2_3	FSCN1	4105.2	3607.8	4105.2	3607.8	-0.18627	123680	54187	2.1366	0.016317	0.98368	0.032633	0.14961	FALSE
eyfpwt_homoharringtonine_bc1_total_vs_eyfpwt_untreated_bc1_total	SMG1_1_2	SMG1	1289.6	1568.3	1289.6	1568.3	0.28212	38849	17022	2.1365	0.98368	0.01632	0.03264	0.14961	TRUE
eyfpwt_homoharringtonine_bc1_total_vs_eyfpwt_untreated_bc1_total	GTF3A_1_2	GTF3A	5342.6	4775.5	5342.6	4775.5	-0.16186	160820	70521	2.1356	0.016356	0.98364	0.032711	0.14986	FALSE
eyfpwt_homoharringtonine_bc1_total_vs_eyfpwt_untreated_bc1_total	DICER1_1_2	DICER1	2965.2	2542.9	2965.2	2542.9	-0.22158	89173	39140	2.1346	0.016396	0.9836	0.032791	0.15013	FALSE
eyfpwt_homoharringtonine_bc1_total_vs_eyfpwt_untreated_bc1_total	PHF5A_4_1	PHF5A	215.25	329.02	215.25	329.02	0.60987	6472.2	2841.2	2.1345	0.9836	0.016403	0.032805	0.15013	TRUE
eyfpwt_homoharringtonine_bc1_total_vs_eyfpwt_untreated_bc1_total	SLC3A2_4_1	SLC3A2	262.55	388.19	262.55	388.19	0.5624	7892.5	3465.5	2.1342	0.98359	0.016412	0.032825	0.15014	TRUE
eyfpwt_homoharringtonine_bc1_total_vs_eyfpwt_untreated_bc1_total	CARHSP1_4_1	CARHSP1	888.03	657.01	888.03	657.01	-0.43412	26685	11722	2.1338	0.01643	0.98357000000000006	0.03286	0.15022	FALSE
eyfpwt_homoharringtonine_bc1_total_vs_eyfpwt_untreated_bc1_total	ALKBH7_4_1	ALKBH7	2528.9	2918.7	2528.9	2918.7	0.20669	75938	33381	2.133	0.98354	0.016462	0.032924	0.15035	TRUE
eyfpwt_homoharringtonine_bc1_total_vs_eyfpwt_untreated_bc1_total	RPL41_4_1	RPL41	2262.5	2631.2	2262.5	2631.2	0.21766	67938	29865	2.133	0.98354	0.016462	0.032924	0.15035	TRUE
eyfpwt_homoharringtonine_bc1_total_vs_eyfpwt_untreated_bc1_total	MNEONGREEN_2_3	MNEONGREEN	1730.7	2053	1730.7	2053	0.24627	51951	22844	2.1327	0.98352	0.016476	0.032953	0.15041	TRUE
eyfpwt_homoharringtonine_bc1_total_vs_eyfpwt_untreated_bc1_total	FEN1_3_4	FEN1	4391.9	4905.3	4391.9	4905.3	0.15946	131780	57971	2.1322	0.98351	0.016494	0.032987	0.15048	TRUE
eyfpwt_homoharringtonine_bc1_total_vs_eyfpwt_untreated_bc1_total	GATB_2_3	GATB	289.57	157.77	289.57	157.77	-0.87201	8686.8	3822.3	2.132	0.016503	0.9835	0.033005	0.15049	FALSE
eyfpwt_homoharringtonine_bc1_total_vs_eyfpwt_untreated_bc1_total	WDR75_4_1	WDR75	854.24	1080.5	854.24	1080.5	0.33861	25593	11276	2.1306	0.98344	0.016561	0.033122	0.15094	TRUE
eyfpwt_homoharringtonine_bc1_total_vs_eyfpwt_untreated_bc1_total	RPL10_4_1	RPL10	2009.6	1662.8	2009.6	1662.8	-0.27321	60163	26526	2.1298	0.016594	0.98341	0.033187	0.1511	FALSE
eyfpwt_homoharringtonine_bc1_total_vs_eyfpwt_untreated_bc1_total	RPRD2_1_2	RPRD2	388.03	235.61	388.03	235.61	-0.71737	11616	5121.8	2.1297	0.016596	0.9834	0.033193	0.1511	FALSE
eyfpwt_homoharringtonine_bc1_total_vs_eyfpwt_untreated_bc1_total	MRPL21_3_4	MRPL21	1649.6	1963.8	1649.6	1963.8	0.25136	49347	21774	2.129	0.98337	0.016627	0.033254	0.1513	TRUE
eyfpwt_homoharringtonine_bc1_total_vs_eyfpwt_untreated_bc1_total	HLTF_2_3	HLTF	1290.5	1568.3	1290.5	1568.3	0.28105	38580	17035	2.1283	0.98334	0.016656	0.033313	0.15144	TRUE
eyfpwt_homoharringtonine_bc1_total_vs_eyfpwt_untreated_bc1_total	LIMA1_2_3	LIMA1	1323.4	1042.1	1323.4	1042.1	-0.34444	39557	17468	2.1282	0.016661	0.98334	0.033322	0.15144	FALSE
eyfpwt_homoharringtonine_bc1_total_vs_eyfpwt_untreated_bc1_total	AFF3_2_3	AFF3	1216.2	946.59	1216.2	946.59	-0.36124	36347	16053	2.128	0.01667	0.98333	0.033339	0.15144	FALSE
eyfpwt_homoharringtonine_bc1_total_vs_eyfpwt_untreated_bc1_total	RBM26_3_4	RBM26	2787.6	3195.8	2787.6	3195.8	0.19706	83294	36796	2.1278	0.98332	0.016678	0.033356	0.15144	TRUE
eyfpwt_homoharringtonine_bc1_total_vs_eyfpwt_untreated_bc1_total	WDR83_4_1	WDR83	1001	1245.5	1001	1245.5	0.31507	29903	13212	2.1276	0.98331	0.016686	0.033371	0.15144	TRUE
eyfpwt_homoharringtonine_bc1_total_vs_eyfpwt_untreated_bc1_total	WDR75_3_4	WDR75	200.77	91.338	200.77	91.338	-1.1277	5987.8	2650.1	2.1269	0.016713	0.98329	0.033426	0.15161	FALSE
eyfpwt_homoharringtonine_bc1_total_vs_eyfpwt_untreated_bc1_total	ZFC3H1_4_1	ZFC3H1	2926.6	2508.7	2926.6	2508.7	-0.22223	87342	38630	2.1265	0.016731	0.98327	0.033463	0.15166	FALSE
eyfpwt_homoharringtonine_bc1_total_vs_eyfpwt_untreated_bc1_total	ELP1_3_4	ELP1	3140.9	2708	3140.9	2708	-0.21391	93725	41459	2.1263	0.016737	0.98326	0.033474	0.15166	FALSE
eyfpwt_homoharringtonine_bc1_total_vs_eyfpwt_untreated_bc1_total	NLRP11_1_2	NLRP11	1671.8	1987.6	1671.8	1987.6	0.24951	49874	22067	2.1261	0.98325	0.016749	0.033498	0.15169	TRUE
eyfpwt_homoharringtonine_bc1_total_vs_eyfpwt_untreated_bc1_total	NGB_1_2	NGB	596.52	407.91	596.52	407.91	-0.54722	17788	7873.8	2.1256	0.016767	0.98323	0.033535	0.1517	FALSE
eyfpwt_homoharringtonine_bc1_total_vs_eyfpwt_untreated_bc1_total	RRP1_1_2	RRP1	1620.6	1309.9	1620.6	1309.9	-0.30694	48293	21392	2.1249	0.016799	0.9832	0.033598	0.1517	FALSE
eyfpwt_homoharringtonine_bc1_total_vs_eyfpwt_untreated_bc1_total	IGF2BP3_2_3	IGF2BP3	794.4	1012	794.4	1012	0.34886	23671	10486	2.1248	0.9832	0.0168	0.0336	0.1517	TRUE
eyfpwt_homoharringtonine_bc1_total_vs_eyfpwt_untreated_bc1_total	EEF1E1_1_2	EEF1E1	3275.1	3716.8	3275.1	3716.8	0.18249	97569	43230	2.1246	0.98319	0.01681	0.033619	0.1517	TRUE
eyfpwt_homoharringtonine_bc1_total_vs_eyfpwt_untreated_bc1_total	IGF2BP3_4_1	IGF2BP3	1451.7	1745.8	1451.7	1745.8	0.26594	43238	19162	2.1243	0.98318	0.016821	0.033642	0.1517	TRUE
eyfpwt_homoharringtonine_bc1_total_vs_eyfpwt_untreated_bc1_total	WDR3_4_1	WDR3	171.81	272.98	171.81	272.98	0.66483	5116.8	2267.9	2.1243	0.98317	0.016827	0.033654	0.1517	TRUE
eyfpwt_homoharringtonine_bc1_total_vs_eyfpwt_untreated_bc1_total	CHTOP_4_1	CHTOP	2505.8	2119.5	2505.8	2119.5	-0.24146	74625	33075	2.1242	0.016825	0.98318	0.033649	0.1517	FALSE
eyfpwt_homoharringtonine_bc1_total_vs_eyfpwt_untreated_bc1_total	MAT2A_2_3	MAT2A	2057.9	2408	2057.9	2408	0.22655	61282	27163	2.1242	0.98317	0.016828	0.033657	0.1517	TRUE
eyfpwt_homoharringtonine_bc1_total_vs_eyfpwt_untreated_bc1_total	MRPL35_2_3	MRPL35	669.88	470.18	669.88	470.18	-0.50977	19940	8842.1	2.1237	0.016847	0.98315	0.033693	0.1517	FALSE
eyfpwt_homoharringtonine_bc1_total_vs_eyfpwt_untreated_bc1_total	NAP1L4_3_4	NAP1L4	1033.8	1281.8	1033.8	1281.8	0.31002	30768	13645	2.1236	0.98315	0.016852	0.033705	0.1517	TRUE
eyfpwt_homoharringtonine_bc1_total_vs_eyfpwt_untreated_bc1_total	RRP12_4_1	RRP12	424.71	265.71	424.71	265.71	-0.67459	12640	5606	2.1236	0.016853	0.98315	0.033706	0.1517	FALSE
eyfpwt_homoharringtonine_bc1_total_vs_eyfpwt_untreated_bc1_total	PARK7_3_4	PARK7	4664.1	4137.2	4664.1	4137.2	-0.1729	138800	61564	2.1235	0.016856	0.98314	0.033712	0.1517	FALSE
eyfpwt_homoharringtonine_bc1_total_vs_eyfpwt_untreated_bc1_total	PEF1_4_1	PEF1	992.27	1235.1	992.27	1235.1	0.31557	29491	13098	2.1221	0.98309	0.016915	0.03383	0.15215	TRUE
eyfpwt_homoharringtonine_bc1_total_vs_eyfpwt_untreated_bc1_total	UBAP2_4_1	UBAP2	1771.2	1446.9	1771.2	1446.9	-0.29163	52603	23379	2.1213	0.016948	0.98305	0.033897	0.1523	FALSE
eyfpwt_homoharringtonine_bc1_total_vs_eyfpwt_untreated_bc1_total	CPEB3_1_2	CPEB3	2110	2464	2110	2464	0.22367	62663	27851	2.1213	0.98305	0.016949	0.033898	0.1523	TRUE
eyfpwt_homoharringtonine_bc1_total_vs_eyfpwt_untreated_bc1_total	RANBP6_1_2	RANBP6	1221	951.78	1221	951.78	-0.35907	36249	16117	2.1209	0.016965	0.98303	0.03393	0.15237	FALSE
eyfpwt_homoharringtonine_bc1_total_vs_eyfpwt_untreated_bc1_total	IFIT3_2_3	IFIT3	635.13	829.31	635.13	829.31	0.38432	18852	8383.5	2.1207	0.98303	0.016974	0.033948	0.15237	TRUE
eyfpwt_homoharringtonine_bc1_total_vs_eyfpwt_untreated_bc1_total	TFB1M_4_1	TFB1M	1427.6	1136.5	1427.6	1136.5	-0.32869	42360	18844	2.1204	0.016988	0.98301	0.033976	0.15241	FALSE
eyfpwt_homoharringtonine_bc1_total_vs_eyfpwt_untreated_bc1_total	HEXIM1_1_2	HEXIM1	470.08	303.08	470.08	303.08	-0.63153	13944	6204.8	2.1201	0.017	0.983	0.033999	0.15244	FALSE
eyfpwt_homoharringtonine_bc1_total_vs_eyfpwt_untreated_bc1_total	NCBP1_3_4	NCBP1	977.8	1218.5	977.8	1218.5	0.31725	28977	12906	2.119	0.98296	0.017045	0.034089	0.15273	TRUE
eyfpwt_homoharringtonine_bc1_total_vs_eyfpwt_untreated_bc1_total	RPS16_1_2	RPS16	302.12	435.93	302.12	435.93	0.5275	8952.3	3987.9	2.1189	0.98295	0.017049	0.034099	0.15273	TRUE
eyfpwt_homoharringtonine_bc1_total_vs_eyfpwt_untreated_bc1_total	EIF5AL1_4_1	EIF5AL1	4254.8	4756.8	4254.8	4756.8	0.16087	126010	56162	2.1184	0.98293	0.017071	0.034143	0.15284	TRUE
eyfpwt_homoharringtonine_bc1_total_vs_eyfpwt_untreated_bc1_total	TRIP6_1_2	TRIP6	1228.8	959.05	1228.8	959.05	-0.3572	36372	16219	2.1178	0.017096	0.9829	0.034191	0.15287	FALSE
eyfpwt_homoharringtonine_bc1_total_vs_eyfpwt_untreated_bc1_total	R3HDM2_2_3	R3HDM2	4331.1	3824.8	4331.1	3824.8	-0.1793	128170	57168	2.1175	0.017109	0.98289	0.034217	0.15287	FALSE
eyfpwt_homoharringtonine_bc1_total_vs_eyfpwt_untreated_bc1_total	NXF2_2_3	NXF2	562.74	745.23	562.74	745.23	0.4046	16652	7427.9	2.1175	0.98289	0.01711	0.03422	0.15287	TRUE
eyfpwt_homoharringtonine_bc1_total_vs_eyfpwt_untreated_bc1_total	MRPS10_3_4	MRPS10	225.87	341.48	225.87	341.48	0.59416	6683	2981.4	2.1173	0.98288	0.017115	0.034231	0.15287	TRUE
eyfpwt_homoharringtonine_bc1_total_vs_eyfpwt_untreated_bc1_total	CAVIN1_4_1	CAVIN1	4061.8	3571.5	4061.8	3571.5	-0.18552	120170	53613	2.1173	0.017119	0.98288	0.034238	0.15287	FALSE
eyfpwt_homoharringtonine_bc1_total_vs_eyfpwt_untreated_bc1_total	ALG13_1_2	ALG13	4078.2	3587.1	4078.2	3587.1	-0.18506	120580	53830	2.1166	0.017146	0.98285	0.034292	0.15304	FALSE
eyfpwt_homoharringtonine_bc1_total_vs_eyfpwt_untreated_bc1_total	MRPS18C_1_2	MRPS18C	3090.7	2663.3	3090.7	2663.3	-0.21464	91332	40796	2.116	0.017172	0.98283	0.034344	0.15319	FALSE
eyfpwt_homoharringtonine_bc1_total_vs_eyfpwt_untreated_bc1_total	METTL16_3_4	METTL16	1751.9	1430.3	1751.9	1430.3	-0.29247	51731	23125	2.1152	0.017206	0.98279	0.034412	0.1534	FALSE
eyfpwt_homoharringtonine_bc1_total_vs_eyfpwt_untreated_bc1_total	ZC3H12A_2_3	ZC3H12A	3400.6	3848.6	3400.6	3848.6	0.17853	100390	44886	2.1149	0.98278	0.017217	0.034435	0.1534	TRUE
eyfpwt_homoharringtonine_bc1_total_vs_eyfpwt_untreated_bc1_total	MAT1A_2_3	MAT1A	1979.7	1637.9	1979.7	1637.9	-0.27334	58437	26131	2.1148	0.017222	0.98278	0.034444	0.1534	FALSE
eyfpwt_homoharringtonine_bc1_total_vs_eyfpwt_untreated_bc1_total	MRPL50_4_1	MRPL50	1602.3	1909.8	1602.3	1909.8	0.25312	47272	21150	2.1143	0.98275	0.017245	0.03449	0.15352	TRUE
eyfpwt_homoharringtonine_bc1_total_vs_eyfpwt_untreated_bc1_total	RPL19_3_4	RPL19	1468.1	1173.9	1468.1	1173.9	-0.32244	43289	19379	2.1137	0.017271	0.98273	0.034542	0.1536	FALSE
eyfpwt_homoharringtonine_bc1_total_vs_eyfpwt_untreated_bc1_total	TMEM214_3_4	TMEM214	657.33	854.22	657.33	854.22	0.37747000000000003	19381	8676.5	2.1137	0.98273	0.017272	0.034544	0.1536	TRUE
eyfpwt_homoharringtonine_bc1_total_vs_eyfpwt_untreated_bc1_total	RBM4_4_1	RBM4	1561.8	1865.2	1561.8	1865.2	0.25597	46023	20615	2.1131	0.9827	0.017298	0.034595	0.15375	TRUE
eyfpwt_homoharringtonine_bc1_total_vs_eyfpwt_untreated_bc1_total	NDUFS6_4_1	NDUFS6	182.43	78.883	182.43	78.883	-1.1993	5361.2	2408	2.1125	0.017323	0.98268	0.034647	0.1539	FALSE
eyfpwt_homoharringtonine_bc1_total_vs_eyfpwt_untreated_bc1_total	CCDC124_4_1	CCDC124	3880.3	3402.3	3880.3	3402.3	-0.18959	114220	51218	2.1119	0.017346	0.98265	0.034693	0.15403	FALSE
eyfpwt_homoharringtonine_bc1_total_vs_eyfpwt_untreated_bc1_total	PHF3_3_4	PHF3	973.93	1213.3	973.93	1213.3	0.3168	28658	12856	2.1115	0.98264	0.017365	0.03473	0.15408	TRUE
eyfpwt_homoharringtonine_bc1_total_vs_eyfpwt_untreated_bc1_total	PCBP4_2_3	PCBP4	1996.1	1653.4	1996.1	1653.4	-0.2716	58725	26348	2.1113	0.017373	0.98263	0.034746	0.15408	FALSE
eyfpwt_homoharringtonine_bc1_total_vs_eyfpwt_untreated_bc1_total	TRMT11_3_4	TRMT11	953.66	1190.5	953.66	1190.5	0.31972	28047	12588	2.111	0.98261	0.017388	0.034776	0.15408	TRUE
eyfpwt_homoharringtonine_bc1_total_vs_eyfpwt_untreated_bc1_total	TDRD7_4_1	TDRD7	3305	3745.9	3305	3745.9	0.1806	97189	43625	2.1109	0.98261	0.017393	0.034785	0.15408	TRUE
eyfpwt_homoharringtonine_bc1_total_vs_eyfpwt_untreated_bc1_total	SECISBP2_1_2	SECISBP2	2704.6	3103.4	2704.6	3103.4	0.19836	79516	35700	2.1106	0.9826	0.017403	0.034805	0.15408	TRUE
eyfpwt_homoharringtonine_bc1_total_vs_eyfpwt_untreated_bc1_total	EXOSC1_2_3	EXOSC1	1810.8	2137.1	1810.8	2137.1	0.2389	53234	23902	2.1105	0.98259	0.017406	0.034812	0.15408	TRUE
eyfpwt_homoharringtonine_bc1_total_vs_eyfpwt_untreated_bc1_total	GPR161_2_3	GPR161	234.55	351.86	234.55	351.86	0.58302	6880	3096	2.1082	0.98249	0.017508	0.035016	0.1549	TRUE
eyfpwt_homoharringtonine_bc1_total_vs_eyfpwt_untreated_bc1_total	MRPS17_1_2	MRPS17	851.35	627.95	851.35	627.95	-0.4385	24954	11237	2.1074	0.017541	0.98246	0.035082	0.15511	FALSE
eyfpwt_homoharringtonine_bc1_total_vs_eyfpwt_untreated_bc1_total	RPTOR_2_3	RPTOR	253.86	375.73	253.86	375.73	0.56383	7426.2	3350.8	2.1053	0.98237	0.017631	0.035262	0.15583	TRUE
eyfpwt_homoharringtonine_bc1_total_vs_eyfpwt_untreated_bc1_total	MOV10_2_3	MOV10	7170.8	6523.4	7170.8	6523.4	-0.1365	209580	94652	2.1044	0.017672	0.98233	0.035343	0.15611	FALSE
eyfpwt_homoharringtonine_bc1_total_vs_eyfpwt_untreated_bc1_total	NIFK_3_4	NIFK	1712.3	1396	1712.3	1396	-0.29447	50033	22602	2.1041	0.017685	0.98232	0.035369	0.15615	FALSE
eyfpwt_homoharringtonine_bc1_total_vs_eyfpwt_untreated_bc1_total	GDI2_1_2	GDI2	1301.2	1025.5	1301.2	1025.5	-0.3432	37999	17175	2.1036	0.017708	0.98229	0.035415	0.15627	FALSE
eyfpwt_homoharringtonine_bc1_total_vs_eyfpwt_untreated_bc1_total	ATP5F1C_3_4	ATP5F1C	624.51	433.85	624.51	433.85	-0.52451	18176	8243.3	2.0999	0.017867	0.98213	0.035733	0.15759	FALSE
eyfpwt_homoharringtonine_bc1_total_vs_eyfpwt_untreated_bc1_total	NME1_2_3	NME1	3748.1	4215	3748.1	4215	0.16936	109030	49473	2.0995	0.98211	0.017887	0.035773	0.15765	TRUE
eyfpwt_homoharringtonine_bc1_total_vs_eyfpwt_untreated_bc1_total	H4C6_2_3	H4C6	2973	3388.8	2973	3388.8	0.18883	86478	39242	2.0994	0.98211	0.017891	0.035782	0.15765	TRUE
eyfpwt_homoharringtonine_bc1_total_vs_eyfpwt_untreated_bc1_total	LLPH_1_2	LLPH	2419.9	2044.7	2419.9	2044.7	-0.24292	70370	31941	2.0991	0.017904	0.9821	0.035809	0.15768	FALSE
eyfpwt_homoharringtonine_bc1_total_vs_eyfpwt_untreated_bc1_total	C1D_4_1	C1D	1637.1	1328.5	1637.1	1328.5	-0.30105	47589	21608	2.0987	0.017921	0.98208	0.035841	0.15775	FALSE
eyfpwt_homoharringtonine_bc1_total_vs_eyfpwt_untreated_bc1_total	SCAMP2_3_4	SCAMP2	99.42	175.41	99.42	175.41	0.81288	2887.2	1312.3	2.0977	0.98198	0.018022	0.036044	0.15831	TRUE
eyfpwt_homoharringtonine_bc1_total_vs_eyfpwt_untreated_bc1_total	PRPF6_4_1	PRPF6	1638	1329.6	1638	1329.6	-0.30077	47566	21621	2.0976	0.01797	0.98203	0.035939	0.15802	FALSE
eyfpwt_homoharringtonine_bc1_total_vs_eyfpwt_untreated_bc1_total	RBM43_3_4	RBM43	1393.8	1678.3	1393.8	1678.3	0.26781	40475	18398	2.0976	0.98203	0.01797	0.03594	0.15802	TRUE
eyfpwt_homoharringtonine_bc1_total_vs_eyfpwt_untreated_bc1_total	NARS2_4_1	NARS2	2886.1	3295.4	2886.1	3295.4	0.19129	83779	38095	2.0972	0.98201	0.017986	0.035972	0.15808	TRUE
eyfpwt_homoharringtonine_bc1_total_vs_eyfpwt_untreated_bc1_total	SKIC8_4_1	SKIC8	304.05	171.26	304.05	171.26	-0.82448	8817.2	4013.4	2.0962	0.018033	0.98197	0.036066	0.15833	FALSE
eyfpwt_homoharringtonine_bc1_total_vs_eyfpwt_untreated_bc1_total	ERI3_2_3	ERI3	1204.6	940.36	1204.6	940.36	-0.35696	34918	15901	2.0957	0.018054	0.98195	0.036108	0.15843	FALSE
eyfpwt_homoharringtonine_bc1_total_vs_eyfpwt_untreated_bc1_total	NQO1_4_1	NQO1	312.74	447.35	312.74	447.35	0.51505	9059.6	4128	2.0951	0.98192	0.018082	0.036165	0.15852	TRUE
eyfpwt_homoharringtonine_bc1_total_vs_eyfpwt_untreated_bc1_total	CARS1_1_2	CARS1	1261.6	991.22	1261.6	991.22	-0.34764	36546	16652	2.0951	0.018083	0.98192	0.036165	0.15852	FALSE
eyfpwt_homoharringtonine_bc1_total_vs_eyfpwt_untreated_bc1_total	TYW1_1_2	TYW1	421.81	578.13	421.81	578.13	0.45386	12217	5567.7	2.0949	0.98191	0.018091	0.036182	0.15852	TRUE
eyfpwt_homoharringtonine_bc1_total_vs_eyfpwt_untreated_bc1_total	RCC2_1_2	RCC2	729.73	524.15	729.73	524.15	-0.47659	21130	9632.1	2.0946	0.018103	0.9819	0.036205	0.15854	FALSE
eyfpwt_homoharringtonine_bc1_total_vs_eyfpwt_untreated_bc1_total	NONO_2_3	NONO	2404.4	2777.5	2404.4	2777.5	0.20801	69591	31737	2.0941	0.98188	0.018124	0.036248	0.1586	TRUE
eyfpwt_homoharringtonine_bc1_total_vs_eyfpwt_untreated_bc1_total	DAZ4_2_3	DAZ4	370.65	224.19	370.65	224.19	-0.7228	10726	4892.5	2.0939	0.018133	0.98187	0.036267	0.1586	FALSE
eyfpwt_homoharringtonine_bc1_total_vs_eyfpwt_untreated_bc1_total	NUP93_3_4	NUP93	125.48	210.7	125.48	210.7	0.74309	3631	1656.3	2.0939	0.98185	0.018152	0.036305	0.1586	TRUE
eyfpwt_homoharringtonine_bc1_total_vs_eyfpwt_untreated_bc1_total	DHX16_2_3	DHX16	1629.3	1322.3	1629.3	1322.3	-0.30101	47129	21507	2.0935	0.018152	0.98185	0.036304	0.1586	FALSE
eyfpwt_homoharringtonine_bc1_total_vs_eyfpwt_untreated_bc1_total	MARK2_1_2	MARK2	4148.6	4638.5	4148.6	4638.5	0.16099	119990	54760	2.0934	0.98184	0.018156	0.036312	0.1586	TRUE
eyfpwt_homoharringtonine_bc1_total_vs_eyfpwt_untreated_bc1_total	PSMB3_4_1	PSMB3	216.22	327.99	216.22	327.99	0.5989	6246.3	2853.9	2.0922	0.98179	0.018211	0.036421	0.15889	TRUE
eyfpwt_homoharringtonine_bc1_total_vs_eyfpwt_untreated_bc1_total	COA6_2_3	COA6	2069.5	2415.3	2069.5	2415.3	0.22281	59780	27316	2.0921	0.98178	0.018215	0.036431	0.15889	TRUE
eyfpwt_homoharringtonine_bc1_total_vs_eyfpwt_untreated_bc1_total	ALKBH6_2_3	ALKBH6	1212.3	1477	1212.3	1477	0.28463	35013	16002	2.0919	0.98178	0.018225	0.03645	0.15889	TRUE
eyfpwt_homoharringtonine_bc1_total_vs_eyfpwt_untreated_bc1_total	APOBEC3A_1_2	APOBEC3A	1129.3	873.94	1129.3	873.94	-0.3695	32615	14907	2.0919	0.018226	0.98177	0.036451	0.15889	FALSE
eyfpwt_homoharringtonine_bc1_total_vs_eyfpwt_untreated_bc1_total	AGO3_3_4	AGO3	2726.8	2330.2	2726.8	2330.2	-0.22671	78674	35993	2.0908	0.018271	0.98173	0.036542	0.15914	FALSE
eyfpwt_homoharringtonine_bc1_total_vs_eyfpwt_untreated_bc1_total	NOB1_2_3	NOB1	541.5	718.25	541.5	718.25	0.40686	15619	7147.6	2.0906	0.98172	0.018283	0.036567	0.15914	TRUE
eyfpwt_homoharringtonine_bc1_total_vs_eyfpwt_untreated_bc1_total	MTERF1_4_1	MTERF1	534.75	359.12	534.75	359.12	-0.57306	15422	7058.4	2.0904	0.018291	0.98171	0.036583	0.15914	FALSE
eyfpwt_homoharringtonine_bc1_total_vs_eyfpwt_untreated_bc1_total	POLR2J2_4_1	POLR2J2	1027	783.64	1027	783.64	-0.38977	29618	13556	2.0904	0.018292	0.98171	0.036584	0.15914	FALSE
eyfpwt_homoharringtonine_bc1_total_vs_eyfpwt_untreated_bc1_total	STIP1_1_2	STIP1	1434.4	1146.9	1434.4	1146.9	-0.3224	41312	18933	2.089	0.018352	0.98165	0.036705	0.15959	FALSE
eyfpwt_homoharringtonine_bc1_total_vs_eyfpwt_untreated_bc1_total	ATP5F1A_4_1	ATP5F1A	1055	808.55	1055	808.55	-0.38344	30373	13926	2.0886	0.018373	0.98163	0.036746	0.15969	FALSE
eyfpwt_homoharringtonine_bc1_total_vs_eyfpwt_untreated_bc1_total	SAFB2_2_3	SAFB2	2486.5	2864.7	2486.5	2864.7	0.2042	71521	32820	2.0877	0.98159	0.018414	0.036828	0.15996	TRUE
eyfpwt_homoharringtonine_bc1_total_vs_eyfpwt_untreated_bc1_total	TMPO_4_1	TMPO	2271.2	1909.8	2271.2	1909.8	-0.24994	65318	29979	2.0875	0.018423	0.98158	0.036846	0.15996	FALSE
eyfpwt_homoharringtonine_bc1_total_vs_eyfpwt_untreated_bc1_total	TNRC6A_2_3	TNRC6A	694.98	894.7	694.98	894.7	0.36397	19944	9173.4	2.0852	0.98148	0.018525	0.03705	0.16074	TRUE
eyfpwt_homoharringtonine_bc1_total_vs_eyfpwt_untreated_bc1_total	MRPL18_4_1	MRPL18	810.81	1026.5	810.81	1026.5	0.33995	23264	10702	2.0851	0.98147	0.018531	0.037062	0.16074	TRUE
eyfpwt_homoharringtonine_bc1_total_vs_eyfpwt_untreated_bc1_total	EXOSC2_2_3	EXOSC2	1179.5	1439.6	1179.5	1439.6	0.28724	33820	15569	2.0843	0.98144	0.018565	0.03713	0.16095	TRUE
eyfpwt_homoharringtonine_bc1_total_vs_eyfpwt_untreated_bc1_total	MARS2_4_1	MARS2	1894.8	1565.2	1894.8	1565.2	-0.27552	54312	25010	2.084	0.018579	0.98142	0.037158	0.16099	FALSE
eyfpwt_homoharringtonine_bc1_total_vs_eyfpwt_untreated_bc1_total	SIDT2_1_2	SIDT2	1607.1	1303.6	1607.1	1303.6	-0.30174	46055	21213	2.0838	0.018591	0.98141	0.037182	0.16102	FALSE
eyfpwt_homoharringtonine_bc1_total_vs_eyfpwt_untreated_bc1_total	WDR33_2_3	WDR33	375.48	522.08	375.48	522.08	0.47445	10745	4956.2	2.0823	0.98134	0.018655	0.037311	0.16149	TRUE
eyfpwt_homoharringtonine_bc1_total_vs_eyfpwt_untreated_bc1_total	TPD52L2_4_1	TPD52L2	2461.4	2836.7	2461.4	2836.7	0.20465	70418	32489	2.082	0.98133	0.018669	0.037339	0.16153	TRUE
eyfpwt_homoharringtonine_bc1_total_vs_eyfpwt_untreated_bc1_total	PSPC1_2_3	PSPC1	1441.1	1728.2	1441.1	1728.2	0.26188	41196	19022	2.0812	0.98129	0.018708	0.037416	0.16179	TRUE
eyfpwt_homoharringtonine_bc1_total_vs_eyfpwt_untreated_bc1_total	HAS1_3_4	HAS1	1488.4	1196.7	1488.4	1196.7	-0.31444	42538	19646	2.081	0.018719	0.98128	0.037438	0.1618	FALSE
eyfpwt_homoharringtonine_bc1_total_vs_eyfpwt_untreated_bc1_total	RPS28_4_1	RPS28	1291.5	1563.1	1291.5	1563.1	0.27519	36889	17047	2.0804	0.98125	0.018746	0.037493	0.16196	TRUE
eyfpwt_homoharringtonine_bc1_total_vs_eyfpwt_untreated_bc1_total	LDHB_2_3	LDHB	3443	2999.6	3443	2999.6	-0.19884	98310	45447	2.08	0.018763	0.98124	0.037526	0.16202	FALSE
eyfpwt_homoharringtonine_bc1_total_vs_eyfpwt_untreated_bc1_total	N4BP1_1_2	N4BP1	547.29	370.54	547.29	370.54	-0.56143	15621	7224.1	2.0796	0.018781	0.98122	0.037563	0.16209	FALSE
eyfpwt_homoharringtonine_bc1_total_vs_eyfpwt_untreated_bc1_total	IDH1_3_4	IDH1	21.235	56.048	21.235	56.048	1.3593	605.96	280.3	2.0794	0.97907	0.020935	0.041869	0.173	TRUE
[truncated: 278,787 more rows]
