# Supplementary material for: Decoding RNA Metabolism by RNA-linked CRISPR Screening in Human Cells
Source: bioRxiv. 2024 Jul 26:2024.07.25.605204. Preprint. [Version 1] doi: 10.1101/2024.07.25.605204 (PMC11291135; doi:10.1101/2024.07.25.605204)
Supplement: Supplement 1 [file media-1.zip › table_s8_mageck_gene_summary.csv]

comparison	id	num	neg_score	neg_p_value	neg_fdr	neg_rank	neg_goodsgrna	neg_lfc	pos_score	pos_p_value	pos_fdr	pos_rank	pos_goodsgrna	pos_lfc
eyfpwt_homoharringtonine_bc1_total_vs_eyfpwt_untreated_bc1_total	GCN1	4	1	1	NA	2186	0	0.64232	7.7556e-10	2.2646e-6	6.5e-4	1	4	0.64232
eyfpwt_homoharringtonine_bc1_total_vs_eyfpwt_untreated_bc1_total	PDIA4	4	0.020146	0.058634	NA	140	2	0.2664	1.5873e-4	6.3636e-4	NA	2	2	0.2664
eyfpwt_homoharringtonine_bc1_total_vs_eyfpwt_untreated_bc1_total	PTCD2	4	0.047159	0.11392	NA	249	1	0.17335	2.3194e-4	9.4888e-4	NA	3	1	0.17335
eyfpwt_homoharringtonine_bc1_total_vs_eyfpwt_untreated_bc1_total	TNPO3	4	0.90130999999999994	0.90228	NA	1960	0	0.39844	3.1224e-4	0.0012342	0.120485	4	3	0.39844
eyfpwt_homoharringtonine_bc1_total_vs_eyfpwt_untreated_bc1_total	EIF3A	3	0.60737	0.61779	NA	1425	1	0.75275	5.2183e-4	0.0016509	NA	5	2	0.75275
eyfpwt_homoharringtonine_bc1_total_vs_eyfpwt_untreated_bc1_total	NXF2B	4	0.99816	0.99824	NA	2182	0	0.36909	6.4319e-4	0.002507	0.120485	6	4	0.36909
eyfpwt_homoharringtonine_bc1_total_vs_eyfpwt_untreated_bc1_total	CISD2	4	0.54955	0.63002	NA	1348	1	0.27735	6.634e-4	0.0025885	0.120485	7	3	0.27735
eyfpwt_homoharringtonine_bc1_total_vs_eyfpwt_untreated_bc1_total	NOL7	4	0.6555	0.69063	NA	1492	1	0.27046	6.8075e-4	0.0026383	0.120485	8	3	0.27046
eyfpwt_homoharringtonine_bc1_total_vs_eyfpwt_untreated_bc1_total	EIF5A2	4	0.99932	0.99942	NA	2185	0	0.27492	6.8429e-4	0.0026609	0.120485	9	4	0.27492
eyfpwt_homoharringtonine_bc1_total_vs_eyfpwt_untreated_bc1_total	FASTKD1	4	0.99883	0.99887	NA	2184	0	0.39405	7.6618e-4	0.0029463	0.120485	10	4	0.39405
eyfpwt_homoharringtonine_bc1_total_vs_eyfpwt_untreated_bc1_total	METTL5	4	0.059182	0.13714	NA	293	1	0.30337	8.6424e-4	0.0033585	0.120485	11	3	0.30337
eyfpwt_homoharringtonine_bc1_total_vs_eyfpwt_untreated_bc1_total	POLR2F	4	0.78988	0.792	NA	1733	1	0.088569	0.0011593	0.0044455	NA	12	1	0.088569
eyfpwt_homoharringtonine_bc1_total_vs_eyfpwt_untreated_bc1_total	PHF3	4	0.99866	0.99874	NA	2183	0	0.29681	0.0013396	0.0051022	0.162704	13	4	0.29681
eyfpwt_homoharringtonine_bc1_total_vs_eyfpwt_untreated_bc1_total	RBM25	4	0.28183	0.42102	NA	939	2	0.21384	0.0016228	0.0061258	NA	14	2	0.21384
eyfpwt_homoharringtonine_bc1_total_vs_eyfpwt_untreated_bc1_total	NKAP	4	0.26662	0.40475	NA	904	2	0.13401	0.0016933	0.0064021	NA	15	2	0.13401
eyfpwt_homoharringtonine_bc1_total_vs_eyfpwt_untreated_bc1_total	SETD1A	4	0.99529	0.99541	NA	2176	0	0.31721	0.0017329	0.0065154	0.163192	16	4	0.31721
eyfpwt_homoharringtonine_bc1_total_vs_eyfpwt_untreated_bc1_total	PTBP3	4	0.99808	0.99819	NA	2181	0	0.29844	0.0019186	0.0072174	0.163192	17	4	0.29844
eyfpwt_homoharringtonine_bc1_total_vs_eyfpwt_untreated_bc1_total	METTL2B	4	0.6148	0.66595	NA	1434	1	0.13101	0.002086	0.0077745	0.163192	18	3	0.13101
eyfpwt_homoharringtonine_bc1_total_vs_eyfpwt_untreated_bc1_total	SMAD9	4	0.9723	0.97232	NA	2117	0	0.19794	0.0024462	0.0091152	0.163192	19	3	0.19794
eyfpwt_homoharringtonine_bc1_total_vs_eyfpwt_untreated_bc1_total	USO1	4	0.96935	0.96928	NA	2108	0	0.39075	0.0025012	0.0092329	0.163192	20	3	0.39075
eyfpwt_homoharringtonine_bc1_total_vs_eyfpwt_untreated_bc1_total	CCT7	4	0.084571	0.18533	0.231448	407	3	-0.30237000000000003	0.0025492	0.0093779	NA	21	1	-0.30237000000000003
eyfpwt_homoharringtonine_bc1_total_vs_eyfpwt_untreated_bc1_total	KHSRP	4	0.94361	0.94421	NA	2046	0	0.13006	0.002727	0.0099893	NA	22	2	0.13006
eyfpwt_homoharringtonine_bc1_total_vs_eyfpwt_untreated_bc1_total	CALR3	4	0.99712	0.99724	NA	2180	0	0.14815	0.0028808	0.010524	0.163192	23	4	0.14815
eyfpwt_homoharringtonine_bc1_total_vs_eyfpwt_untreated_bc1_total	CHD3	4	0.84778	0.84835	NA	1852	0	0.29254	0.0029675	0.010823	0.163192	24	3	0.29254
eyfpwt_homoharringtonine_bc1_total_vs_eyfpwt_untreated_bc1_total	GCFC2	4	0.9739	0.97396	NA	2121	0	0.21828	0.0033646	0.012172	NA	25	2	0.21828
eyfpwt_homoharringtonine_bc1_total_vs_eyfpwt_untreated_bc1_total	EEF1E1	4	0.99654	0.99663	NA	2179	0	0.21023	0.003456	0.012449	0.163192	26	4	0.21023
eyfpwt_homoharringtonine_bc1_total_vs_eyfpwt_untreated_bc1_total	POLR2K	4	0.98051	0.98056	NA	2141	0	0.95423	0.0035798	0.012811	0.163192	27	3	0.95423
eyfpwt_homoharringtonine_bc1_total_vs_eyfpwt_untreated_bc1_total	FTSJ1	4	0.40625	0.55418	NA	1190	1	0.028818	0.0039376	0.014025	NA	28	1	0.028818
eyfpwt_homoharringtonine_bc1_total_vs_eyfpwt_untreated_bc1_total	MPP4	4	0.99604	0.9961	NA	2178	0	0.21876	0.0039572	0.014111	0.163192	29	4	0.21876
eyfpwt_homoharringtonine_bc1_total_vs_eyfpwt_untreated_bc1_total	PSMC4	4	0.75134	0.75951	NA	1657	1	1.1064	0.0039862	0.014183	0.163192	30	3	1.1064
eyfpwt_homoharringtonine_bc1_total_vs_eyfpwt_untreated_bc1_total	EIF3D	4	0.98482	0.98486	NA	2151	0	0.26382	0.0040667	0.014464	0.163192	31	3	0.26382
eyfpwt_homoharringtonine_bc1_total_vs_eyfpwt_untreated_bc1_total	DHX36	4	0.9959	0.99598	NA	2177	0	0.20212	0.0040982	0.014555	0.163192	32	4	0.20212
eyfpwt_homoharringtonine_bc1_total_vs_eyfpwt_untreated_bc1_total	ELP4	4	0.96588	0.96594	NA	2097	0	0.40924	0.0041369	0.014654	0.163192	33	3	0.40924
eyfpwt_homoharringtonine_bc1_total_vs_eyfpwt_untreated_bc1_total	WDR36	4	0.21701	0.3513	NA	787	1	0.19739	0.0042433	0.014949	0.163192	34	3	0.19739
eyfpwt_homoharringtonine_bc1_total_vs_eyfpwt_untreated_bc1_total	LARP4B	4	0.95129	0.95159	NA	2059	0	0.12079	0.0044001	0.015497	NA	35	2	0.12079
eyfpwt_homoharringtonine_bc1_total_vs_eyfpwt_untreated_bc1_total	CWF19L2	4	0.85995	0.86065	NA	1878	0	0.27991	0.0044235	0.015565	0.163192	36	3	0.27991
eyfpwt_homoharringtonine_bc1_total_vs_eyfpwt_untreated_bc1_total	SRRM2	4	0.97642	0.97637	NA	2131	0	0.25624	0.0046073	0.016167	0.163192	37	3	0.25624
eyfpwt_homoharringtonine_bc1_total_vs_eyfpwt_untreated_bc1_total	RPL3L	4	0.99124	0.99141	NA	2165	0	0.23992	0.0048262	0.016933	0.163192	38	4	0.23992
eyfpwt_homoharringtonine_bc1_total_vs_eyfpwt_untreated_bc1_total	RO60	4	0.13656	0.26535	NA	596	2	-0.064918	0.0048624	0.017064	NA	39	1	-0.064918
eyfpwt_homoharringtonine_bc1_total_vs_eyfpwt_untreated_bc1_total	DBR1	4	0.92888	0.92953	NA	2021	0	0.34714	0.0049088	0.017236	NA	40	2	0.34714
eyfpwt_homoharringtonine_bc1_total_vs_eyfpwt_untreated_bc1_total	XPOT	4	0.99122	0.9914	NA	2164	0	0.2343	0.0052195	0.018251	0.163192	41	4	0.2343
eyfpwt_homoharringtonine_bc1_total_vs_eyfpwt_untreated_bc1_total	RPP30	4	0.68418	0.70994	NA	1539	1	0.32306	0.005223	0.018255	0.163192	42	3	0.32306
eyfpwt_homoharringtonine_bc1_total_vs_eyfpwt_untreated_bc1_total	HNRNPC	4	0.94457	0.94518	NA	2047	0	0.26773	0.0053245	0.018568	0.163192	43	3	0.26773
eyfpwt_homoharringtonine_bc1_total_vs_eyfpwt_untreated_bc1_total	DHCR7	4	0.83059	0.83104	NA	1814	0	0.48248	0.005365	0.018645	0.163192	44	3	0.48248
eyfpwt_homoharringtonine_bc1_total_vs_eyfpwt_untreated_bc1_total	ZNF768	4	0.99463	0.99469	NA	2175	0	0.13816	0.0053746	0.018658	0.163192	45	4	0.13816
eyfpwt_homoharringtonine_bc1_total_vs_eyfpwt_untreated_bc1_total	NSA2	4	0.99428	0.99439	NA	2174	0	0.40326	0.0057235	0.019791	0.163192	46	4	0.40326
eyfpwt_homoharringtonine_bc1_total_vs_eyfpwt_untreated_bc1_total	DIAPH1	3	0.43222	0.49186	NA	1231	1	0.22001	0.0057301	0.015651	NA	47	2	0.22001
eyfpwt_homoharringtonine_bc1_total_vs_eyfpwt_untreated_bc1_total	RPS19BP1	4	0.38429	0.53124	NA	1143	1	0.38592	0.0057894	0.019994	0.163192	48	3	0.38592
eyfpwt_homoharringtonine_bc1_total_vs_eyfpwt_untreated_bc1_total	STK10	4	0.99249	0.99254	NA	2169	0	0.24189	0.0058734	0.020244	0.163192	49	4	0.24189
eyfpwt_homoharringtonine_bc1_total_vs_eyfpwt_untreated_bc1_total	MRM2	4	0.83496	0.83538	NA	1823	0	0.30574	0.0059099	0.020402	NA	50	2	0.30574
eyfpwt_homoharringtonine_bc1_total_vs_eyfpwt_untreated_bc1_total	ZGPAT	4	0.99407	0.9942	NA	2173	0	0.20035	0.0059289	0.02047	0.163192	51	4	0.20035
eyfpwt_homoharringtonine_bc1_total_vs_eyfpwt_untreated_bc1_total	UBE2L3	4	0.28424	0.4237	NA	945	1	0.27814	0.0059518	0.020533	NA	52	2	0.27814
eyfpwt_homoharringtonine_bc1_total_vs_eyfpwt_untreated_bc1_total	RPL7	4	0.55942	0.63527	NA	1359	1	-0.1167	0.0062484	0.021489	NA	53	1	-0.1167
eyfpwt_homoharringtonine_bc1_total_vs_eyfpwt_untreated_bc1_total	PIH1D1	4	0.99335	0.99345	NA	2172	0	0.2032	0.0066538	0.022871	0.170986	54	4	0.2032
eyfpwt_homoharringtonine_bc1_total_vs_eyfpwt_untreated_bc1_total	DNAJC21	4	0.45223	0.58311	NA	1252	1	0.38213	0.0067014	0.022984	0.170986	55	3	0.38213
eyfpwt_homoharringtonine_bc1_total_vs_eyfpwt_untreated_bc1_total	DDX47	3	0.51921	0.55044	NA	1320	1	0.33427	0.0067696	0.018278	NA	56	2	0.33427
eyfpwt_homoharringtonine_bc1_total_vs_eyfpwt_untreated_bc1_total	IMP4	4	0.89733	0.89849	NA	1953	0	0.51896	0.0069089	0.023645	0.170986	57	3	0.51896
eyfpwt_homoharringtonine_bc1_total_vs_eyfpwt_untreated_bc1_total	GAR1	4	0.99302	0.99314	NA	2171	0	0.19476	0.0069841	0.023831	0.170986	58	4	0.19476
eyfpwt_homoharringtonine_bc1_total_vs_eyfpwt_untreated_bc1_total	NDRG4	4	0.92261	0.9234	NA	2007	0	0.046419	0.0071715	0.024465	NA	59	1	0.046419
eyfpwt_homoharringtonine_bc1_total_vs_eyfpwt_untreated_bc1_total	SNW1	4	0.99281	0.99293	NA	2170	0	0.66137	0.007188	0.024506	0.171539	60	4	0.66137
eyfpwt_homoharringtonine_bc1_total_vs_eyfpwt_untreated_bc1_total	DDX10	3	0.71793	0.71892	NA	1595	0	0.4984	0.007463	0.020117	NA	61	2	0.4984
eyfpwt_homoharringtonine_bc1_total_vs_eyfpwt_untreated_bc1_total	ZMAT3	4	0.99229	0.99237	NA	2168	0	0.15626	0.0077053	0.026086	0.174704	62	4	0.15626
eyfpwt_homoharringtonine_bc1_total_vs_eyfpwt_untreated_bc1_total	RPL24	4	0.31443	0.4561	NA	995	2	0.21899	0.0077899	0.02634	NA	63	2	0.21899
eyfpwt_homoharringtonine_bc1_total_vs_eyfpwt_untreated_bc1_total	TRA2B	4	0.99212	0.99223	NA	2167	0	0.13812	0.0078756	0.026621	0.174704	64	4	0.13812
eyfpwt_homoharringtonine_bc1_total_vs_eyfpwt_untreated_bc1_total	NONO	4	0.91485	0.91577	NA	1991	0	0.29531	0.0079238	0.026784	0.174704	65	3	0.29531
eyfpwt_homoharringtonine_bc1_total_vs_eyfpwt_untreated_bc1_total	SETX	4	0.99172	0.9919	NA	2166	0	0.26818	0.0082755	0.028011	0.17865	66	4	0.26818
eyfpwt_homoharringtonine_bc1_total_vs_eyfpwt_untreated_bc1_total	SRP9	4	0.18439	0.3162	NA	719	2	-0.045743	0.0085551	0.028917000000000002	NA	67	1	-0.045743
eyfpwt_homoharringtonine_bc1_total_vs_eyfpwt_untreated_bc1_total	UTP14C	4	0.9911	0.99127	NA	2163	0	0.16384	0.0089036	0.03	0.182824	68	4	0.16384
eyfpwt_homoharringtonine_bc1_total_vs_eyfpwt_untreated_bc1_total	RPL35A	4	0.089391	0.1946	NA	428	1	0.30564	0.0094767	0.03178	0.182824	69	3	0.30564
eyfpwt_homoharringtonine_bc1_total_vs_eyfpwt_untreated_bc1_total	EIF1AD	4	0.0080941	0.027404	NA	68	1	0.42546	0.0097164	0.032541	0.182824	70	3	0.42546
eyfpwt_homoharringtonine_bc1_total_vs_eyfpwt_untreated_bc1_total	TDRD12	4	0.99019	0.99036	NA	2162	0	0.1766	0.0098104	0.032812	0.182824	71	4	0.1766
eyfpwt_homoharringtonine_bc1_total_vs_eyfpwt_untreated_bc1_total	ALKBH7	4	0.36008	0.50505	NA	1101	1	0.2053	0.009904	0.033125	0.182824	72	3	0.2053
eyfpwt_homoharringtonine_bc1_total_vs_eyfpwt_untreated_bc1_total	NOP53	4	0.65215	0.68862	NA	1486	1	0.080369	0.0099372	0.033229	NA	73	2	0.080369
eyfpwt_homoharringtonine_bc1_total_vs_eyfpwt_untreated_bc1_total	LMNA	4	0.80377	0.80499	NA	1753	1	0.25045	0.010383	0.034606	0.184046	74	3	0.25045
eyfpwt_homoharringtonine_bc1_total_vs_eyfpwt_untreated_bc1_total	PNRC2	4	0.56937	0.6407	NA	1379	1	-0.040272	0.010398	0.03466	NA	75	1	-0.040272
eyfpwt_homoharringtonine_bc1_total_vs_eyfpwt_untreated_bc1_total	ABCE1	4	0.98937	0.98958	NA	2161	0	0.19312000000000001	0.01063	0.035476	0.184046	76	4	0.19312000000000001
eyfpwt_homoharringtonine_bc1_total_vs_eyfpwt_untreated_bc1_total	RAN	4	0.98928	0.98946	NA	2160	0	0.23376	0.010723	0.03577	0.184046	77	4	0.23376
eyfpwt_homoharringtonine_bc1_total_vs_eyfpwt_untreated_bc1_total	SRBD1	4	0.26675	0.40487	NA	905	1	0.01978	0.010858	0.0362	NA	78	2	0.01978
eyfpwt_homoharringtonine_bc1_total_vs_eyfpwt_untreated_bc1_total	RPS29	4	0.97555	0.97551	NA	2127	0	0.30029	0.011065	0.036807	0.184046	79	3	0.30029
eyfpwt_homoharringtonine_bc1_total_vs_eyfpwt_untreated_bc1_total	TDRD5	4	0.98885	0.98899	NA	2159	0	0.14009	0.011146	0.037065	0.184046	80	4	0.14009
eyfpwt_homoharringtonine_bc1_total_vs_eyfpwt_untreated_bc1_total	ZNF638	4	0.98847	0.98853	NA	2158	0	0.26565	0.011533	0.038324	0.184046	81	4	0.26565
eyfpwt_homoharringtonine_bc1_total_vs_eyfpwt_untreated_bc1_total	PTPN12	4	0.07631	0.16995	NA	366	2	-0.056874	0.011778	0.039135	NA	82	2	-0.056874
eyfpwt_homoharringtonine_bc1_total_vs_eyfpwt_untreated_bc1_total	RPS21	4	0.74139	0.75144	NA	1639	1	0.30684	0.011907	0.039452	0.184046	83	3	0.30684
eyfpwt_homoharringtonine_bc1_total_vs_eyfpwt_untreated_bc1_total	ROR2	4	0.57256	0.64231	NA	1383	1	0.19465	0.011924	0.039498	NA	84	2	0.19465
eyfpwt_homoharringtonine_bc1_total_vs_eyfpwt_untreated_bc1_total	SUCO	3	0.98631	0.98617	NA	2153	0	0.4214	0.012171	0.032029	0.182824	85	3	0.4214
eyfpwt_homoharringtonine_bc1_total_vs_eyfpwt_untreated_bc1_total	THOC3	4	0.98778	0.98784	NA	2157	0	0.16325	0.012217	0.040476	0.184046	86	4	0.16325
eyfpwt_homoharringtonine_bc1_total_vs_eyfpwt_untreated_bc1_total	GNL3	4	0.69193	0.71525	NA	1555	1	0.30242	0.012238	0.040535	0.184046	87	3	0.30242
eyfpwt_homoharringtonine_bc1_total_vs_eyfpwt_untreated_bc1_total	MTHFSD	4	0.97092	0.97101	NA	2112	0	0.29274	0.012499	0.041268	0.184046	88	3	0.29274
eyfpwt_homoharringtonine_bc1_total_vs_eyfpwt_untreated_bc1_total	PRPF40B	4	0.98749	0.98754	NA	2156	0	0.11519	0.01251	0.041314	0.184046	89	4	0.11519
eyfpwt_homoharringtonine_bc1_total_vs_eyfpwt_untreated_bc1_total	CCNT1	3	0.98745	0.98732	NA	2155	0	0.19918	0.012547	0.032907	0.182824	90	3	0.19918
eyfpwt_homoharringtonine_bc1_total_vs_eyfpwt_untreated_bc1_total	TRAP1	4	0.96397	0.96396	NA	2092	0	0.19727	0.012664	0.041871	0.184046	91	3	0.19727
eyfpwt_homoharringtonine_bc1_total_vs_eyfpwt_untreated_bc1_total	ERH	4	0.69536	0.71767	NA	1557	1	0.063069	0.012697	0.041952	NA	92	1	0.063069
eyfpwt_homoharringtonine_bc1_total_vs_eyfpwt_untreated_bc1_total	EIF3E	4	0.28279	0.42207	NA	941	1	0.26164	0.012753	0.042156	NA	93	2	0.26164
eyfpwt_homoharringtonine_bc1_total_vs_eyfpwt_untreated_bc1_total	CLASP2	4	0.023679	0.066098	NA	153	2	-0.021949	0.013157	0.043415	NA	94	1	-0.021949
eyfpwt_homoharringtonine_bc1_total_vs_eyfpwt_untreated_bc1_total	CTTN	4	0.98676	0.98676	NA	2154	0	0.15407	0.013237	0.043651	0.184046	95	4	0.15407
eyfpwt_homoharringtonine_bc1_total_vs_eyfpwt_untreated_bc1_total	ERI2	4	0.94055	0.94107	NA	2039	0	0.2913	0.013251	0.043701	0.184046	96	3	0.2913
eyfpwt_homoharringtonine_bc1_total_vs_eyfpwt_untreated_bc1_total	PUF60	4	0.25007	0.38675	NA	861	1	0.17345	0.013856	0.045467	NA	97	2	0.17345
eyfpwt_homoharringtonine_bc1_total_vs_eyfpwt_untreated_bc1_total	HNRNPA2B1	4	0.97795	0.97791	NA	2135	0	0.19815	0.013918	0.045608	0.184046	98	3	0.19815
eyfpwt_homoharringtonine_bc1_total_vs_eyfpwt_untreated_bc1_total	TAF15	4	0.97517	0.97509	NA	2124	0	0.28808	0.013981	0.045816	0.184046	99	3	0.28808
eyfpwt_homoharringtonine_bc1_total_vs_eyfpwt_untreated_bc1_total	TARS2	4	0.078189	0.1737	0.228733	375	3	-0.1496	0.014075	0.046092	NA	100	1	-0.1496
eyfpwt_homoharringtonine_bc1_total_vs_eyfpwt_untreated_bc1_total	CSTF2	4	0.84767	0.84824	NA	1851	0	0.22498	0.01417	0.046382	NA	101	2	0.22498
eyfpwt_homoharringtonine_bc1_total_vs_eyfpwt_untreated_bc1_total	MRPL52	4	0.0048624	0.017064	NA	47	2	-0.081927	0.014534	0.047424	NA	102	1	-0.081927
eyfpwt_homoharringtonine_bc1_total_vs_eyfpwt_untreated_bc1_total	HNRNPA1	4	0.77374	0.77795	NA	1696	1	0.16219	0.014567	0.047542	0.184046	103	3	0.16219
eyfpwt_homoharringtonine_bc1_total_vs_eyfpwt_untreated_bc1_total	PCBP1	4	0.97305	0.97315	NA	2119	0	0.27255	0.014901	0.04842	0.184046	104	3	0.27255
eyfpwt_homoharringtonine_bc1_total_vs_eyfpwt_untreated_bc1_total	RPS3A	3	0.70579	0.70653	NA	1572	1	0.21763	0.015059	0.039185	NA	105	2	0.21763
eyfpwt_homoharringtonine_bc1_total_vs_eyfpwt_untreated_bc1_total	RRP36	4	0.36141	0.50639	NA	1105	1	0.2543	0.015262	0.049254	NA	106	2	0.2543
eyfpwt_homoharringtonine_bc1_total_vs_eyfpwt_untreated_bc1_total	ADD3	4	0.058295	0.13558	NA	291	1	0.21597	0.015271	0.049276	0.184046	107	3	0.21597
eyfpwt_homoharringtonine_bc1_total_vs_eyfpwt_untreated_bc1_total	CDV3	4	0.58923	0.65144	NA	1404	1	0.10441	0.015451	0.049688	NA	108	2	0.10441
eyfpwt_homoharringtonine_bc1_total_vs_eyfpwt_untreated_bc1_total	DHX37	4	0.97955	0.97964	NA	2138	0	0.39983	0.015709	0.050141	0.184046	109	3	0.39983
eyfpwt_homoharringtonine_bc1_total_vs_eyfpwt_untreated_bc1_total	DDX17	4	0.97227	0.97227	NA	2116	0	0.23571	0.015836	0.050436	0.184046	110	3	0.23571
eyfpwt_homoharringtonine_bc1_total_vs_eyfpwt_untreated_bc1_total	RPL11	4	0.81409	0.81519	NA	1775	0	0.16623	0.01591	0.050621	0.184046	111	3	0.16623
eyfpwt_homoharringtonine_bc1_total_vs_eyfpwt_untreated_bc1_total	POP7	4	0.53274	0.62136	NA	1333	1	0.16838	0.016368	0.051564	0.184046	112	3	0.16838
eyfpwt_homoharringtonine_bc1_total_vs_eyfpwt_untreated_bc1_total	DCTN2	4	0.89876	0.89985	NA	1956	0	0.23666	0.016807	0.052392	0.184046	113	3	0.23666
eyfpwt_homoharringtonine_bc1_total_vs_eyfpwt_untreated_bc1_total	ASS1	4	0.8844	0.88522	NA	1928	0	0.13722	0.016826	0.052433	NA	114	2	0.13722
eyfpwt_homoharringtonine_bc1_total_vs_eyfpwt_untreated_bc1_total	WDR75	4	0.32727	0.46942	NA	1024	1	0.28865	0.016873	0.052546	0.184046	115	3	0.28865
eyfpwt_homoharringtonine_bc1_total_vs_eyfpwt_untreated_bc1_total	DAP3	4	0.94356	0.94414	NA	2045	0	0.39775	0.017141	0.053085	0.184046	116	3	0.39775
eyfpwt_homoharringtonine_bc1_total_vs_eyfpwt_untreated_bc1_total	RPS6	4	0.73356	0.74528	NA	1621	1	-0.08703	0.017284	0.053407	NA	117	1	-0.08703
eyfpwt_homoharringtonine_bc1_total_vs_eyfpwt_untreated_bc1_total	RNASE11	4	0.10107	0.21571	NA	469	2	-0.039654	0.017742	0.054299	NA	118	2	-0.039654
eyfpwt_homoharringtonine_bc1_total_vs_eyfpwt_untreated_bc1_total	SEPSECS	4	0.86321	0.86392	NA	1883	0	0.15556	0.018118	0.055119	0.184046	119	3	0.15556
eyfpwt_homoharringtonine_bc1_total_vs_eyfpwt_untreated_bc1_total	RPSA	4	0.88513	0.88601	NA	1929	0	0.54586	0.018297	0.055554	0.184046	120	3	0.54586
eyfpwt_homoharringtonine_bc1_total_vs_eyfpwt_untreated_bc1_total	MARS1	4	0.92945	0.93008	NA	2022	0	0.22212	0.018401	0.055771	0.184046	121	3	0.22212
eyfpwt_homoharringtonine_bc1_total_vs_eyfpwt_untreated_bc1_total	BYSL	4	0.81723	0.81816	NA	1783	0	0.18876	0.018616	0.056238	0.184046	122	3	0.18876
eyfpwt_homoharringtonine_bc1_total_vs_eyfpwt_untreated_bc1_total	DHX29	4	0.96687	0.96692	NA	2099	0	0.21118	0.018657	0.056355	0.184046	123	3	0.21118
eyfpwt_homoharringtonine_bc1_total_vs_eyfpwt_untreated_bc1_total	RTCA	4	0.53169	0.62085	NA	1331	1	0.33084	0.018788	0.056668	0.184046	124	3	0.33084
eyfpwt_homoharringtonine_bc1_total_vs_eyfpwt_untreated_bc1_total	MANF	4	0.92517	0.92592	NA	2012	0	0.29117	0.019001	0.05713	0.184046	125	3	0.29117
eyfpwt_homoharringtonine_bc1_total_vs_eyfpwt_untreated_bc1_total	HSPA1B	4	0.90115	0.90212	NA	1959	0	0.27623	0.019036	0.057198	0.184046	126	3	0.27623
eyfpwt_homoharringtonine_bc1_total_vs_eyfpwt_untreated_bc1_total	SMN2	4	0.90406	0.90506	NA	1970	0	0.33264	0.019265	0.057574	0.184046	127	3	0.33264
eyfpwt_homoharringtonine_bc1_total_vs_eyfpwt_untreated_bc1_total	CC2D1B	4	0.13562	0.26448	NA	591	1	0.47295	0.019395	0.057941	0.184046	128	3	0.47295
eyfpwt_homoharringtonine_bc1_total_vs_eyfpwt_untreated_bc1_total	RALYL	4	0.50377	0.60717	NA	1301	1	-0.024006	0.019572	0.058253	NA	129	1	-0.024006
eyfpwt_homoharringtonine_bc1_total_vs_eyfpwt_untreated_bc1_total	CDKN2A	4	0.97526	0.97517	NA	2125	0	0.20593	0.019685	0.058548	0.184046	130	3	0.20593
eyfpwt_homoharringtonine_bc1_total_vs_eyfpwt_untreated_bc1_total	ETF1	3	0.13245	0.22246	NA	582	2	-0.47786	0.019874	0.05078	NA	131	1	-0.47786
eyfpwt_homoharringtonine_bc1_total_vs_eyfpwt_untreated_bc1_total	NARS1	4	0.79117	0.79321	NA	1735	1	0.12353	0.019924	0.059078	NA	132	2	0.12353
eyfpwt_homoharringtonine_bc1_total_vs_eyfpwt_untreated_bc1_total	MSI1	4	0.83291	0.83337	NA	1820	0	0.12972	0.020088	0.059499	0.184046	133	3	0.12972
eyfpwt_homoharringtonine_bc1_total_vs_eyfpwt_untreated_bc1_total	RPS15	4	0.97912	0.97918	NA	2137	0	0.31915	0.020162	0.059653	0.184046	134	3	0.31915
eyfpwt_homoharringtonine_bc1_total_vs_eyfpwt_untreated_bc1_total	CLK1	4	0.11765	0.24536	NA	545	2	0.036467	0.020295	0.059906	NA	135	2	0.036467
eyfpwt_homoharringtonine_bc1_total_vs_eyfpwt_untreated_bc1_total	ZRANB2	3	0.97956	0.97968	NA	2139	0	0.15681	0.020442	0.052098	0.184046	136	3	0.15681
eyfpwt_homoharringtonine_bc1_total_vs_eyfpwt_untreated_bc1_total	EEF1AKMT2	4	0.98433	0.98442	NA	2149	0	0.17184	0.020533	0.060477	0.184046	137	3	0.17184
eyfpwt_homoharringtonine_bc1_total_vs_eyfpwt_untreated_bc1_total	CNOT6	4	0.98125	0.98131	NA	2142	0	0.16472	0.020758	0.06093	0.184046	138	3	0.16472
eyfpwt_homoharringtonine_bc1_total_vs_eyfpwt_untreated_bc1_total	NDUFS6	4	0.33448	0.47731	NA	1044	1	0.14684	0.02097	0.061333	NA	139	2	0.14684
eyfpwt_homoharringtonine_bc1_total_vs_eyfpwt_untreated_bc1_total	TRIP6	4	0.048341	0.1163	NA	252	2	-0.12279	0.021399	0.06223	NA	140	2	-0.12279
eyfpwt_homoharringtonine_bc1_total_vs_eyfpwt_untreated_bc1_total	DUS4L	4	0.96779	0.96774	NA	2104	0	0.17834	0.021597	0.062715	0.184046	141	3	0.17834
eyfpwt_homoharringtonine_bc1_total_vs_eyfpwt_untreated_bc1_total	LARP6	4	0.23234	0.36753	NA	822	1	0.060704	0.021655	0.06281	NA	142	2	0.060704
eyfpwt_homoharringtonine_bc1_total_vs_eyfpwt_untreated_bc1_total	RPS20	4	0.67189	0.70147	NA	1520	1	0.47236	0.021731	0.062968	NA	143	2	0.47236
eyfpwt_homoharringtonine_bc1_total_vs_eyfpwt_untreated_bc1_total	MCRIP2	4	0.24143	0.37757	NA	844	1	0.053838	0.021855	0.063213	NA	144	2	0.053838
eyfpwt_homoharringtonine_bc1_total_vs_eyfpwt_untreated_bc1_total	DAZ3	4	0.65903	0.69303	NA	1495	1	0.19362	0.022063	0.063697	0.184046	145	3	0.19362
eyfpwt_homoharringtonine_bc1_total_vs_eyfpwt_untreated_bc1_total	EXOSC5	4	0.73045	0.74298	NA	1616	1	0.28573	0.022117	0.063802	NA	146	2	0.28573
eyfpwt_homoharringtonine_bc1_total_vs_eyfpwt_untreated_bc1_total	TSR1	4	0.98183	0.98195	NA	2143	0	0.19785	0.02218	0.063987	0.184046	147	3	0.19785
eyfpwt_homoharringtonine_bc1_total_vs_eyfpwt_untreated_bc1_total	TAF9	4	0.024251	0.067439	0.182824	156	3	-0.19067	0.022311	0.064318	NA	148	1	-0.19067
eyfpwt_homoharringtonine_bc1_total_vs_eyfpwt_untreated_bc1_total	POP4	4	0.97208	0.97211	NA	2115	0	0.093884	0.022768	0.065192	0.184046	149	3	0.093884
eyfpwt_homoharringtonine_bc1_total_vs_eyfpwt_untreated_bc1_total	TDRD7	4	0.84992	0.85045	NA	1856	0	0.1395	0.023223	0.066143	0.184046	150	3	0.1395
eyfpwt_homoharringtonine_bc1_total_vs_eyfpwt_untreated_bc1_total	CCDC43	4	0.95716	0.95749	NA	2079	0	0.31476	0.02345	0.06656	0.184046	151	3	0.31476
eyfpwt_homoharringtonine_bc1_total_vs_eyfpwt_untreated_bc1_total	GUF1	4	0.7893	0.79139	NA	1730	1	0.19603	0.023539	0.06675	0.184046	152	3	0.19603
eyfpwt_homoharringtonine_bc1_total_vs_eyfpwt_untreated_bc1_total	UPF3B	4	0.19041	0.32254	NA	734	1	-0.019372	0.023679	0.06704	NA	153	1	-0.019372
eyfpwt_homoharringtonine_bc1_total_vs_eyfpwt_untreated_bc1_total	TLN1	4	0.88568	0.88663	NA	1931	0	0.19138	0.023929	0.067692	0.184046	154	3	0.19138
eyfpwt_homoharringtonine_bc1_total_vs_eyfpwt_untreated_bc1_total	EIF2B1	4	0.91623	0.9171	NA	1996	0	0.33449	0.024114	0.068118	0.184046	155	3	0.33449
eyfpwt_homoharringtonine_bc1_total_vs_eyfpwt_untreated_bc1_total	THUMPD3	4	0.1302	0.25895	NA	577	2	0.068457	0.024135	0.068163	NA	156	2	0.068457
eyfpwt_homoharringtonine_bc1_total_vs_eyfpwt_untreated_bc1_total	C14ORF166	4	0.16031	0.2909	NA	659	1	0.22643	0.024412	0.068698	0.184046	157	3	0.22643
eyfpwt_homoharringtonine_bc1_total_vs_eyfpwt_untreated_bc1_total	HOXB6	4	0.91397	0.91488	NA	1989	0	0.186	0.02459	0.06906	NA	158	2	0.186
eyfpwt_homoharringtonine_bc1_total_vs_eyfpwt_untreated_bc1_total	NOS1	4	0.85565	0.85627	NA	1869	0	0.17127	0.024655	0.069151	0.184046	159	3	0.17127
eyfpwt_homoharringtonine_bc1_total_vs_eyfpwt_untreated_bc1_total	RBM18	4	0.41746	0.56603	NA	1215	1	0.29086	0.024737	0.069282	0.184046	160	3	0.29086
eyfpwt_homoharringtonine_bc1_total_vs_eyfpwt_untreated_bc1_total	SRPRB	4	0.97623	0.97616	NA	2129	0	0.14262	0.024739	0.069282	0.184046	161	3	0.14262
eyfpwt_homoharringtonine_bc1_total_vs_eyfpwt_untreated_bc1_total	RPL39	4	0.034569	0.089025	NA	200	1	0.19383	0.0249	0.06964	NA	162	2	0.19383
eyfpwt_homoharringtonine_bc1_total_vs_eyfpwt_untreated_bc1_total	NOC4L	4	0.91652	0.91736	NA	1997	0	0.31157	0.024907	0.069658	0.184046	163	3	0.31157
eyfpwt_homoharringtonine_bc1_total_vs_eyfpwt_untreated_bc1_total	CCT4	4	0.9679	0.96786	NA	2105	0	0.27005	0.025076	0.069993	0.184046	164	3	0.27005
eyfpwt_homoharringtonine_bc1_total_vs_eyfpwt_untreated_bc1_total	MMAA	4	0.84812	0.8487	NA	1853	0	0.1287	0.025227	0.070324	NA	165	2	0.1287
eyfpwt_homoharringtonine_bc1_total_vs_eyfpwt_untreated_bc1_total	NSUN2	4	0.90278	0.90375	NA	1967	0	0.24991	0.025639	0.071202	0.184046	166	3	0.24991
eyfpwt_homoharringtonine_bc1_total_vs_eyfpwt_untreated_bc1_total	DIS3	4	0.47376	0.59304	NA	1272	1	0.2093	0.025932	0.0718	0.184046	167	3	0.2093
eyfpwt_homoharringtonine_bc1_total_vs_eyfpwt_untreated_bc1_total	LAS1L	4	0.66663	0.69804	NA	1505	1	0.11832	0.025955	0.071823	0.184046	168	3	0.11832
eyfpwt_homoharringtonine_bc1_total_vs_eyfpwt_untreated_bc1_total	RRP15	4	0.93208	0.93283	NA	2025	0	0.25736	0.026498	0.072887	0.185121	169	3	0.25736
eyfpwt_homoharringtonine_bc1_total_vs_eyfpwt_untreated_bc1_total	RPS10	4	0.40297	0.55088	NA	1181	2	0.085281	0.026809	0.073503	NA	170	2	0.085281
eyfpwt_homoharringtonine_bc1_total_vs_eyfpwt_untreated_bc1_total	RRS1	4	0.069334	0.15654	NA	337	2	-0.16826	0.026865	0.073657	NA	171	1	-0.16826
eyfpwt_homoharringtonine_bc1_total_vs_eyfpwt_untreated_bc1_total	SLC3A2	4	0.98197	0.98212	NA	2144	0	0.20076	0.027517	0.075175	0.188887	172	3	0.20076
eyfpwt_homoharringtonine_bc1_total_vs_eyfpwt_untreated_bc1_total	TMA7	4	0.97384	0.97392	NA	2120	0	0.1109	0.027774	0.075686	0.188887	173	3	0.1109
eyfpwt_homoharringtonine_bc1_total_vs_eyfpwt_untreated_bc1_total	SEC61A1	4	0.93009	0.93069	NA	2023	0	0.41309	0.02852	0.07714	0.190856	174	3	0.41309
eyfpwt_homoharringtonine_bc1_total_vs_eyfpwt_untreated_bc1_total	DDX60L	4	0.022768	0.064241	NA	150	1	0.13696	0.029218	0.078467	NA	175	2	0.13696
eyfpwt_homoharringtonine_bc1_total_vs_eyfpwt_untreated_bc1_total	DDX51	4	0.81981	0.82064	NA	1793	0	0.27256	0.029481	0.079034	NA	176	2	0.27256
eyfpwt_homoharringtonine_bc1_total_vs_eyfpwt_untreated_bc1_total	RPL27	4	0.44511	0.58018	NA	1243	1	0.05619	0.029589	0.079255	NA	177	2	0.05619
eyfpwt_homoharringtonine_bc1_total_vs_eyfpwt_untreated_bc1_total	MRPL21	4	0.96165	0.96176	NA	2087	0	0.20337	0.029676	0.079441	0.194869	178	3	0.20337
eyfpwt_homoharringtonine_bc1_total_vs_eyfpwt_untreated_bc1_total	SPEN	4	0.64217	0.68229	NA	1475	1	0.39181	0.030006	0.080189	0.195035	179	3	0.39181
eyfpwt_homoharringtonine_bc1_total_vs_eyfpwt_untreated_bc1_total	RUVBL2	4	0.03253	0.084736	0.196236	192	3	-0.32733	0.030043	0.080279	NA	180	1	-0.32733
eyfpwt_homoharringtonine_bc1_total_vs_eyfpwt_untreated_bc1_total	MRPS31	4	0.87676	0.87737	NA	1913	0	-0.032117	0.030949	0.082299	NA	181	1	-0.032117
eyfpwt_homoharringtonine_bc1_total_vs_eyfpwt_untreated_bc1_total	CNN1	4	0.87394	0.87448	NA	1905	0	0.1352	0.031175	0.082843	NA	182	2	0.1352
eyfpwt_homoharringtonine_bc1_total_vs_eyfpwt_untreated_bc1_total	MRPS36	4	0.15745	0.28805	NA	648	1	0.064718	0.031402	0.083373	NA	183	2	0.064718
eyfpwt_homoharringtonine_bc1_total_vs_eyfpwt_untreated_bc1_total	MRPL36	4	0.23652	0.372	NA	832	1	0.35579	0.031838	0.084215	0.202968	184	3	0.35579
eyfpwt_homoharringtonine_bc1_total_vs_eyfpwt_untreated_bc1_total	HNRNPLL	4	0.67128	0.70107	NA	1517	1	0.16491	0.031855	0.084242	NA	185	2	0.16491
eyfpwt_homoharringtonine_bc1_total_vs_eyfpwt_untreated_bc1_total	LSM14B	4	0.059995	0.13871	NA	297	2	-0.013613	0.031991	0.084496	NA	186	2	-0.013613
eyfpwt_homoharringtonine_bc1_total_vs_eyfpwt_untreated_bc1_total	EIF4A1	3	0.67177	0.67356	NA	1519	1	-0.067224	0.032182	0.079663	NA	187	1	-0.067224
eyfpwt_homoharringtonine_bc1_total_vs_eyfpwt_untreated_bc1_total	TIPARP	4	0.55816	0.63457	NA	1358	1	0.11376	0.032357	0.085243	NA	188	2	0.11376
eyfpwt_homoharringtonine_bc1_total_vs_eyfpwt_untreated_bc1_total	SNRPC	4	0.83723	0.83765	NA	1830	0	0.25564	0.032633	0.085796	NA	189	2	0.25564
eyfpwt_homoharringtonine_bc1_total_vs_eyfpwt_untreated_bc1_total	EIF4G3	4	0.97128	0.97132	NA	2113	0	0.21409	0.032679	0.085891	0.202968	190	3	0.21409
eyfpwt_homoharringtonine_bc1_total_vs_eyfpwt_untreated_bc1_total	EMG1	4	0.87531	0.87588	NA	1910	0	0.22618	0.03313	0.086801	0.202968	191	3	0.22618
eyfpwt_homoharringtonine_bc1_total_vs_eyfpwt_untreated_bc1_total	FKBP2	4	0.34194	0.48561	NA	1061	2	0.34261	0.033213	0.086987	NA	192	2	0.34261
eyfpwt_homoharringtonine_bc1_total_vs_eyfpwt_untreated_bc1_total	UTP6	4	0.76115	0.76724	NA	1675	1	0.22405	0.033231	0.087028	0.202968	193	3	0.22405
eyfpwt_homoharringtonine_bc1_total_vs_eyfpwt_untreated_bc1_total	UBA1	3	0.46543	0.51373	NA	1265	1	0.47491	0.033439	0.082507	NA	194	2	0.47491
eyfpwt_homoharringtonine_bc1_total_vs_eyfpwt_untreated_bc1_total	SMAD7	4	0.33623	0.47908	NA	1049	2	0.15023	0.033466	0.087508	NA	195	2	0.15023
eyfpwt_homoharringtonine_bc1_total_vs_eyfpwt_untreated_bc1_total	PSMA1	4	0.77917	0.78252	NA	1711	1	0.23485	0.033559	0.087694	0.202968	196	3	0.23485
eyfpwt_homoharringtonine_bc1_total_vs_eyfpwt_untreated_bc1_total	SRRM4	4	0.046647	0.11296	0.213516	245	3	-0.14623	0.033665	0.087879	NA	197	1	-0.14623
eyfpwt_homoharringtonine_bc1_total_vs_eyfpwt_untreated_bc1_total	RBMXL3	3	0.96551	0.96541	NA	2095	0	0.37403	0.034488	0.085048	0.202968	198	3	0.37403
eyfpwt_homoharringtonine_bc1_total_vs_eyfpwt_untreated_bc1_total	HUWE1	4	0.88245	0.88328	NA	1923	0	0.19401	0.034497	0.089732	0.205015	199	3	0.19401
eyfpwt_homoharringtonine_bc1_total_vs_eyfpwt_untreated_bc1_total	ANXA2	4	0.077365	0.17207	NA	370	2	0.054388	0.034569	0.089872	NA	200	2	0.054388
eyfpwt_homoharringtonine_bc1_total_vs_eyfpwt_untreated_bc1_total	ATXN2L	4	0.86774	0.86836	NA	1892	0	0.14875	0.03492	0.090547	0.205015	201	3	0.14875
eyfpwt_homoharringtonine_bc1_total_vs_eyfpwt_untreated_bc1_total	RRP1	4	0.32865	0.47081	NA	1027	1	0.44887	0.03535	0.091349	0.205015	202	3	0.44887
eyfpwt_homoharringtonine_bc1_total_vs_eyfpwt_untreated_bc1_total	C14ORF93	4	0.72802	0.74116	NA	1613	1	-0.025209	0.035473	0.09162	NA	203	1	-0.025209
eyfpwt_homoharringtonine_bc1_total_vs_eyfpwt_untreated_bc1_total	EIF3I	4	0.66785	0.69883	NA	1508	1	0.12578	0.035541	0.091765	NA	204	2	0.12578
eyfpwt_homoharringtonine_bc1_total_vs_eyfpwt_untreated_bc1_total	GEMIN4	4	0.34685	0.49124	NA	1064	2	-0.099894	0.035924	0.092567	NA	205	1	-0.099894
eyfpwt_homoharringtonine_bc1_total_vs_eyfpwt_untreated_bc1_total	LUZP4	4	0.27334	0.41203	NA	926	1	0.38643	0.036233	0.093074	0.205015	206	3	0.38643
eyfpwt_homoharringtonine_bc1_total_vs_eyfpwt_untreated_bc1_total	THUMPD1	4	0.90462	0.90562	NA	1971	0	0.19761	0.03666	0.09393	0.205015	207	3	0.19761
eyfpwt_homoharringtonine_bc1_total_vs_eyfpwt_untreated_bc1_total	IGF2BP1	4	0.35873	0.50359	NA	1096	2	0.10539	0.036793	0.094211	NA	208	2	0.10539
eyfpwt_homoharringtonine_bc1_total_vs_eyfpwt_untreated_bc1_total	SAMSN1	4	0.63307	0.67696	NA	1455	1	-0.0050871	0.036827	0.094275	NA	209	1	-0.0050871
eyfpwt_homoharringtonine_bc1_total_vs_eyfpwt_untreated_bc1_total	NUFIP1	4	0.26895	0.40719	NA	910	1	0.19356	0.036875	0.094374	0.205015	210	3	0.19356
eyfpwt_homoharringtonine_bc1_total_vs_eyfpwt_untreated_bc1_total	SRA1	4	0.33093	0.4734	NA	1035	2	0.11663	0.037084	0.094759	NA	211	2	0.11663
eyfpwt_homoharringtonine_bc1_total_vs_eyfpwt_untreated_bc1_total	LARS1	4	0.36108	0.50608	NA	1104	1	-0.064453	0.037278	0.095203	NA	212	1	-0.064453
eyfpwt_homoharringtonine_bc1_total_vs_eyfpwt_untreated_bc1_total	RPL18	4	0.74574	0.755	NA	1646	1	0.37328	0.037414	0.09547	0.205015	213	3	0.37328
eyfpwt_homoharringtonine_bc1_total_vs_eyfpwt_untreated_bc1_total	HLA-A	4	0.066694	0.15171	NA	327	1	0.25916	0.037475	0.09557	NA	214	2	0.25916
eyfpwt_homoharringtonine_bc1_total_vs_eyfpwt_untreated_bc1_total	CWF19L1	4	0.97033	0.97037	NA	2111	0	0.14578	0.037728	0.09605	NA	215	1	0.14578
eyfpwt_homoharringtonine_bc1_total_vs_eyfpwt_untreated_bc1_total	NHP2	4	0.95439	0.9547	NA	2069	0	0.17914	0.037795	0.096159	0.205015	216	3	0.17914
eyfpwt_homoharringtonine_bc1_total_vs_eyfpwt_untreated_bc1_total	NUP98	4	0.92309	0.9239	NA	2008	0	0.11952	0.038063	0.096711	NA	217	2	0.11952
eyfpwt_homoharringtonine_bc1_total_vs_eyfpwt_untreated_bc1_total	MBNL1	4	0.9344	0.93502	NA	2029	0	0.30129	0.038287	0.09711	0.205015	218	3	0.30129
eyfpwt_homoharringtonine_bc1_total_vs_eyfpwt_untreated_bc1_total	YTHDF1	4	0.63785	0.67978	NA	1466	1	0.21957	0.038398	0.097273	0.205015	219	3	0.21957
eyfpwt_homoharringtonine_bc1_total_vs_eyfpwt_untreated_bc1_total	KRR1	4	0.13521	0.26397	NA	589	1	0.18709	0.038629	0.09778	0.205015	220	3	0.18709
eyfpwt_homoharringtonine_bc1_total_vs_eyfpwt_untreated_bc1_total	HADHB	4	0.96581	0.96585	NA	2096	0	0.17488	0.038673	0.097871	0.205015	221	3	0.17488
eyfpwt_homoharringtonine_bc1_total_vs_eyfpwt_untreated_bc1_total	APEH	4	0.86744	0.86805	NA	1890	0	0.095883	0.03908	0.098663	NA	222	2	0.095883
eyfpwt_homoharringtonine_bc1_total_vs_eyfpwt_untreated_bc1_total	MTAGBFP2	4	0.62491	0.67195	NA	1441	1	0.35809	0.039229	0.098931	0.205015	223	3	0.35809
eyfpwt_homoharringtonine_bc1_total_vs_eyfpwt_untreated_bc1_total	DKC1	4	0.67449	0.70323	NA	1523	1	0.1633	0.039253	0.09898	0.205015	224	3	0.1633
eyfpwt_homoharringtonine_bc1_total_vs_eyfpwt_untreated_bc1_total	PCDHGA9	4	0.26969	0.40804	NA	914	1	0.24808	0.039452	0.099293	0.205015	225	3	0.24808
eyfpwt_homoharringtonine_bc1_total_vs_eyfpwt_untreated_bc1_total	LRP1	4	0.34011	0.4834	NA	1056	2	-0.026982	0.03953	0.099433	NA	226	1	-0.026982
eyfpwt_homoharringtonine_bc1_total_vs_eyfpwt_untreated_bc1_total	URB2	4	0.35141	0.49596	NA	1075	1	0.23668	0.039653	0.099687	NA	227	2	0.23668
eyfpwt_homoharringtonine_bc1_total_vs_eyfpwt_untreated_bc1_total	DENR	4	0.95407	0.95439	NA	2068	0	0.29425	0.040256	0.10084	0.205326	228	3	0.29425
eyfpwt_homoharringtonine_bc1_total_vs_eyfpwt_untreated_bc1_total	TUBGCP3	4	0.067829	0.1538	NA	331	2	-0.1011	0.04043	0.1012	NA	229	1	-0.1011
eyfpwt_homoharringtonine_bc1_total_vs_eyfpwt_untreated_bc1_total	YTHDC2	4	0.93146	0.93229	NA	2024	0	0.16739	0.04044	0.10123	0.205326	230	3	0.16739
eyfpwt_homoharringtonine_bc1_total_vs_eyfpwt_untreated_bc1_total	PARP12	4	0.20731	0.34069	NA	772	1	0.018018	0.04088	0.10207	NA	231	2	0.018018
eyfpwt_homoharringtonine_bc1_total_vs_eyfpwt_untreated_bc1_total	HNRNPR	4	0.28026	0.41939	NA	936	1	0.13028	0.040982	0.10227	0.205326	232	3	0.13028
eyfpwt_homoharringtonine_bc1_total_vs_eyfpwt_untreated_bc1_total	RCL1	4	0.81761	0.81853	NA	1785	0	0.17638	0.041066	0.10247	0.205326	233	3	0.17638
eyfpwt_homoharringtonine_bc1_total_vs_eyfpwt_untreated_bc1_total	DCAF13	4	0.98414	0.98425	NA	2147	0	0.28155	0.041329	0.10302	0.205326	234	3	0.28155
eyfpwt_homoharringtonine_bc1_total_vs_eyfpwt_untreated_bc1_total	TARDBP	4	0.13687	0.26567	NA	597	1	0.099049	0.042089	0.10459	NA	235	2	0.099049
eyfpwt_homoharringtonine_bc1_total_vs_eyfpwt_untreated_bc1_total	TRMT10A	4	0.72697	0.74041	NA	1610	1	0.095933	0.042295	0.105	NA	236	2	0.095933
eyfpwt_homoharringtonine_bc1_total_vs_eyfpwt_untreated_bc1_total	TRMT5	4	0.98478	0.98482	NA	2150	0	0.21085	0.042605	0.10566	0.207458	237	3	0.21085
eyfpwt_homoharringtonine_bc1_total_vs_eyfpwt_untreated_bc1_total	HNRNPD	4	0.42393	0.57105	NA	1225	1	0.15701	0.04284	0.10613	0.207458	238	3	0.15701
eyfpwt_homoharringtonine_bc1_total_vs_eyfpwt_untreated_bc1_total	CAPRIN1	4	0.86101	0.86173	NA	1879	0	0.22725	0.042899	0.10626	0.207458	239	3	0.22725
eyfpwt_homoharringtonine_bc1_total_vs_eyfpwt_untreated_bc1_total	CTNND1	4	0.049422	0.11848	0.213516	257	3	-0.13373	0.043126	0.10668	NA	240	1	-0.13373
eyfpwt_homoharringtonine_bc1_total_vs_eyfpwt_untreated_bc1_total	AHNAK	4	0.055632	0.13047	NA	285	1	0.096313	0.043331	0.10704	NA	241	2	0.096313
eyfpwt_homoharringtonine_bc1_total_vs_eyfpwt_untreated_bc1_total	MRPL53	4	0.97816	0.97812	NA	2136	0	0.17136	0.043643	0.10762	0.208172	242	3	0.17136
eyfpwt_homoharringtonine_bc1_total_vs_eyfpwt_untreated_bc1_total	LARP4	4	0.97782	0.97772	NA	2134	0	0.40126	0.043848	0.10808	0.208172	243	3	0.40126
eyfpwt_homoharringtonine_bc1_total_vs_eyfpwt_untreated_bc1_total	MARK2	4	0.84505	0.84556	NA	1847	0	0.080654	0.044023	0.10841	NA	244	2	0.080654
eyfpwt_homoharringtonine_bc1_total_vs_eyfpwt_untreated_bc1_total	HMGB3	4	0.10955	0.231	NA	508	1	0.14167	0.044387	0.10922	0.208976	245	3	0.14167
eyfpwt_homoharringtonine_bc1_total_vs_eyfpwt_untreated_bc1_total	SMAD5	4	0.9347	0.93534	NA	2031	0	0.17448	0.04492	0.11043	0.2099	246	3	0.17448
eyfpwt_homoharringtonine_bc1_total_vs_eyfpwt_untreated_bc1_total	FLNA	4	0.82614	0.82669	NA	1803	0	0.16203	0.045222	0.11105	NA	247	2	0.16203
eyfpwt_homoharringtonine_bc1_total_vs_eyfpwt_untreated_bc1_total	FLUC	4	0.29299	0.433	NA	961	2	0.076469	0.045328	0.11125	NA	248	2	0.076469
eyfpwt_homoharringtonine_bc1_total_vs_eyfpwt_untreated_bc1_total	NOC2L	4	0.81132	0.8123	NA	1771	1	0.043734	0.045368	0.11132	NA	249	2	0.043734
eyfpwt_homoharringtonine_bc1_total_vs_eyfpwt_untreated_bc1_total	FBXO17	4	0.41436	0.56254	NA	1207	1	0.19504	0.04554	0.11162	NA	250	2	0.19504
eyfpwt_homoharringtonine_bc1_total_vs_eyfpwt_untreated_bc1_total	ASH1L	4	0.94661	0.94715	NA	2052	0	0.20506	0.045661	0.11186	0.211204	251	3	0.20506
eyfpwt_homoharringtonine_bc1_total_vs_eyfpwt_untreated_bc1_total	GDI2	4	0.022377	0.063521	0.177088	149	3	-0.22136	0.046264	0.11298	NA	252	1	-0.22136
eyfpwt_homoharringtonine_bc1_total_vs_eyfpwt_untreated_bc1_total	CNOT4	4	0.15183	0.2819	NA	634	2	-0.088241	0.046711	0.11375	NA	253	1	-0.088241
eyfpwt_homoharringtonine_bc1_total_vs_eyfpwt_untreated_bc1_total	IFIH1	4	0.30141	0.44233	NA	979	1	0.16908	0.046824	0.11397	NA	254	2	0.16908
eyfpwt_homoharringtonine_bc1_total_vs_eyfpwt_untreated_bc1_total	RPL39L	4	0.88029	0.8811	NA	1918	0	0.035889	0.047159	0.11462	NA	255	2	0.035889
eyfpwt_homoharringtonine_bc1_total_vs_eyfpwt_untreated_bc1_total	ABT1	4	0.58421	0.64876	NA	1397	1	0.14247	0.04758	0.11541	NA	256	2	0.14247
eyfpwt_homoharringtonine_bc1_total_vs_eyfpwt_untreated_bc1_total	UBE2O	4	0.63241	0.67655	NA	1453	1	0.27791	0.047606	0.11548	NA	257	2	0.27791
eyfpwt_homoharringtonine_bc1_total_vs_eyfpwt_untreated_bc1_total	GGCT	4	0.44032	0.57806	NA	1240	1	0.05632	0.048054	0.11641	NA	258	2	0.05632
eyfpwt_homoharringtonine_bc1_total_vs_eyfpwt_untreated_bc1_total	IREB2	4	0.90074	0.90172	NA	1958	0	0.17195	0.048465	0.11725	0.219396	259	3	0.17195
eyfpwt_homoharringtonine_bc1_total_vs_eyfpwt_untreated_bc1_total	INTS3	4	0.49438	0.60257	NA	1291	1	0.2989	0.048668	0.11756	NA	260	2	0.2989
eyfpwt_homoharringtonine_bc1_total_vs_eyfpwt_untreated_bc1_total	SERBP1	3	0.91142	0.91148	NA	1983	0	0.35243	0.048745	0.11179	NA	261	2	0.35243
eyfpwt_homoharringtonine_bc1_total_vs_eyfpwt_untreated_bc1_total	PES1	4	0.14597	0.2754	NA	616	2	-0.047653	0.048947	0.11822	NA	262	1	-0.047653
eyfpwt_homoharringtonine_bc1_total_vs_eyfpwt_untreated_bc1_total	CAPRIN2	4	0.92041	0.92137	NA	2002	0	0.13978	0.049038	0.11842	0.219396	263	3	0.13978
eyfpwt_homoharringtonine_bc1_total_vs_eyfpwt_untreated_bc1_total	KAT8	4	0.90746	0.90845	NA	1977	0	0.19405	0.049436	0.11918	0.219396	264	3	0.19405
eyfpwt_homoharringtonine_bc1_total_vs_eyfpwt_untreated_bc1_total	ACO1	4	0.96327	0.96339	NA	2090	0	0.12953	0.049487	0.11925	0.219396	265	3	0.12953
eyfpwt_homoharringtonine_bc1_total_vs_eyfpwt_untreated_bc1_total	MRM3	4	0.2882	0.4278	NA	952	1	0.14392	0.049841	0.11997	NA	266	2	0.14392
eyfpwt_homoharringtonine_bc1_total_vs_eyfpwt_untreated_bc1_total	EIF4E2	4	0.50075	0.60556	NA	1298	1	0.17844	0.05021	0.12072	0.220673	267	3	0.17844
eyfpwt_homoharringtonine_bc1_total_vs_eyfpwt_untreated_bc1_total	ARCN1	4	0.93607	0.93652	NA	2035	0	0.28848	0.050847	0.12199	0.221596	268	3	0.28848
eyfpwt_homoharringtonine_bc1_total_vs_eyfpwt_untreated_bc1_total	ZC3H7B	4	0.63937	0.68061	NA	1469	1	0.10557	0.0511	0.12252	NA	269	2	0.10557
eyfpwt_homoharringtonine_bc1_total_vs_eyfpwt_untreated_bc1_total	INTS10	4	0.091983	0.19929	NA	440	1	0.025141	0.051179	0.12262	NA	270	1	0.025141
eyfpwt_homoharringtonine_bc1_total_vs_eyfpwt_untreated_bc1_total	NXF5	4	0.21855	0.35303	NA	791	2	-0.036152	0.051625	0.12351	NA	271	2	-0.036152
eyfpwt_homoharringtonine_bc1_total_vs_eyfpwt_untreated_bc1_total	ARC	4	0.94121	0.94175	NA	2041	0	0.15013	0.051766	0.12383	0.222929	272	3	0.15013
eyfpwt_homoharringtonine_bc1_total_vs_eyfpwt_untreated_bc1_total	TRUB2	4	0.26485	0.40283	NA	899	2	0.056425	0.051771	0.12384	NA	273	2	0.056425
eyfpwt_homoharringtonine_bc1_total_vs_eyfpwt_untreated_bc1_total	AKAP8L	4	0.67148	0.70121	NA	1518	1	0.12007	0.05203	0.12428	0.222929	274	3	0.12007
eyfpwt_homoharringtonine_bc1_total_vs_eyfpwt_untreated_bc1_total	ASCC1	4	0.11675	0.24355	NA	543	1	-0.093398	0.052071	0.12436	NA	275	1	-0.093398
eyfpwt_homoharringtonine_bc1_total_vs_eyfpwt_untreated_bc1_total	DHX32	4	0.98404	0.98415	NA	2146	0	0.15059	0.052517	0.12517	0.223135	276	3	0.15059
eyfpwt_homoharringtonine_bc1_total_vs_eyfpwt_untreated_bc1_total	MRPL9	4	0.95444	0.95476	NA	2070	0	0.1188	0.053126	0.12644	NA	277	2	0.1188
eyfpwt_homoharringtonine_bc1_total_vs_eyfpwt_untreated_bc1_total	DUSP14	4	0.86111	0.86178	NA	1880	0	0.25439	0.053836	0.12781	0.224856	278	3	0.25439
eyfpwt_homoharringtonine_bc1_total_vs_eyfpwt_untreated_bc1_total	MTIF2	4	0.051179	0.12194	NA	265	1	0.088129	0.053922	0.12804	NA	279	2	0.088129
eyfpwt_homoharringtonine_bc1_total_vs_eyfpwt_untreated_bc1_total	DZIP1	4	0.045368	0.1106	NA	240	1	0.23	0.054298	0.12872	0.224856	280	3	0.23
eyfpwt_homoharringtonine_bc1_total_vs_eyfpwt_untreated_bc1_total	SAMHD1	4	0.97982	0.97996	NA	2140	0	0.15109	0.054855	0.12977	0.224856	281	3	0.15109
eyfpwt_homoharringtonine_bc1_total_vs_eyfpwt_untreated_bc1_total	DDX52	4	0.52429	0.61722	NA	1326	1	0.23999	0.055129	0.13022	0.224856	282	3	0.23999
eyfpwt_homoharringtonine_bc1_total_vs_eyfpwt_untreated_bc1_total	PIH1D2	4	0.40875	0.55691	NA	1196	2	0.056299	0.055187	0.1303	NA	283	2	0.056299
eyfpwt_homoharringtonine_bc1_total_vs_eyfpwt_untreated_bc1_total	SYNE2	4	0.66866	0.69932	NA	1512	1	0.14701	0.055335	0.13054	0.224856	284	3	0.14701
eyfpwt_homoharringtonine_bc1_total_vs_eyfpwt_untreated_bc1_total	LIN7C	4	0.89479	0.89604	NA	1948	0	0.21228	0.055472	0.13084	0.224856	285	3	0.21228
eyfpwt_homoharringtonine_bc1_total_vs_eyfpwt_untreated_bc1_total	MTHFD1	4	0.10784	0.22799	NA	499	2	0.061402	0.055632	0.13112	NA	286	2	0.061402
eyfpwt_homoharringtonine_bc1_total_vs_eyfpwt_untreated_bc1_total	MTIF3	4	0.38655	0.53361	NA	1149	1	0.16869	0.055955	0.13176	0.225072	287	3	0.16869
eyfpwt_homoharringtonine_bc1_total_vs_eyfpwt_untreated_bc1_total	GATB	4	0.32555	0.46769	NA	1019	1	-0.010342	0.056076	0.13201	NA	288	2	-0.010342
eyfpwt_homoharringtonine_bc1_total_vs_eyfpwt_untreated_bc1_total	PURO	4	0.050456	0.12053	0.214622	263	3	-0.48744	0.05652	0.13285	NA	289	1	-0.48744
eyfpwt_homoharringtonine_bc1_total_vs_eyfpwt_untreated_bc1_total	PNISR	4	0.87773	0.87837	NA	1916	0	0.16625	0.056719	0.13319	0.225072	290	3	0.16625
eyfpwt_homoharringtonine_bc1_total_vs_eyfpwt_untreated_bc1_total	PRRC2C	4	0.91068	0.91161	NA	1982	0	0.13462	0.056925	0.13359	NA	291	2	0.13462
eyfpwt_homoharringtonine_bc1_total_vs_eyfpwt_untreated_bc1_total	ELAC2	4	0.90605	0.90703	NA	1975	0	0.099275	0.057042	0.13377	NA	292	2	0.099275
eyfpwt_homoharringtonine_bc1_total_vs_eyfpwt_untreated_bc1_total	CSDE1	4	0.89775	0.8989	NA	1955	0	0.16852	0.057393	0.13442	NA	293	2	0.16852
eyfpwt_homoharringtonine_bc1_total_vs_eyfpwt_untreated_bc1_total	UBAP2	4	0.33037	0.47266	NA	1033	1	0.089956	0.057408	0.13444	NA	294	2	0.089956
eyfpwt_homoharringtonine_bc1_total_vs_eyfpwt_untreated_bc1_total	SLTM	4	0.77267	0.77706	NA	1694	1	0.11104	0.057559	0.13472	0.225072	295	3	0.11104
eyfpwt_homoharringtonine_bc1_total_vs_eyfpwt_untreated_bc1_total	QRSL1	4	0.68124	0.70783	NA	1534	1	-3.7953e-4	0.057852	0.13535	NA	296	1	-3.7953e-4
eyfpwt_homoharringtonine_bc1_total_vs_eyfpwt_untreated_bc1_total	RNPC3	4	0.96354	0.96362	NA	2091	0	0.1851	0.057911	0.13544	0.225072	297	3	0.1851
eyfpwt_homoharringtonine_bc1_total_vs_eyfpwt_untreated_bc1_total	COL14A1	4	0.7092	0.72737	NA	1580	1	0.19385	0.05798	0.13557	NA	298	2	0.19385
eyfpwt_homoharringtonine_bc1_total_vs_eyfpwt_untreated_bc1_total	SRP14	4	0.19632	0.32887	NA	742	2	-0.11749	0.058295	0.13621	NA	299	1	-0.11749
eyfpwt_homoharringtonine_bc1_total_vs_eyfpwt_untreated_bc1_total	UNK	4	0.77646	0.78019	NA	1702	1	0.1448	0.058336	0.13628	0.225072	300	3	0.1448
eyfpwt_homoharringtonine_bc1_total_vs_eyfpwt_untreated_bc1_total	SNRPB2	4	0.10315	0.21924	NA	475	1	0.18121	0.058549	0.13659	0.225072	301	3	0.18121
eyfpwt_homoharringtonine_bc1_total_vs_eyfpwt_untreated_bc1_total	PABPC5	4	0.58685	0.65012	NA	1402	1	0.22068	0.058688	0.13689	0.225072	302	3	0.22068
eyfpwt_homoharringtonine_bc1_total_vs_eyfpwt_untreated_bc1_total	EIF3CL	4	0.66561	0.69743	NA	1504	1	0.027854	0.058739	0.13702	NA	303	1	0.027854
eyfpwt_homoharringtonine_bc1_total_vs_eyfpwt_untreated_bc1_total	NDRG2	4	0.97583	0.97579	NA	2128	0	0.24894	0.058869	0.13724	0.225072	304	3	0.24894
eyfpwt_homoharringtonine_bc1_total_vs_eyfpwt_untreated_bc1_total	AARS1	4	0.48118	0.59645	NA	1278	1	0.14367	0.058925	0.13733	NA	305	2	0.14367
eyfpwt_homoharringtonine_bc1_total_vs_eyfpwt_untreated_bc1_total	SEC63	4	0.83532	0.83574	NA	1825	0	0.11893	0.060068	0.13947	NA	306	2	0.11893
eyfpwt_homoharringtonine_bc1_total_vs_eyfpwt_untreated_bc1_total	WDR12	4	0.16599	0.29683	NA	671	2	0.20918	0.060511	0.14044	NA	307	2	0.20918
eyfpwt_homoharringtonine_bc1_total_vs_eyfpwt_untreated_bc1_total	ILF3	4	0.32565	0.46781	NA	1020	2	-0.021903	0.060954	0.14131	NA	308	2	-0.021903
eyfpwt_homoharringtonine_bc1_total_vs_eyfpwt_untreated_bc1_total	UTP14A	4	0.9561	0.95643	NA	2074	0	0.22642	0.06114	0.14164	0.229768	309	3	0.22642
eyfpwt_homoharringtonine_bc1_total_vs_eyfpwt_untreated_bc1_total	MAP4	4	0.057852	0.13471	NA	290	2	-0.11464	0.061838	0.143	NA	310	1	-0.11464
eyfpwt_homoharringtonine_bc1_total_vs_eyfpwt_untreated_bc1_total	XRCC5	4	0.93942	0.93992	NA	2038	0	0.18549	0.061945	0.14318	0.229768	311	3	0.18549
eyfpwt_homoharringtonine_bc1_total_vs_eyfpwt_untreated_bc1_total	VIL1	4	0.79045	0.79257	NA	1734	1	0.28271	0.062092	0.1435	0.229768	312	3	0.28271
eyfpwt_homoharringtonine_bc1_total_vs_eyfpwt_untreated_bc1_total	SNTB1	4	0.71594	0.73247	NA	1591	1	0.17658	0.062239	0.1438	0.229768	313	3	0.17658
eyfpwt_homoharringtonine_bc1_total_vs_eyfpwt_untreated_bc1_total	PSMD1	4	0.97703	0.97693	NA	2132	0	0.17838	0.062387	0.14411	0.229768	314	3	0.17838
eyfpwt_homoharringtonine_bc1_total_vs_eyfpwt_untreated_bc1_total	FAU	4	0.71738	0.73343	NA	1594	1	0.051825	0.062723	0.1447	NA	315	2	0.051825
eyfpwt_homoharringtonine_bc1_total_vs_eyfpwt_untreated_bc1_total	AATF	4	0.96431	0.96431	NA	2094	0	0.19924	0.062904	0.14498	0.229892	316	3	0.19924
eyfpwt_homoharringtonine_bc1_total_vs_eyfpwt_untreated_bc1_total	DDX60	4	0.25863	0.39605	NA	885	1	0.11526	0.06313	0.14541	NA	317	2	0.11526
eyfpwt_homoharringtonine_bc1_total_vs_eyfpwt_untreated_bc1_total	SRP68	4	0.92655	0.9273	NA	2015	0	0.087397	0.063164	0.14548	NA	318	1	0.087397
eyfpwt_homoharringtonine_bc1_total_vs_eyfpwt_untreated_bc1_total	METTL2A	4	0.12248	0.25091	NA	560	2	-0.0044669	0.063618	0.1464	NA	319	2	-0.0044669
eyfpwt_homoharringtonine_bc1_total_vs_eyfpwt_untreated_bc1_total	OSGEPL1	4	0.25081	0.3875	NA	864	2	0.17197	0.063986	0.14719	NA	320	2	0.17197
eyfpwt_homoharringtonine_bc1_total_vs_eyfpwt_untreated_bc1_total	PPID	4	0.078095	0.17353	NA	374	1	0.072186	0.064048	0.14731	NA	321	2	0.072186
eyfpwt_homoharringtonine_bc1_total_vs_eyfpwt_untreated_bc1_total	MRPL2	4	0.75781	0.76458	NA	1668	1	0.16752	0.064473	0.14815	0.232551	322	3	0.16752
eyfpwt_homoharringtonine_bc1_total_vs_eyfpwt_untreated_bc1_total	RIGI	4	0.81212	0.81319	NA	1772	0	0.16041	0.064489	0.14819	NA	323	2	0.16041
eyfpwt_homoharringtonine_bc1_total_vs_eyfpwt_untreated_bc1_total	CCDC9	4	0.26528	0.40332	NA	901	1	0.11258	0.064548	0.14828	0.232551	324	3	0.11258
eyfpwt_homoharringtonine_bc1_total_vs_eyfpwt_untreated_bc1_total	ZMAT2	4	0.92875	0.92942	NA	2020	0	0.084137	0.064722	0.14856	NA	325	2	0.084137
eyfpwt_homoharringtonine_bc1_total_vs_eyfpwt_untreated_bc1_total	OSGEP	4	0.16801	0.29887	NA	677	1	0.054079	0.065339	0.14974	NA	326	2	0.054079
eyfpwt_homoharringtonine_bc1_total_vs_eyfpwt_untreated_bc1_total	TOP3B	4	5.2937e-4	0.0021084	NA	5	2	-0.16859	0.065371	0.14983	NA	327	1	-0.16859
eyfpwt_homoharringtonine_bc1_total_vs_eyfpwt_untreated_bc1_total	MRPL18	4	0.46685	0.58988	NA	1266	1	0.20213	0.065455	0.14999	0.233543	328	3	0.20213
eyfpwt_homoharringtonine_bc1_total_vs_eyfpwt_untreated_bc1_total	RBMS1	4	0.03908	0.097857	NA	214	2	-0.083342	0.06571	0.15046	NA	329	2	-0.083342
eyfpwt_homoharringtonine_bc1_total_vs_eyfpwt_untreated_bc1_total	GAS2	4	0.58661	0.64995	NA	1401	1	0.1675	0.06576	0.15054	0.233543	330	3	0.1675
eyfpwt_homoharringtonine_bc1_total_vs_eyfpwt_untreated_bc1_total	EIF3K	4	0.85554	0.85616	NA	1868	0	0.21524	0.065812	0.15062	NA	331	2	0.21524
eyfpwt_homoharringtonine_bc1_total_vs_eyfpwt_untreated_bc1_total	PABPC1L	4	0.87305	0.87358	NA	1903	0	0.18283	0.065834	0.15067	NA	332	2	0.18283
eyfpwt_homoharringtonine_bc1_total_vs_eyfpwt_untreated_bc1_total	EIF3L	4	0.39264	0.5402	NA	1158	1	0.11659	0.066829	0.15247	NA	333	2	0.11659
eyfpwt_homoharringtonine_bc1_total_vs_eyfpwt_untreated_bc1_total	LMF2	4	0.16017	0.29073	NA	658	2	0.03957	0.067134	0.15312	NA	334	2	0.03957
eyfpwt_homoharringtonine_bc1_total_vs_eyfpwt_untreated_bc1_total	RBMY1A1	4	0.26918	0.40748	NA	912	2	-0.0072632	0.067574	0.15394	NA	335	1	-0.0072632
eyfpwt_homoharringtonine_bc1_total_vs_eyfpwt_untreated_bc1_total	KRT18	4	0.81684	0.8178	NA	1782	0	0.2691	0.067829	0.15435	NA	336	2	0.2691
eyfpwt_homoharringtonine_bc1_total_vs_eyfpwt_untreated_bc1_total	CELF1	4	0.23765	0.37337	NA	836	1	0.022462	0.068014	0.15463	NA	337	1	0.022462
eyfpwt_homoharringtonine_bc1_total_vs_eyfpwt_untreated_bc1_total	WBP4	4	0.50487	0.60776	NA	1303	1	0.15913	0.068378	0.15527	0.238504	338	3	0.15913
eyfpwt_homoharringtonine_bc1_total_vs_eyfpwt_untreated_bc1_total	ELAVL3	4	0.12563	0.25431	NA	570	2	-0.098022	0.068454	0.1554	NA	339	1	-0.098022
eyfpwt_homoharringtonine_bc1_total_vs_eyfpwt_untreated_bc1_total	TIA1	4	0.016368	0.050508	NA	120	1	0.12637	0.068456	0.1554	0.238504	340	3	0.12637
eyfpwt_homoharringtonine_bc1_total_vs_eyfpwt_untreated_bc1_total	RBMXL1	4	0.7245	0.7385	NA	1608	1	0.11496	0.068924	0.15634	0.238674	341	3	0.11496
eyfpwt_homoharringtonine_bc1_total_vs_eyfpwt_untreated_bc1_total	EIF4G2	4	0.25454	0.39137	NA	876	1	0.14621	0.069975	0.15836	0.239235	342	3	0.14621
eyfpwt_homoharringtonine_bc1_total_vs_eyfpwt_untreated_bc1_total	SNRPD2	4	0.87345	0.874	NA	1904	0	0.11007	0.070213	0.15879	NA	343	2	0.11007
eyfpwt_homoharringtonine_bc1_total_vs_eyfpwt_untreated_bc1_total	NOP10	4	0.9366	0.93703	NA	2036	0	0.19071	0.070342	0.159	0.239235	344	3	0.19071
eyfpwt_homoharringtonine_bc1_total_vs_eyfpwt_untreated_bc1_total	LSG1	4	0.85036	0.85092	NA	1858	0	0.09934	0.070484	0.15931	NA	345	2	0.09934
eyfpwt_homoharringtonine_bc1_total_vs_eyfpwt_untreated_bc1_total	SON	4	0.25081	0.38751	NA	865	1	0.10978	0.070612	0.15955	NA	346	2	0.10978
eyfpwt_homoharringtonine_bc1_total_vs_eyfpwt_untreated_bc1_total	SUMO2	4	0.34535	0.48958	NA	1063	1	0.06339	0.070652	0.1596	NA	347	2	0.06339
eyfpwt_homoharringtonine_bc1_total_vs_eyfpwt_untreated_bc1_total	RNF17	4	0.9435	0.94408	NA	2044	0	0.081765	0.070898	0.1601	0.239235	348	3	0.081765
eyfpwt_homoharringtonine_bc1_total_vs_eyfpwt_untreated_bc1_total	WDR43	4	0.69915	0.72022	NA	1565	1	-0.010627	0.071091	0.16045	NA	349	1	-0.010627
eyfpwt_homoharringtonine_bc1_total_vs_eyfpwt_untreated_bc1_total	SUB1	4	0.91551	0.91636	NA	1993	0	0.16093	0.071122	0.1605	NA	350	2	0.16093
eyfpwt_homoharringtonine_bc1_total_vs_eyfpwt_untreated_bc1_total	BLTP2	4	0.034117	0.088038	NA	197	2	0.01136	0.07153	0.16119	NA	351	2	0.01136
eyfpwt_homoharringtonine_bc1_total_vs_eyfpwt_untreated_bc1_total	ENO1	4	0.87147	0.87187	NA	1898	0	0.011515	0.071969	0.16207	NA	352	1	0.011515
eyfpwt_homoharringtonine_bc1_total_vs_eyfpwt_untreated_bc1_total	PHRF1	4	0.37522	0.52129	NA	1126	1	0.2485	0.072407	0.163	0.239235	353	3	0.2485
eyfpwt_homoharringtonine_bc1_total_vs_eyfpwt_untreated_bc1_total	DARS2	4	0.58132	0.64709	NA	1392	1	0.12538	0.072663	0.1634	NA	354	2	0.12538
eyfpwt_homoharringtonine_bc1_total_vs_eyfpwt_untreated_bc1_total	FDPS	4	0.95628	0.95659	NA	2076	0	0.28185	0.073065	0.16412	0.239235	355	3	0.28185
eyfpwt_homoharringtonine_bc1_total_vs_eyfpwt_untreated_bc1_total	CHGA	4	0.069773	0.1574	NA	339	1	0.11256	0.073146	0.16431	0.239235	356	3	0.11256
eyfpwt_homoharringtonine_bc1_total_vs_eyfpwt_untreated_bc1_total	MRPS10	4	0.1987	0.33157	NA	749	2	0.23033	0.073284	0.16453	NA	357	2	0.23033
eyfpwt_homoharringtonine_bc1_total_vs_eyfpwt_untreated_bc1_total	FN1	4	0.78727	0.78959	NA	1728	1	0.16494	0.073309	0.16459	0.239235	358	3	0.16494
eyfpwt_homoharringtonine_bc1_total_vs_eyfpwt_untreated_bc1_total	METTL25B	4	0.73288	0.74477	NA	1620	1	0.11303	0.073722	0.16542	NA	359	1	0.11303
eyfpwt_homoharringtonine_bc1_total_vs_eyfpwt_untreated_bc1_total	R3HDM2	4	0.33209	0.47466	NA	1038	1	0.36556	0.07396	0.16586	0.239235	360	3	0.36556
eyfpwt_homoharringtonine_bc1_total_vs_eyfpwt_untreated_bc1_total	TRMT10C	4	0.95244	0.95273	NA	2062	0	0.35037	0.074123	0.16615	0.239235	361	3	0.35037
eyfpwt_homoharringtonine_bc1_total_vs_eyfpwt_untreated_bc1_total	LRRFIP2	4	0.77068	0.77521	NA	1689	1	0.11352	0.074368	0.16659	0.239235	362	3	0.11352
eyfpwt_homoharringtonine_bc1_total_vs_eyfpwt_untreated_bc1_total	RPS27A	4	0.8883	0.88946	NA	1941	0	0.31504	0.074598	0.16711	NA	363	2	0.31504
eyfpwt_homoharringtonine_bc1_total_vs_eyfpwt_untreated_bc1_total	RPTOR	4	0.68904	0.71327	NA	1551	1	0.26386	0.074737	0.1674	0.239235	364	3	0.26386
eyfpwt_homoharringtonine_bc1_total_vs_eyfpwt_untreated_bc1_total	SAMD4B	4	0.77872	0.78217	NA	1710	1	0.11622	0.075354	0.16861	0.239235	365	3	0.11622
eyfpwt_homoharringtonine_bc1_total_vs_eyfpwt_untreated_bc1_total	SMNDC1	4	0.33908	0.48228	NA	1054	2	-0.031941	0.075473	0.16887	NA	366	1	-0.031941
eyfpwt_homoharringtonine_bc1_total_vs_eyfpwt_untreated_bc1_total	MRPL23	4	0.59562	0.6551	NA	1408	1	0.22748	0.075519	0.16895	0.239235	367	3	0.22748
eyfpwt_homoharringtonine_bc1_total_vs_eyfpwt_untreated_bc1_total	TP53RK	4	0.51492	0.61271	NA	1313	1	0.11689	0.075602	0.16914	0.239235	368	3	0.11689
eyfpwt_homoharringtonine_bc1_total_vs_eyfpwt_untreated_bc1_total	DLD	4	0.44182	0.5787	NA	1241	1	0.12624	0.075891	0.16971	0.239235	369	3	0.12624
eyfpwt_homoharringtonine_bc1_total_vs_eyfpwt_untreated_bc1_total	CRYZ	4	0.3888	0.53601	NA	1153	1	0.10557	0.07591	0.16974	NA	370	2	0.10557
eyfpwt_homoharringtonine_bc1_total_vs_eyfpwt_untreated_bc1_total	NOC3L	4	0.18526	0.31704	NA	722	1	0.15125	0.075916	0.16975	NA	371	2	0.15125
eyfpwt_homoharringtonine_bc1_total_vs_eyfpwt_untreated_bc1_total	YLPM1	3	0.049777	0.11098	NA	261	1	0.086113	0.076098	0.14875	NA	372	1	0.086113
eyfpwt_homoharringtonine_bc1_total_vs_eyfpwt_untreated_bc1_total	YWHAE	4	0.69859	0.71987	NA	1562	1	0.05144	0.076347	0.17048	NA	373	2	0.05144
eyfpwt_homoharringtonine_bc1_total_vs_eyfpwt_untreated_bc1_total	SRFBP1	4	0.88142	0.8822	NA	1919	0	0.26184	0.076431	0.17066	0.239235	374	3	0.26184
eyfpwt_homoharringtonine_bc1_total_vs_eyfpwt_untreated_bc1_total	MEX3A	4	0.28604	0.42564	NA	948	1	0.103	0.076573	0.17097	NA	375	2	0.103
eyfpwt_homoharringtonine_bc1_total_vs_eyfpwt_untreated_bc1_total	TSR3	4	0.80075	0.80213	NA	1747	1	0.13265	0.076705	0.17125	NA	376	2	0.13265
eyfpwt_homoharringtonine_bc1_total_vs_eyfpwt_untreated_bc1_total	PABPN1L	4	0.84053	0.84097	NA	1839	0	0.14586	0.076931	0.1717	0.239235	377	3	0.14586
eyfpwt_homoharringtonine_bc1_total_vs_eyfpwt_untreated_bc1_total	PDE12	4	0.94329	0.94389	NA	2043	0	0.1716	0.077516	0.17288	0.239235	378	3	0.1716
eyfpwt_homoharringtonine_bc1_total_vs_eyfpwt_untreated_bc1_total	TSR2	4	0.82261	0.82329	NA	1796	0	0.065786	0.077658	0.17318	NA	379	2	0.065786
eyfpwt_homoharringtonine_bc1_total_vs_eyfpwt_untreated_bc1_total	CPSF1	4	0.42852	0.57302	NA	1228	1	0.25733	0.077684	0.17324	0.239235	380	3	0.25733
eyfpwt_homoharringtonine_bc1_total_vs_eyfpwt_untreated_bc1_total	DAZ4	3	0.26741	0.39471	NA	907	1	0.044864	0.077747	0.15106	NA	381	1	0.044864
eyfpwt_homoharringtonine_bc1_total_vs_eyfpwt_untreated_bc1_total	TRMT2B	4	0.4625	0.58791	NA	1262	1	0.20358	0.077762	0.17338	0.239235	382	3	0.20358
eyfpwt_homoharringtonine_bc1_total_vs_eyfpwt_untreated_bc1_total	GSPT1	4	0.88403	0.88486	NA	1927	0	-0.040226	0.078531	0.17475	NA	383	1	-0.040226
eyfpwt_homoharringtonine_bc1_total_vs_eyfpwt_untreated_bc1_total	HERC5	4	0.85738	0.85799	NA	1873	0	0.11717	0.078695	0.1751	0.239915	384	3	0.11717
eyfpwt_homoharringtonine_bc1_total_vs_eyfpwt_untreated_bc1_total	DIDO1	4	0.78973	0.79186	NA	1732	1	0.10625	0.078967	0.17555	0.239915	385	3	0.10625
eyfpwt_homoharringtonine_bc1_total_vs_eyfpwt_untreated_bc1_total	MNEONGREEN	4	0.40813	0.55621	NA	1194	2	0.073817	0.079224	0.17598	NA	386	2	0.073817
eyfpwt_homoharringtonine_bc1_total_vs_eyfpwt_untreated_bc1_total	MRPS15	4	0.5475	0.62895	NA	1347	1	0.14397	0.079885	0.17719	0.241008	387	3	0.14397
eyfpwt_homoharringtonine_bc1_total_vs_eyfpwt_untreated_bc1_total	IGF2BP3	4	0.0011593	0.0044455	NA	12	1	0.08767	0.080563	0.17828	NA	388	2	0.08767
eyfpwt_homoharringtonine_bc1_total_vs_eyfpwt_untreated_bc1_total	NSUN5	4	0.80878	0.80972	NA	1762	1	0.012244	0.080711	0.17854	NA	389	1	0.012244
eyfpwt_homoharringtonine_bc1_total_vs_eyfpwt_untreated_bc1_total	RAE1	4	0.98286	0.98301	NA	2145	0	0.17046	0.080827	0.17874	0.241327	390	3	0.17046
eyfpwt_homoharringtonine_bc1_total_vs_eyfpwt_untreated_bc1_total	UBTF	4	0.98425	0.9843	NA	2148	0	0.23703	0.080999	0.1791	0.241327	391	3	0.23703
eyfpwt_homoharringtonine_bc1_total_vs_eyfpwt_untreated_bc1_total	MOV10L1	4	0.31673	0.45843	NA	1002	2	0.10381	0.081582	0.18011	NA	392	2	0.10381
eyfpwt_homoharringtonine_bc1_total_vs_eyfpwt_untreated_bc1_total	PSMA4	3	0.74177	0.74237	NA	1640	0	-0.020544	0.081698	0.15657	NA	393	1	-0.020544
eyfpwt_homoharringtonine_bc1_total_vs_eyfpwt_untreated_bc1_total	ZC3H12A	4	0.41467	0.56296	NA	1208	1	0.064417	0.082181	0.18135	NA	394	2	0.064417
eyfpwt_homoharringtonine_bc1_total_vs_eyfpwt_untreated_bc1_total	SRP54	4	0.82948	0.82993	NA	1810	0	-0.017846	0.082452	0.18179	NA	395	1	-0.017846
eyfpwt_homoharringtonine_bc1_total_vs_eyfpwt_untreated_bc1_total	CSTF1	3	0.61146	0.62122	NA	1431	1	0.14778	0.082735	0.15807	NA	396	2	0.14778
eyfpwt_homoharringtonine_bc1_total_vs_eyfpwt_untreated_bc1_total	TRMT11	4	0.81878	0.81963	NA	1789	0	0.16758	0.082859	0.18257	NA	397	2	0.16758
eyfpwt_homoharringtonine_bc1_total_vs_eyfpwt_untreated_bc1_total	DNAAF2	4	0.73545	0.74664	NA	1624	1	0.12618	0.082887	0.18263	NA	398	2	0.12618
eyfpwt_homoharringtonine_bc1_total_vs_eyfpwt_untreated_bc1_total	H4C6	4	0.62268	0.67057	NA	1438	1	0.075998	0.083812	0.18433	NA	399	2	0.075998
eyfpwt_homoharringtonine_bc1_total_vs_eyfpwt_untreated_bc1_total	GEMIN2	4	0.64174	0.68205	NA	1474	1	0.26386	0.083867	0.18443	0.246809	400	3	0.26386
eyfpwt_homoharringtonine_bc1_total_vs_eyfpwt_untreated_bc1_total	RIOK1	4	0.90518	0.90616	NA	1973	0	0.16446	0.08413	0.18489	0.246809	401	3	0.16446
eyfpwt_homoharringtonine_bc1_total_vs_eyfpwt_untreated_bc1_total	MKRN1	4	0.12138	0.24968	NA	555	2	-0.098619	0.08419	0.185	NA	402	1	-0.098619
eyfpwt_homoharringtonine_bc1_total_vs_eyfpwt_untreated_bc1_total	SEPTIN7	4	0.56541	0.63851	NA	1372	1	-0.022323	0.084624	0.18584	NA	403	1	-0.022323
eyfpwt_homoharringtonine_bc1_total_vs_eyfpwt_untreated_bc1_total	NUP93	4	0.81052	0.81158	NA	1768	1	0.28308	0.084768	0.18609	NA	404	2	0.28308
eyfpwt_homoharringtonine_bc1_total_vs_eyfpwt_untreated_bc1_total	MACROH2A1	4	0.76399	0.76958	NA	1679	1	0.21192	0.085012	0.18656	0.247881	405	3	0.21192
eyfpwt_homoharringtonine_bc1_total_vs_eyfpwt_untreated_bc1_total	NOB1	4	0.091019	0.19745	NA	436	2	0.059306	0.085455	0.18735	NA	406	2	0.059306
eyfpwt_homoharringtonine_bc1_total_vs_eyfpwt_untreated_bc1_total	ALKBH1	4	0.62933	0.67479	NA	1448	1	0.22138	0.085492	0.18745	0.247919	407	3	0.22138
eyfpwt_homoharringtonine_bc1_total_vs_eyfpwt_untreated_bc1_total	TNRC6A	4	0.35483	0.49958	NA	1080	2	0.093979	0.08573	0.18791	NA	408	2	0.093979
eyfpwt_homoharringtonine_bc1_total_vs_eyfpwt_untreated_bc1_total	NDUFV3	3	0.83537	0.83507	NA	1826	0	0.067196	0.085964	0.1623	NA	409	2	0.067196
eyfpwt_homoharringtonine_bc1_total_vs_eyfpwt_untreated_bc1_total	TPD52L2	4	0.18207	0.31379	NA	715	1	-0.01431	0.086281	0.18894	NA	410	2	-0.01431
eyfpwt_homoharringtonine_bc1_total_vs_eyfpwt_untreated_bc1_total	DAZAP1	4	0.13936	0.26842	NA	603	1	0.43687	0.08636	0.1891	NA	411	2	0.43687
eyfpwt_homoharringtonine_bc1_total_vs_eyfpwt_untreated_bc1_total	NCL	4	0.13575	0.26461	NA	592	2	-0.27911	0.086793	0.18991	NA	412	2	-0.27911
eyfpwt_homoharringtonine_bc1_total_vs_eyfpwt_untreated_bc1_total	NMD3	4	0.80636	0.80735	NA	1757	1	0.21004	0.086882	0.19003	0.249102	413	3	0.21004
eyfpwt_homoharringtonine_bc1_total_vs_eyfpwt_untreated_bc1_total	FSCN1	4	0.08573	0.18754	NA	410	2	-0.0012702	0.087248	0.19078	NA	414	2	-0.0012702
eyfpwt_homoharringtonine_bc1_total_vs_eyfpwt_untreated_bc1_total	SNRPA	4	0.77601	0.77985	NA	1701	1	0.055758	0.087387	0.19103	NA	415	2	0.055758
eyfpwt_homoharringtonine_bc1_total_vs_eyfpwt_untreated_bc1_total	PARP4	4	0.090688	0.19685	NA	435	1	0.086571	0.087421	0.19109	0.249102	416	3	0.086571
eyfpwt_homoharringtonine_bc1_total_vs_eyfpwt_untreated_bc1_total	RBM7	4	0.40058	0.54834	NA	1175	1	0.063861	0.087526	0.19131	NA	417	2	0.063861
eyfpwt_homoharringtonine_bc1_total_vs_eyfpwt_untreated_bc1_total	NOM1	4	0.39232	0.53983	NA	1157	1	0.11984	0.088081	0.19242	0.249102	418	3	0.11984
eyfpwt_homoharringtonine_bc1_total_vs_eyfpwt_untreated_bc1_total	CLP1	4	0.066253	0.1509	NA	325	2	-0.024657	0.088093	0.19244	NA	419	1	-0.024657
eyfpwt_homoharringtonine_bc1_total_vs_eyfpwt_untreated_bc1_total	CELF5	4	0.96748	0.96742	NA	2103	0	0.10128	0.088775	0.19373	0.249102	420	3	0.10128
eyfpwt_homoharringtonine_bc1_total_vs_eyfpwt_untreated_bc1_total	DDX20	4	0.78317	0.78583	NA	1716	1	-0.035607	0.088958	0.1941	NA	421	1	-0.035607
eyfpwt_homoharringtonine_bc1_total_vs_eyfpwt_untreated_bc1_total	PCNP	4	0.42024	0.56893	NA	1221	1	0.094267	0.089139	0.1944	0.249102	422	3	0.094267
eyfpwt_homoharringtonine_bc1_total_vs_eyfpwt_untreated_bc1_total	RALY	4	0.27075	0.40919	NA	917	2	-0.049594	0.089391	0.19492	NA	423	1	-0.049594
eyfpwt_homoharringtonine_bc1_total_vs_eyfpwt_untreated_bc1_total	CKAP4	4	0.89158	0.8928	NA	1943	0	0.065468	0.089823	0.19568	NA	424	2	0.065468
eyfpwt_homoharringtonine_bc1_total_vs_eyfpwt_untreated_bc1_total	RPP21	4	0.96705	0.96707	NA	2101	0	0.14565	0.089868	0.19574	0.249102	425	3	0.14565
eyfpwt_homoharringtonine_bc1_total_vs_eyfpwt_untreated_bc1_total	DYNC1H1	4	0.18007	0.31182	NA	707	1	0.12053	0.090316	0.19654	NA	426	2	0.12053
eyfpwt_homoharringtonine_bc1_total_vs_eyfpwt_untreated_bc1_total	TRMT10B	4	0.36735	0.51299	NA	1117	1	0.23368	0.090688	0.19718	NA	427	2	0.23368
eyfpwt_homoharringtonine_bc1_total_vs_eyfpwt_untreated_bc1_total	APEX1	4	0.29714	0.43753	NA	969	1	0.13697	0.090692	0.19718	0.249102	428	3	0.13697
eyfpwt_homoharringtonine_bc1_total_vs_eyfpwt_untreated_bc1_total	DDX54	4	0.35852	0.50337	NA	1095	2	0.13455	0.090738	0.19727	NA	429	2	0.13455
eyfpwt_homoharringtonine_bc1_total_vs_eyfpwt_untreated_bc1_total	PABPC4	4	0.72679	0.74029	NA	1609	1	0.17505	0.090879	0.19751	NA	430	2	0.17505
eyfpwt_homoharringtonine_bc1_total_vs_eyfpwt_untreated_bc1_total	SPTAN1	4	0.97023	0.97024	NA	2110	0	0.11467	0.09106	0.19785	0.249102	431	3	0.11467
eyfpwt_homoharringtonine_bc1_total_vs_eyfpwt_untreated_bc1_total	TIAL1	4	0.46974	0.59121	NA	1269	1	0.036683	0.091119	0.19795	NA	432	1	0.036683
eyfpwt_homoharringtonine_bc1_total_vs_eyfpwt_untreated_bc1_total	UTP3	4	0.84193	0.84235	NA	1843	0	0.086857	0.091301	0.19828	NA	433	2	0.086857
eyfpwt_homoharringtonine_bc1_total_vs_eyfpwt_untreated_bc1_total	RBMX2	4	0.12097	0.24923	NA	554	1	0.16827	0.091429	0.19857	0.249102	434	3	0.16827
eyfpwt_homoharringtonine_bc1_total_vs_eyfpwt_untreated_bc1_total	RNASEH2C	4	0.44451	0.57993	NA	1242	1	0.10629	0.091551	0.19887	NA	435	2	0.10629
eyfpwt_homoharringtonine_bc1_total_vs_eyfpwt_untreated_bc1_total	EEF2K	4	0.23311	0.36835	NA	825	2	0.053792	0.091583	0.19892	NA	436	2	0.053792
eyfpwt_homoharringtonine_bc1_total_vs_eyfpwt_untreated_bc1_total	BMS1	4	0.09758	0.20935	NA	460	1	0.17825	0.091891	0.19946	0.249102	437	3	0.17825
eyfpwt_homoharringtonine_bc1_total_vs_eyfpwt_untreated_bc1_total	MRPS27	4	0.090601	0.19672	0.234257	434	3	-0.17238	0.091983	0.1996	NA	438	1	-0.17238
eyfpwt_homoharringtonine_bc1_total_vs_eyfpwt_untreated_bc1_total	EZH2	4	0.90294	0.90388	NA	1968	0	0.20921	0.092726	0.20084	0.249102	439	3	0.20921
eyfpwt_homoharringtonine_bc1_total_vs_eyfpwt_untreated_bc1_total	NUDT16	3	0.8675	0.86718	NA	1891	0	0.39153	0.092829	0.17157	NA	440	2	0.39153
eyfpwt_homoharringtonine_bc1_total_vs_eyfpwt_untreated_bc1_total	SRSF10	3	0.9276	0.92726	NA	2017	0	0.18343	0.092909	0.17168	NA	441	2	0.18343
eyfpwt_homoharringtonine_bc1_total_vs_eyfpwt_untreated_bc1_total	TENT4B	4	0.85521	0.85582	NA	1867	0	0.1369	0.093005	0.20133	0.249102	442	3	0.1369
eyfpwt_homoharringtonine_bc1_total_vs_eyfpwt_untreated_bc1_total	EIF4B	4	0.098009	0.2101	NA	461	1	-0.0031261	0.093277	0.20185	NA	443	1	-0.0031261
eyfpwt_homoharringtonine_bc1_total_vs_eyfpwt_untreated_bc1_total	AFDN	4	0.021855	0.062244	NA	145	1	0.0058114	0.093283	0.20186	NA	444	2	0.0058114
eyfpwt_homoharringtonine_bc1_total_vs_eyfpwt_untreated_bc1_total	RNASE13	4	0.61729	0.66753	NA	1435	1	0.17756	0.093285	0.20186	0.249102	445	3	0.17756
eyfpwt_homoharringtonine_bc1_total_vs_eyfpwt_untreated_bc1_total	SAFB2	4	0.073284	0.16403	NA	353	1	0.11354	0.093425	0.2021	NA	446	2	0.11354
eyfpwt_homoharringtonine_bc1_total_vs_eyfpwt_untreated_bc1_total	RDX	4	0.85652	0.85722	NA	1872	0	0.12822	0.093708	0.20259	NA	447	2	0.12822
eyfpwt_homoharringtonine_bc1_total_vs_eyfpwt_untreated_bc1_total	PGRMC1	4	0.91824	0.91915	NA	1998	0	0.19927	0.09488	0.2048	0.249102	448	3	0.19927
eyfpwt_homoharringtonine_bc1_total_vs_eyfpwt_untreated_bc1_total	MRPS22	4	0.72007	0.7354	NA	1598	1	0.26095	0.094994	0.20495	NA	449	2	0.26095
eyfpwt_homoharringtonine_bc1_total_vs_eyfpwt_untreated_bc1_total	HMGN2	4	0.40405	0.55193	NA	1185	1	0.001843	0.095	0.20497	NA	450	1	0.001843
eyfpwt_homoharringtonine_bc1_total_vs_eyfpwt_untreated_bc1_total	ZC3H10	4	0.88586	0.88676	NA	1932	0	0.25376	0.095137	0.2052	0.249102	451	3	0.25376
eyfpwt_homoharringtonine_bc1_total_vs_eyfpwt_untreated_bc1_total	IFIT1	4	0.025502	0.069943	0.183851	163	3	-0.20873	0.09543	0.20567	NA	452	1	-0.20873
eyfpwt_homoharringtonine_bc1_total_vs_eyfpwt_untreated_bc1_total	MTO1	4	0.53195	0.62098	NA	1332	1	0.081946	0.095541	0.20589	0.249102	453	3	0.081946
eyfpwt_homoharringtonine_bc1_total_vs_eyfpwt_untreated_bc1_total	RBFOX1	4	0.39885	0.54659	NA	1170	2	0.032126	0.09571	0.20625	NA	454	2	0.032126
eyfpwt_homoharringtonine_bc1_total_vs_eyfpwt_untreated_bc1_total	THOC1	4	0.94231	0.94287	NA	2042	0	0.17307	0.09592	0.20661	0.249102	455	3	0.17307
eyfpwt_homoharringtonine_bc1_total_vs_eyfpwt_untreated_bc1_total	LAGE3	4	0.78523	0.78772	NA	1722	1	0.075081	0.096014	0.20678	0.249102	456	3	0.075081
eyfpwt_homoharringtonine_bc1_total_vs_eyfpwt_untreated_bc1_total	BRD2	4	0.1061	0.22468	NA	490	2	-0.055471	0.096291	0.20727	NA	457	2	-0.055471
eyfpwt_homoharringtonine_bc1_total_vs_eyfpwt_untreated_bc1_total	EIF3F	4	0.23158	0.36669	NA	819	1	0.20396	0.096585	0.20781	0.249102	458	3	0.20396
eyfpwt_homoharringtonine_bc1_total_vs_eyfpwt_untreated_bc1_total	IPO4	4	0.82961	0.83007	NA	1811	0	-0.066462	0.096721	0.20803	NA	459	1	-0.066462
eyfpwt_homoharringtonine_bc1_total_vs_eyfpwt_untreated_bc1_total	TRUB1	4	0.4463	0.58071	NA	1244	1	0.25684	0.096861	0.20831	0.249102	460	3	0.25684
eyfpwt_homoharringtonine_bc1_total_vs_eyfpwt_untreated_bc1_total	PRPF40A	4	0.9849	0.98495	NA	2152	0	0.18418	0.096966	0.20848	0.249102	461	3	0.18418
eyfpwt_homoharringtonine_bc1_total_vs_eyfpwt_untreated_bc1_total	G3BP1	4	0.43065	0.57397	NA	1229	1	0.1483	0.097005	0.20853	NA	462	2	0.1483
eyfpwt_homoharringtonine_bc1_total_vs_eyfpwt_untreated_bc1_total	SNRNP25	4	0.95295	0.95325	NA	2063	0	0.095722	0.097157	0.20886	0.249102	463	3	0.095722
eyfpwt_homoharringtonine_bc1_total_vs_eyfpwt_untreated_bc1_total	NOS3	4	0.89245	0.89361	NA	1945	0	0.12299	0.097444	0.20934	0.249102	464	3	0.12299
eyfpwt_homoharringtonine_bc1_total_vs_eyfpwt_untreated_bc1_total	PSMD7	4	0.34855	0.49312	NA	1067	1	0.44659	0.09758	0.20959	NA	465	2	0.44659
eyfpwt_homoharringtonine_bc1_total_vs_eyfpwt_untreated_bc1_total	RPS23	4	0.55133	0.63098	NA	1349	1	0.29787	0.097827	0.21002	0.249102	466	3	0.29787
eyfpwt_homoharringtonine_bc1_total_vs_eyfpwt_untreated_bc1_total	GSPT2	4	0.82601	0.82655	NA	1802	0	0.10465	0.097923	0.21016	0.249102	467	3	0.10465
eyfpwt_homoharringtonine_bc1_total_vs_eyfpwt_untreated_bc1_total	EEF2	4	0.81092	0.8119	NA	1769	1	0.31781	0.098307	0.21091	0.249102	468	3	0.31781
eyfpwt_homoharringtonine_bc1_total_vs_eyfpwt_untreated_bc1_total	SNRPG	4	0.026865	0.072738	NA	170	2	0.031379	0.098597	0.21153	NA	469	2	0.031379
eyfpwt_homoharringtonine_bc1_total_vs_eyfpwt_untreated_bc1_total	ESRP2	4	0.51842	0.61438	NA	1318	1	0.099552	0.098742	0.21183	NA	470	2	0.099552
eyfpwt_homoharringtonine_bc1_total_vs_eyfpwt_untreated_bc1_total	TRMT61B	4	0.47577	0.59397	NA	1274	1	0.071505	0.099297	0.21289	NA	471	2	0.071505
eyfpwt_homoharringtonine_bc1_total_vs_eyfpwt_untreated_bc1_total	PDLIM5	4	0.94578	0.94635	NA	2051	0	0.13074	0.099466	0.21319	0.250013	472	3	0.13074
eyfpwt_homoharringtonine_bc1_total_vs_eyfpwt_untreated_bc1_total	EGFP	4	0.11167	0.23472	NA	517	1	0.10816	0.099726	0.21363	NA	473	2	0.10816
eyfpwt_homoharringtonine_bc1_total_vs_eyfpwt_untreated_bc1_total	EIF4A2	3	0.56348	0.58291	NA	1366	1	0.22436	0.099815	0.18107	NA	474	2	0.22436
eyfpwt_homoharringtonine_bc1_total_vs_eyfpwt_untreated_bc1_total	SWT1	4	0.5706	0.64137	NA	1381	1	0.090917	0.099853	0.21389	0.250013	475	3	0.090917
eyfpwt_homoharringtonine_bc1_total_vs_eyfpwt_untreated_bc1_total	DARS1	4	0.77145	0.77595	NA	1691	1	0.16045	0.10058	0.21515	NA	476	2	0.16045
eyfpwt_homoharringtonine_bc1_total_vs_eyfpwt_untreated_bc1_total	NQO1	4	0.60495	0.66056	NA	1420	1	0.095296	0.10092	0.21569	0.250013	477	3	0.095296
eyfpwt_homoharringtonine_bc1_total_vs_eyfpwt_untreated_bc1_total	PDCD4	4	0.082452	0.1814	NA	395	1	0.015005	0.10101	0.21583	NA	478	2	0.015005
eyfpwt_homoharringtonine_bc1_total_vs_eyfpwt_untreated_bc1_total	KRAS	4	0.71989	0.73528	NA	1597	1	0.14429	0.10141	0.21659	0.250013	479	3	0.14429
eyfpwt_homoharringtonine_bc1_total_vs_eyfpwt_untreated_bc1_total	RNASEK	4	0.62446	0.6717	NA	1440	1	-0.019812	0.10144	0.21662	NA	480	1	-0.019812
eyfpwt_homoharringtonine_bc1_total_vs_eyfpwt_untreated_bc1_total	HLTF	4	0.47548	0.59381	NA	1273	1	0.17597	0.10161	0.21695	0.250013	481	3	0.17597
eyfpwt_homoharringtonine_bc1_total_vs_eyfpwt_untreated_bc1_total	RPS11	4	0.78406	0.7867	NA	1719	1	0.15066	0.10166	0.217	NA	482	2	0.15066
eyfpwt_homoharringtonine_bc1_total_vs_eyfpwt_untreated_bc1_total	ZFP36	4	0.87916	0.87989	NA	1917	0	0.11618	0.10171	0.21708	0.250013	483	3	0.11618
eyfpwt_homoharringtonine_bc1_total_vs_eyfpwt_untreated_bc1_total	SMAD2	4	0.36538	0.5107	NA	1112	1	0.15328	0.10249	0.2183	0.250013	484	3	0.15328
eyfpwt_homoharringtonine_bc1_total_vs_eyfpwt_untreated_bc1_total	SF3B6	4	0.60979	0.66323	NA	1429	1	0.14558	0.10269	0.21865	0.250013	485	3	0.14558
eyfpwt_homoharringtonine_bc1_total_vs_eyfpwt_untreated_bc1_total	COPS2	4	0.15827	0.28891	NA	651	1	0.15	0.10284	0.21894	NA	486	2	0.15
eyfpwt_homoharringtonine_bc1_total_vs_eyfpwt_untreated_bc1_total	RBMY1D	4	0.24288	0.3791	NA	847	2	-0.030513	0.10315	0.21946	NA	487	1	-0.030513
eyfpwt_homoharringtonine_bc1_total_vs_eyfpwt_untreated_bc1_total	LDHA	4	0.012934	0.042745	NA	108	2	-0.10205	0.10358	0.22023	NA	488	1	-0.10205
eyfpwt_homoharringtonine_bc1_total_vs_eyfpwt_untreated_bc1_total	TASOR	4	0.16153	0.29224	NA	661	1	0.11975	0.10417	0.22134	NA	489	2	0.11975
eyfpwt_homoharringtonine_bc1_total_vs_eyfpwt_untreated_bc1_total	ESF1	4	0.95989	0.96006	NA	2084	0	0.13431	0.10418	0.22135	0.251541	490	3	0.13431
eyfpwt_homoharringtonine_bc1_total_vs_eyfpwt_untreated_bc1_total	ANP32A	4	0.62867	0.67432	NA	1447	1	0.088152	0.10437	0.22174	0.251541	491	3	0.088152
eyfpwt_homoharringtonine_bc1_total_vs_eyfpwt_untreated_bc1_total	UPF1	4	0.88641	0.88735	NA	1934	0	0.13207	0.10443	0.22187	NA	492	2	0.13207
eyfpwt_homoharringtonine_bc1_total_vs_eyfpwt_untreated_bc1_total	C1ORF131	4	0.90197	0.90298	NA	1965	0	0.2498	0.10506	0.22296	NA	493	2	0.2498
eyfpwt_homoharringtonine_bc1_total_vs_eyfpwt_untreated_bc1_total	FAM98B	4	0.79698	0.79851	NA	1741	1	0.12849	0.10529	0.22333	NA	494	2	0.12849
eyfpwt_homoharringtonine_bc1_total_vs_eyfpwt_untreated_bc1_total	GPKOW	4	0.43942	0.57765	NA	1238	1	0.1421	0.10557	0.22385	0.252931	495	3	0.1421
eyfpwt_homoharringtonine_bc1_total_vs_eyfpwt_untreated_bc1_total	SLC4A1AP	4	0.25974	0.39717	NA	887	2	-0.059785	0.10571	0.22412	NA	496	1	-0.059785
eyfpwt_homoharringtonine_bc1_total_vs_eyfpwt_untreated_bc1_total	RBM34	4	0.95619	0.95653	NA	2075	0	0.10985	0.1061	0.22484	NA	497	2	0.10985
eyfpwt_homoharringtonine_bc1_total_vs_eyfpwt_untreated_bc1_total	IFIT3	4	0.1087	0.22951	NA	502	1	0.077851	0.10625	0.22511	NA	498	2	0.077851
eyfpwt_homoharringtonine_bc1_total_vs_eyfpwt_untreated_bc1_total	HYGRO	4	0.6426	0.68255	NA	1476	1	0.038862	0.10657	0.22572	NA	499	2	0.038862
eyfpwt_homoharringtonine_bc1_total_vs_eyfpwt_untreated_bc1_total	NXF2	4	0.7392	0.74967	NA	1636	1	0.12578	0.10668	0.2259	0.253869	500	3	0.12578
eyfpwt_homoharringtonine_bc1_total_vs_eyfpwt_untreated_bc1_total	EIF5B	4	0.17687	0.3083	NA	700	1	0.27774	0.1067	0.22592	NA	501	2	0.27774
eyfpwt_homoharringtonine_bc1_total_vs_eyfpwt_untreated_bc1_total	AFF4	4	0.85456	0.85511	NA	1865	0	0.19348	0.10698	0.22645	0.253869	502	3	0.19348
eyfpwt_homoharringtonine_bc1_total_vs_eyfpwt_untreated_bc1_total	BST2	4	0.69594	0.71802	NA	1559	1	0.13717	0.10749	0.22746	0.253875	503	3	0.13717
eyfpwt_homoharringtonine_bc1_total_vs_eyfpwt_untreated_bc1_total	SAP18	4	0.78332	0.78599	NA	1717	1	-0.083784	0.10784	0.22812	NA	504	1	-0.083784
eyfpwt_homoharringtonine_bc1_total_vs_eyfpwt_untreated_bc1_total	DUSP9	4	0.22684000000000001	0.36146	NA	807	2	0.058801	0.10819	0.22878	NA	505	2	0.058801
eyfpwt_homoharringtonine_bc1_total_vs_eyfpwt_untreated_bc1_total	SYNE1	4	0.83034	0.83077	NA	1812	0	0.097954	0.10819	0.22878	0.253875	506	3	0.097954
eyfpwt_homoharringtonine_bc1_total_vs_eyfpwt_untreated_bc1_total	POLR2B	4	0.14927	0.27903	NA	626	1	0.30555	0.1084	0.22911	0.253875	507	3	0.30555
eyfpwt_homoharringtonine_bc1_total_vs_eyfpwt_untreated_bc1_total	RPL31	4	0.014534	0.046509	NA	112	1	0.025994	0.1087	0.22964	NA	508	1	0.025994
eyfpwt_homoharringtonine_bc1_total_vs_eyfpwt_untreated_bc1_total	NOA1	4	0.9716	0.97163	NA	2114	0	0.082858	0.10912	0.23038	0.254303	509	3	0.082858
eyfpwt_homoharringtonine_bc1_total_vs_eyfpwt_untreated_bc1_total	MRPS26	4	0.89884	0.89995	NA	1957	0	0.19046	0.10955	0.23112	NA	510	2	0.19046
eyfpwt_homoharringtonine_bc1_total_vs_eyfpwt_untreated_bc1_total	RAC1	4	0.72397	0.73819	NA	1606	1	0.15966	0.1097	0.23141	NA	511	2	0.15966
eyfpwt_homoharringtonine_bc1_total_vs_eyfpwt_untreated_bc1_total	SCAMP3	3	0.10839	0.19078	NA	501	1	0.024942	0.11	0.19441	NA	512	1	0.024942
eyfpwt_homoharringtonine_bc1_total_vs_eyfpwt_untreated_bc1_total	FKBP4	4	0.8221	0.82277	NA	1795	0	0.13996	0.11061	0.23294	NA	513	2	0.13996
eyfpwt_homoharringtonine_bc1_total_vs_eyfpwt_untreated_bc1_total	SPATS2	4	0.92583	0.92659	NA	2013	0	0.10016	0.11075	0.23321	0.255027	514	3	0.10016
eyfpwt_homoharringtonine_bc1_total_vs_eyfpwt_untreated_bc1_total	RNASE2	4	0.17486	0.30629	NA	693	1	0.092693	0.11127	0.23417	0.255027	515	3	0.092693
eyfpwt_homoharringtonine_bc1_total_vs_eyfpwt_untreated_bc1_total	ZCCHC2	4	0.42209	0.57014	NA	1224	1	0.09167	0.11197	0.23541	NA	516	2	0.09167
eyfpwt_homoharringtonine_bc1_total_vs_eyfpwt_untreated_bc1_total	AUH	4	0.97744	0.97731	NA	2133	0	0.09289	0.1122	0.23572	0.255027	517	3	0.09289
eyfpwt_homoharringtonine_bc1_total_vs_eyfpwt_untreated_bc1_total	CSN2	4	0.16448	0.29529	NA	669	2	-0.14768	0.11252	0.23626	NA	518	1	-0.14768
eyfpwt_homoharringtonine_bc1_total_vs_eyfpwt_untreated_bc1_total	EXOSC3	4	0.2247	0.35945	NA	801	1	0.19097	0.11261	0.23641	0.255027	519	3	0.19097
eyfpwt_homoharringtonine_bc1_total_vs_eyfpwt_untreated_bc1_total	IARS1	4	0.8137	0.81478	NA	1774	0	0.17742	0.11272	0.2366	0.255027	520	3	0.17742
eyfpwt_homoharringtonine_bc1_total_vs_eyfpwt_untreated_bc1_total	NYNRIN	4	0.10614	0.22474	NA	491	1	0.039937	0.11289	0.23698	NA	521	2	0.039937
eyfpwt_homoharringtonine_bc1_total_vs_eyfpwt_untreated_bc1_total	ARPC1B	4	0.44689	0.58096	NA	1245	1	0.10143	0.11292	0.23705	0.255027	522	3	0.10143
eyfpwt_homoharringtonine_bc1_total_vs_eyfpwt_untreated_bc1_total	ISG20	4	0.018158	0.054177	0.166009	129	3	-0.31668	0.11379	0.23866	NA	523	1	-0.31668
eyfpwt_homoharringtonine_bc1_total_vs_eyfpwt_untreated_bc1_total	DCN	4	0.83782	0.83833	NA	1833	0	0.12347	0.11397	0.23898	0.255027	524	3	0.12347
eyfpwt_homoharringtonine_bc1_total_vs_eyfpwt_untreated_bc1_total	RPP25L	4	0.80717	0.80807	NA	1759	1	0.13254	0.11411	0.23917	NA	525	2	0.13254
eyfpwt_homoharringtonine_bc1_total_vs_eyfpwt_untreated_bc1_total	NKRF	4	0.90581	0.9068	NA	1974	0	0.26519	0.11418	0.23925	0.255027	526	3	0.26519
eyfpwt_homoharringtonine_bc1_total_vs_eyfpwt_untreated_bc1_total	EPPK1	3	0.4156	0.48126	NA	1211	1	0.0272	0.11418	0.19981	NA	527	1	0.0272
eyfpwt_homoharringtonine_bc1_total_vs_eyfpwt_untreated_bc1_total	OAS1	4	0.072407	0.16249	NA	350	1	-0.0087384	0.11422	0.2393	NA	528	2	-0.0087384
eyfpwt_homoharringtonine_bc1_total_vs_eyfpwt_untreated_bc1_total	SSBP1	3	0.6597	0.66251	NA	1497	1	0.19402	0.11457	0.20027	NA	529	2	0.19402
eyfpwt_homoharringtonine_bc1_total_vs_eyfpwt_untreated_bc1_total	THOC2	4	0.74871	0.75746	NA	1653	1	0.18318	0.1147	0.2402	0.255027	530	3	0.18318
eyfpwt_homoharringtonine_bc1_total_vs_eyfpwt_untreated_bc1_total	VCP	4	0.58156	0.64723	NA	1393	1	0.27553	0.11534	0.24141	NA	531	2	0.27553
eyfpwt_homoharringtonine_bc1_total_vs_eyfpwt_untreated_bc1_total	PPP1R8	4	0.097253	0.20876	0.239074	459	3	-0.12275	0.11549	0.24164	NA	532	1	-0.12275
eyfpwt_homoharringtonine_bc1_total_vs_eyfpwt_untreated_bc1_total	PHF6	4	0.72114	0.73624	NA	1601	1	0.1002	0.11595	0.24232	NA	533	2	0.1002
eyfpwt_homoharringtonine_bc1_total_vs_eyfpwt_untreated_bc1_total	RPL22	4	0.5526	0.6316	NA	1350	1	0.16858	0.11607	0.24247	0.255027	534	3	0.16858
eyfpwt_homoharringtonine_bc1_total_vs_eyfpwt_untreated_bc1_total	HNRNPUL2	4	0.52083	0.61559	NA	1323	1	0.082942	0.11617	0.24263	0.255027	535	3	0.082942
eyfpwt_homoharringtonine_bc1_total_vs_eyfpwt_untreated_bc1_total	APOBEC2	4	0.74921	0.75786	NA	1654	1	0.14205	0.11628	0.24278	0.255027	536	3	0.14205
eyfpwt_homoharringtonine_bc1_total_vs_eyfpwt_untreated_bc1_total	GP2	4	0.23386	0.36913	NA	826	1	-0.040013	0.11633	0.24284	NA	537	1	-0.040013
eyfpwt_homoharringtonine_bc1_total_vs_eyfpwt_untreated_bc1_total	FNDC3B	4	0.0025492	0.0093779	NA	25	1	0.15314	0.11686	0.2438	0.255027	538	3	0.15314
eyfpwt_homoharringtonine_bc1_total_vs_eyfpwt_untreated_bc1_total	TRNAU1AP	4	0.35174	0.49636	NA	1076	1	0.23831	0.11713	0.24437	0.255027	539	3	0.23831
eyfpwt_homoharringtonine_bc1_total_vs_eyfpwt_untreated_bc1_total	EIF2AK1	4	0.81449	0.81558	NA	1776	0	0.22199	0.11734	0.24479	0.255027	540	3	0.22199
eyfpwt_homoharringtonine_bc1_total_vs_eyfpwt_untreated_bc1_total	CNP	3	0.079123	0.15109	NA	378	2	-0.16947	0.11739	0.204	NA	541	1	-0.16947
eyfpwt_homoharringtonine_bc1_total_vs_eyfpwt_untreated_bc1_total	URB1	4	0.75845	0.76508	NA	1670	1	0.004967	0.1176	0.2453	NA	542	2	0.004967
eyfpwt_homoharringtonine_bc1_total_vs_eyfpwt_untreated_bc1_total	NOL11	4	0.54622	0.62828	NA	1345	1	0.10838	0.11765	0.24538	NA	543	2	0.10838
eyfpwt_homoharringtonine_bc1_total_vs_eyfpwt_untreated_bc1_total	EIF3C	4	0.63043	0.67547	NA	1451	1	0.17022	0.11802	0.24596	NA	544	2	0.17022
eyfpwt_homoharringtonine_bc1_total_vs_eyfpwt_untreated_bc1_total	ZNHIT6	4	0.96694	0.96698	NA	2100	0	0.21826	0.11814	0.24614	0.255027	545	3	0.21826
eyfpwt_homoharringtonine_bc1_total_vs_eyfpwt_untreated_bc1_total	ZCCHC13	4	0.31966	0.4616	NA	1008	1	0.19397	0.11814	0.24614	0.255027	546	3	0.19397
eyfpwt_homoharringtonine_bc1_total_vs_eyfpwt_untreated_bc1_total	NCOA5	4	0.4137	0.56193	NA	1205	2	-0.0907	0.11844	0.24662	NA	547	1	-0.0907
eyfpwt_homoharringtonine_bc1_total_vs_eyfpwt_untreated_bc1_total	SLC25A11	4	0.41932	0.56797	NA	1219	1	0.071466	0.11887	0.24736	NA	548	2	0.071466
eyfpwt_homoharringtonine_bc1_total_vs_eyfpwt_untreated_bc1_total	NOP16	4	0.29821	0.4387	NA	971	1	0.10611	0.11967	0.24888	NA	549	2	0.10611
eyfpwt_homoharringtonine_bc1_total_vs_eyfpwt_untreated_bc1_total	PSMC1	4	0.7845	0.78712	NA	1720	1	0.10052	0.11969	0.24892	0.256645	550	3	0.10052
eyfpwt_homoharringtonine_bc1_total_vs_eyfpwt_untreated_bc1_total	NOP9	4	0.95455	0.95487	NA	2071	0	0.1698	0.11971	0.24896	NA	551	2	0.1698
eyfpwt_homoharringtonine_bc1_total_vs_eyfpwt_untreated_bc1_total	ZCCHC3	4	0.16842	0.29935	NA	680	1	0.087705	0.11998	0.24945	NA	552	2	0.087705
eyfpwt_homoharringtonine_bc1_total_vs_eyfpwt_untreated_bc1_total	APOBEC4	4	0.95234	0.95262	NA	2061	0	0.10458	0.12012	0.24968	0.256645	553	3	0.10458
eyfpwt_homoharringtonine_bc1_total_vs_eyfpwt_untreated_bc1_total	SUGP1	4	0.83303	0.8335	NA	1821	0	-0.0095848	0.12013	0.24971	NA	554	1	-0.0095848
eyfpwt_homoharringtonine_bc1_total_vs_eyfpwt_untreated_bc1_total	RPS28	3	0.8575	0.85729	NA	1875	0	0.27519	0.12018	0.20757	NA	555	2	0.27519
eyfpwt_homoharringtonine_bc1_total_vs_eyfpwt_untreated_bc1_total	ADAT1	4	0.11873	0.24673	NA	549	2	-0.066116	0.12045	0.25028	NA	556	2	-0.066116
eyfpwt_homoharringtonine_bc1_total_vs_eyfpwt_untreated_bc1_total	RPP14	4	0.15132	0.28136	NA	631	1	0.12361	0.12066	0.25067	0.256645	557	3	0.12361
eyfpwt_homoharringtonine_bc1_total_vs_eyfpwt_untreated_bc1_total	RBM46	4	0.9239	0.92465	NA	2009	0	0.014413	0.12076	0.25084	NA	558	1	0.014413
eyfpwt_homoharringtonine_bc1_total_vs_eyfpwt_untreated_bc1_total	R3HCC1L	4	0.87647	0.87706	NA	1912	0	0.22503	0.1212	0.25158	0.256645	559	3	0.22503
eyfpwt_homoharringtonine_bc1_total_vs_eyfpwt_untreated_bc1_total	SCAF4	4	0.48739	0.59919	NA	1285	1	0.083722	0.12123	0.25163	NA	560	2	0.083722
eyfpwt_homoharringtonine_bc1_total_vs_eyfpwt_untreated_bc1_total	EIF2S2	4	0.85489	0.8555	NA	1866	0	0.43364	0.12153	0.25217	0.256645	561	3	0.43364
eyfpwt_homoharringtonine_bc1_total_vs_eyfpwt_untreated_bc1_total	GEMIN6	4	0.0076329	0.025864	NA	66	1	0.10598	0.12154	0.25221	NA	562	2	0.10598
eyfpwt_homoharringtonine_bc1_total_vs_eyfpwt_untreated_bc1_total	ELP5	4	0.13645	0.26526	NA	595	1	0.11296	0.12201	0.25299	NA	563	2	0.11296
eyfpwt_homoharringtonine_bc1_total_vs_eyfpwt_untreated_bc1_total	RPL10L	4	0.92152	0.92238	NA	2004	0	0.11178	0.12207	0.25308	0.256662	564	3	0.11178
eyfpwt_homoharringtonine_bc1_total_vs_eyfpwt_untreated_bc1_total	DDX31	4	0.81968	0.82049	NA	1792	0	0.068112	0.12217	0.25324	NA	565	2	0.068112
eyfpwt_homoharringtonine_bc1_total_vs_eyfpwt_untreated_bc1_total	XPO7	4	0.44838	0.58158	NA	1247	1	0.084079	0.12248	0.2538	NA	566	2	0.084079
eyfpwt_homoharringtonine_bc1_total_vs_eyfpwt_untreated_bc1_total	HTATSF1	4	0.33603	0.47888	NA	1048	2	0.037421	0.12264	0.25405	NA	567	2	0.037421
eyfpwt_homoharringtonine_bc1_total_vs_eyfpwt_untreated_bc1_total	FBL	4	0.77707	0.78069	NA	1704	1	0.12225	0.12305	0.25482	0.256981	568	3	0.12225
eyfpwt_homoharringtonine_bc1_total_vs_eyfpwt_untreated_bc1_total	ANKHD1	3	0.0088464	0.023822	NA	76	2	-0.24756	0.12314	0.21148	NA	569	1	-0.24756
eyfpwt_homoharringtonine_bc1_total_vs_eyfpwt_untreated_bc1_total	MRPL50	4	0.64388	0.68338	NA	1480	1	0.155	0.12327	0.25519	0.256981	570	3	0.155
eyfpwt_homoharringtonine_bc1_total_vs_eyfpwt_untreated_bc1_total	LOC81691	4	0.094139	0.20305	NA	449	2	-0.0031826	0.1235	0.25565	NA	571	1	-0.0031826
eyfpwt_homoharringtonine_bc1_total_vs_eyfpwt_untreated_bc1_total	PPARGC1A	4	0.18724	0.3191	NA	728	1	0.059099	0.12421	0.25693	NA	572	2	0.059099
eyfpwt_homoharringtonine_bc1_total_vs_eyfpwt_untreated_bc1_total	RPL3	4	0.16362	0.29445	NA	665	2	-0.19552	0.12434	0.25716	NA	573	1	-0.19552
eyfpwt_homoharringtonine_bc1_total_vs_eyfpwt_untreated_bc1_total	CAST	4	0.87197	0.87242	NA	1900	0	0.076044	0.12447	0.25741000000000003	0.258212	574	3	0.076044
eyfpwt_homoharringtonine_bc1_total_vs_eyfpwt_untreated_bc1_total	RPLP1	4	0.91297	0.91379	NA	1985	0	0.3056	0.12476	0.25794	NA	575	2	0.3056
eyfpwt_homoharringtonine_bc1_total_vs_eyfpwt_untreated_bc1_total	GPATCH8	4	0.87187	0.87227	NA	1899	0	0.12708	0.12491	0.25821	0.258212	576	3	0.12708
eyfpwt_homoharringtonine_bc1_total_vs_eyfpwt_untreated_bc1_total	RPL27A	4	0.30784	0.44909	NA	986	2	-0.15405	0.1256	0.25914	NA	577	2	-0.15405
eyfpwt_homoharringtonine_bc1_total_vs_eyfpwt_untreated_bc1_total	CWC15	4	0.1983	0.33107	NA	748	1	-0.071584	0.12602	0.25955	NA	578	1	-0.071584
eyfpwt_homoharringtonine_bc1_total_vs_eyfpwt_untreated_bc1_total	PRPF39	4	0.038179	0.096109	NA	212	2	-0.071528	0.12644	0.25998	NA	579	1	-0.071528
eyfpwt_homoharringtonine_bc1_total_vs_eyfpwt_untreated_bc1_total	CNOT3	4	0.64623	0.68494	NA	1482	1	0.02006	0.12686	0.26038	NA	580	2	0.02006
eyfpwt_homoharringtonine_bc1_total_vs_eyfpwt_untreated_bc1_total	COPG1	4	0.75685	0.76382	NA	1664	1	0.099045	0.1269	0.2604	NA	581	2	0.099045
eyfpwt_homoharringtonine_bc1_total_vs_eyfpwt_untreated_bc1_total	RPL26L1	4	0.66825	0.69907	NA	1510	1	0.052324	0.12706	0.26057	NA	582	2	0.052324
eyfpwt_homoharringtonine_bc1_total_vs_eyfpwt_untreated_bc1_total	SLC25A48	4	0.079403	0.1759	NA	380	2	-0.14583	0.12727	0.26078	NA	583	1	-0.14583
eyfpwt_homoharringtonine_bc1_total_vs_eyfpwt_untreated_bc1_total	RPL36A	4	0.53535	0.62273	NA	1334	1	0.07015	0.12769	0.26123	NA	584	2	0.07015
eyfpwt_homoharringtonine_bc1_total_vs_eyfpwt_untreated_bc1_total	GPATCH4	4	0.21662	0.35084	NA	786	2	0.11171	0.12786	0.26141	NA	585	2	0.11171
eyfpwt_homoharringtonine_bc1_total_vs_eyfpwt_untreated_bc1_total	GTPBP4	4	0.74122	0.75133	NA	1638	1	0.090607	0.12811	0.26166	NA	586	2	0.090607
eyfpwt_homoharringtonine_bc1_total_vs_eyfpwt_untreated_bc1_total	ELAVL4	4	0.87137	0.8718	NA	1897	0	0.16482	0.12818	0.26177	NA	587	2	0.16482
eyfpwt_homoharringtonine_bc1_total_vs_eyfpwt_untreated_bc1_total	RNH1	4	0.1612	0.29189	NA	660	2	-0.033611	0.1285	0.26215	NA	588	2	-0.033611
eyfpwt_homoharringtonine_bc1_total_vs_eyfpwt_untreated_bc1_total	NOL12	4	0.18672	0.3186	NA	726	2	0.030412	0.12898	0.26265	NA	589	2	0.030412
eyfpwt_homoharringtonine_bc1_total_vs_eyfpwt_untreated_bc1_total	GFM1	4	0.96055	0.96073	NA	2085	0	0.12195	0.1293	0.26296	NA	590	2	0.12195
eyfpwt_homoharringtonine_bc1_total_vs_eyfpwt_untreated_bc1_total	APOB	4	0.0044001	0.015497	NA	45	1	0.063375	0.1302	0.26378	NA	591	1	0.063375
eyfpwt_homoharringtonine_bc1_total_vs_eyfpwt_untreated_bc1_total	ELOA	4	0.88803	0.88915	NA	1939	0	0.11655	0.13058	0.2641	NA	592	2	0.11655
eyfpwt_homoharringtonine_bc1_total_vs_eyfpwt_untreated_bc1_total	DRG2	4	0.20105	0.33396	NA	753	1	0.09708	0.13062000000000001	0.26418	NA	593	2	0.09708
eyfpwt_homoharringtonine_bc1_total_vs_eyfpwt_untreated_bc1_total	ZC3H13	4	0.3224	0.46455	NA	1013	2	-0.0672	0.13104	0.26454	NA	594	1	-0.0672
eyfpwt_homoharringtonine_bc1_total_vs_eyfpwt_untreated_bc1_total	SSB	4	0.17532	0.30673	NA	695	2	-0.088914000000000007	0.13146	0.26499	NA	595	1	-0.088914000000000007
eyfpwt_homoharringtonine_bc1_total_vs_eyfpwt_untreated_bc1_total	ZC3H12B	4	0.076178	0.16973	NA	365	2	0.072126	0.13202	0.26564	NA	596	2	0.072126
eyfpwt_homoharringtonine_bc1_total_vs_eyfpwt_untreated_bc1_total	RPL37A	4	0.73767	0.74846	NA	1629	1	0.10369	0.13235	0.26593	NA	597	2	0.10369
eyfpwt_homoharringtonine_bc1_total_vs_eyfpwt_untreated_bc1_total	RBMY1E	4	0.35975	0.50468	NA	1100	1	-0.023009	0.13271	0.26631	NA	598	1	-0.023009
eyfpwt_homoharringtonine_bc1_total_vs_eyfpwt_untreated_bc1_total	PPHLN1	4	0.92062	0.92154	NA	2003	0	0.09036	0.13299	0.26669	NA	599	2	0.09036
eyfpwt_homoharringtonine_bc1_total_vs_eyfpwt_untreated_bc1_total	EBNA1BP2	4	0.82651	0.8271	NA	1805	0	0.044632	0.13312	0.26681	NA	600	1	0.044632
eyfpwt_homoharringtonine_bc1_total_vs_eyfpwt_untreated_bc1_total	HNRNPA3	4	0.18883	0.32077	NA	733	1	0.050215	0.13396	0.26749	NA	601	2	0.050215
eyfpwt_homoharringtonine_bc1_total_vs_eyfpwt_untreated_bc1_total	SNU13	4	0.83604	0.83644	NA	1827	0	0.45555	0.13413	0.26768	NA	602	2	0.45555
eyfpwt_homoharringtonine_bc1_total_vs_eyfpwt_untreated_bc1_total	C19ORF47	4	0.26997	0.40839	NA	915	2	-0.039849	0.13429	0.26778	NA	603	2	-0.039849
eyfpwt_homoharringtonine_bc1_total_vs_eyfpwt_untreated_bc1_total	CHMP2A	4	0.70754	0.72609	NA	1575	1	0.070958	0.13479	0.26827	NA	604	1	0.070958
eyfpwt_homoharringtonine_bc1_total_vs_eyfpwt_untreated_bc1_total	DYNC1I2	3	0.82632	0.82636	NA	1804	0	0.25023	0.13551	0.22771	NA	605	2	0.25023
eyfpwt_homoharringtonine_bc1_total_vs_eyfpwt_untreated_bc1_total	RBM12	4	0.9047	0.90569	NA	1972	0	0.12847	0.13591	0.26949	NA	606	2	0.12847
eyfpwt_homoharringtonine_bc1_total_vs_eyfpwt_untreated_bc1_total	WBP11	4	6.9571e-4	0.0027108	NA	7	2	-0.061884	0.13604	0.26965	NA	607	1	-0.061884
eyfpwt_homoharringtonine_bc1_total_vs_eyfpwt_untreated_bc1_total	RPS7	4	0.08711	0.19013	NA	416	2	0.0127	0.13645	0.27003	NA	608	2	0.0127
eyfpwt_homoharringtonine_bc1_total_vs_eyfpwt_untreated_bc1_total	FUBP1	4	0.78552	0.788	NA	1724	1	0.0082184	0.13728	0.27085	NA	609	1	0.0082184
eyfpwt_homoharringtonine_bc1_total_vs_eyfpwt_untreated_bc1_total	POLR2D	4	0.11887	0.24689	NA	550	1	-0.25029	0.13811	0.27186	NA	610	1	-0.25029
eyfpwt_homoharringtonine_bc1_total_vs_eyfpwt_untreated_bc1_total	EIF6	4	0.04127	0.10214	NA	224	2	-0.0087534	0.14	0.27377	NA	611	2	-0.0087534
eyfpwt_homoharringtonine_bc1_total_vs_eyfpwt_untreated_bc1_total	HNRNPM	4	0.88677	0.8877	NA	1936	0	0.13665	0.14019	0.27397	NA	612	2	0.13665
eyfpwt_homoharringtonine_bc1_total_vs_eyfpwt_untreated_bc1_total	DHX35	3	0.083012	0.15658	NA	399	1	0.081582	0.14024	0.23408	NA	613	2	0.081582
eyfpwt_homoharringtonine_bc1_total_vs_eyfpwt_untreated_bc1_total	RP9	3	0.56787	0.58628	NA	1378	1	0.30381	0.14101	0.23511	NA	614	2	0.30381
eyfpwt_homoharringtonine_bc1_total_vs_eyfpwt_untreated_bc1_total	TXNL4B	4	0.22201	0.35667	NA	795	2	0.0046247	0.14308	0.27692	NA	615	2	0.0046247
eyfpwt_homoharringtonine_bc1_total_vs_eyfpwt_untreated_bc1_total	TUT4	4	0.080563	0.17786	NA	385	2	-0.04846	0.14432	0.27826	NA	616	1	-0.04846
eyfpwt_homoharringtonine_bc1_total_vs_eyfpwt_untreated_bc1_total	N4BP2	4	0.31408	0.45574	NA	994	1	0.063508	0.14463	0.27853	NA	617	2	0.063508
eyfpwt_homoharringtonine_bc1_total_vs_eyfpwt_untreated_bc1_total	SNRPN	3	0.85376	0.85344	NA	1862	0	0.12678	0.14467	0.23983	NA	618	2	0.12678
eyfpwt_homoharringtonine_bc1_total_vs_eyfpwt_untreated_bc1_total	NSF	4	0.9014	0.90239	NA	1961	0	0.12075	0.14479	0.27866	NA	619	2	0.12075
eyfpwt_homoharringtonine_bc1_total_vs_eyfpwt_untreated_bc1_total	PUS7L	4	0.066523	0.1514	0.226287	326	3	-0.17563	0.14515	0.27913	NA	620	1	-0.17563
eyfpwt_homoharringtonine_bc1_total_vs_eyfpwt_untreated_bc1_total	CPSF4	4	0.39535	0.54285	NA	1162	2	-0.01618	0.14556	0.27958	NA	621	2	-0.01618
eyfpwt_homoharringtonine_bc1_total_vs_eyfpwt_untreated_bc1_total	METTL1	4	0.015451	0.048619	NA	115	1	0.053416	0.14596	0.27997	NA	622	2	0.053416
eyfpwt_homoharringtonine_bc1_total_vs_eyfpwt_untreated_bc1_total	METTL6	4	0.027774	0.074776	NA	172	1	-0.024273	0.1468	0.28083	NA	623	1	-0.024273
eyfpwt_homoharringtonine_bc1_total_vs_eyfpwt_untreated_bc1_total	NSUN7	4	0.76258	0.7685	NA	1677	1	0.063026	0.14721	0.28134	NA	624	2	0.063026
eyfpwt_homoharringtonine_bc1_total_vs_eyfpwt_untreated_bc1_total	ALDH7A1	4	0.83877	0.83924	NA	1837	0	0.045496	0.14762	0.28182	NA	625	2	0.045496
eyfpwt_homoharringtonine_bc1_total_vs_eyfpwt_untreated_bc1_total	SRSF11	4	0.17233	0.30348	NA	687	2	-0.0039906	0.14844	0.28267	NA	626	1	-0.0039906
eyfpwt_homoharringtonine_bc1_total_vs_eyfpwt_untreated_bc1_total	FKBP1A	4	0.63958	0.68071	NA	1470	1	-0.062443	0.14968	0.28397	NA	627	1	-0.062443
eyfpwt_homoharringtonine_bc1_total_vs_eyfpwt_untreated_bc1_total	THG1L	4	0.8659	0.8666	NA	1887	0	0.21275	0.14997	0.28429	NA	628	2	0.21275
eyfpwt_homoharringtonine_bc1_total_vs_eyfpwt_untreated_bc1_total	NOL10	4	0.95333	0.95365	NA	2066	0	0.15156	0.15065	0.28507	NA	629	2	0.15156
eyfpwt_homoharringtonine_bc1_total_vs_eyfpwt_untreated_bc1_total	PDS5A	4	0.91061	0.91151	NA	1981	0	0.10165	0.15132	0.28585	NA	630	2	0.10165
eyfpwt_homoharringtonine_bc1_total_vs_eyfpwt_untreated_bc1_total	C11ORF31	4	0.20262	0.33555	NA	757	1	0.099792	0.15166	0.28623	NA	631	2	0.099792
eyfpwt_homoharringtonine_bc1_total_vs_eyfpwt_untreated_bc1_total	RPL14	2	0.55718	0.55631	NA	1355	1	-0.10728	0.15248	0.2261	NA	632	1	-0.10728
eyfpwt_homoharringtonine_bc1_total_vs_eyfpwt_untreated_bc1_total	NXT2	4	0.78916	0.79124	NA	1729	1	0.077759	0.15255	0.28708	NA	633	2	0.077759
eyfpwt_homoharringtonine_bc1_total_vs_eyfpwt_untreated_bc1_total	LARP1B	4	0.35509	0.49988	NA	1081	2	-0.016879	0.15301	0.2876	NA	634	2	-0.016879
eyfpwt_homoharringtonine_bc1_total_vs_eyfpwt_untreated_bc1_total	MPHOSPH10	3	0.93529	0.93501	NA	2033	0	0.20242	0.15313	0.25066	NA	635	2	0.20242
eyfpwt_homoharringtonine_bc1_total_vs_eyfpwt_untreated_bc1_total	TRIM71	4	0.24594	0.38215	NA	857	1	0.052773	0.15318	0.28777	NA	636	2	0.052773
eyfpwt_homoharringtonine_bc1_total_vs_eyfpwt_untreated_bc1_total	TWF2	4	0.17366	0.30496	NA	689	2	-0.17314	0.15378	0.28845	NA	637	1	-0.17314
eyfpwt_homoharringtonine_bc1_total_vs_eyfpwt_untreated_bc1_total	HMGN5	3	0.88609	0.88567	NA	1933	0	0.16557	0.15417	0.25196	NA	638	2	0.16557
eyfpwt_homoharringtonine_bc1_total_vs_eyfpwt_untreated_bc1_total	RBM28	4	0.94547	0.9461	NA	2049	0	0.18785	0.15419	0.28892	NA	639	2	0.18785
eyfpwt_homoharringtonine_bc1_total_vs_eyfpwt_untreated_bc1_total	PTRH1	4	0.0084214	0.028469	NA	70	2	-0.21387	0.1546	0.28927	NA	640	1	-0.21387
eyfpwt_homoharringtonine_bc1_total_vs_eyfpwt_untreated_bc1_total	EXOG	4	0.82664	0.82724	NA	1806	0	0.068866	0.155	0.2897	NA	641	2	0.068866
eyfpwt_homoharringtonine_bc1_total_vs_eyfpwt_untreated_bc1_total	RNASE9	4	0.16193	0.29273	NA	663	2	-0.064731	0.15623	0.29109	NA	642	1	-0.064731
eyfpwt_homoharringtonine_bc1_total_vs_eyfpwt_untreated_bc1_total	CHERP	4	0.64324	0.68295	NA	1478	1	0.13797	0.15641	0.29131	NA	643	2	0.13797
eyfpwt_homoharringtonine_bc1_total_vs_eyfpwt_untreated_bc1_total	CLK4	4	0.11422	0.23923	NA	532	1	-0.004593	0.15705	0.292	NA	644	1	-0.004593
eyfpwt_homoharringtonine_bc1_total_vs_eyfpwt_untreated_bc1_total	PKN2	4	0.91602	0.91685	NA	1995	0	0.12268	0.15743	0.2924	NA	645	2	0.12268
eyfpwt_homoharringtonine_bc1_total_vs_eyfpwt_untreated_bc1_total	ELAPOR1	4	0.36703	0.51257	NA	1116	1	0.0072642	0.15786	0.29288	NA	646	2	0.0072642
eyfpwt_homoharringtonine_bc1_total_vs_eyfpwt_untreated_bc1_total	LUC7L3	4	0.78347	0.78615	NA	1718	1	0.17282	0.15863	0.29361	NA	647	2	0.17282
eyfpwt_homoharringtonine_bc1_total_vs_eyfpwt_untreated_bc1_total	SRSF1	4	0.73835	0.749	NA	1633	1	0.26851	0.1588	0.29378	NA	648	2	0.26851
eyfpwt_homoharringtonine_bc1_total_vs_eyfpwt_untreated_bc1_total	CPSF7	4	0.32301	0.46515	NA	1014	2	0.017538	0.16	0.29493	NA	649	2	0.017538
eyfpwt_homoharringtonine_bc1_total_vs_eyfpwt_untreated_bc1_total	PUM1	4	0.29599	0.43629	NA	966	2	-0.01318	0.16112	0.2961	NA	650	1	-0.01318
eyfpwt_homoharringtonine_bc1_total_vs_eyfpwt_untreated_bc1_total	TLR3	4	0.40236	0.55024	NA	1179	2	-0.029876	0.16153	0.29655	NA	651	1	-0.029876
eyfpwt_homoharringtonine_bc1_total_vs_eyfpwt_untreated_bc1_total	SRPK2	4	0.040863	0.10127	NA	221	2	0.0081776	0.16155	0.29656	NA	652	2	0.0081776
eyfpwt_homoharringtonine_bc1_total_vs_eyfpwt_untreated_bc1_total	NUDT12	4	0.58637	0.64979	NA	1400	1	0.0082951	0.16193	0.29703	NA	653	1	0.0082951
eyfpwt_homoharringtonine_bc1_total_vs_eyfpwt_untreated_bc1_total	EDF1	4	0.65257	0.68883	NA	1487	1	0.13715	0.16234	0.29744	NA	654	2	0.13715
eyfpwt_homoharringtonine_bc1_total_vs_eyfpwt_untreated_bc1_total	PTPN1	4	0.73987	0.75028	NA	1637	1	-0.013975	0.16315	0.29823	NA	655	1	-0.013975
eyfpwt_homoharringtonine_bc1_total_vs_eyfpwt_untreated_bc1_total	IQCG	4	0.72749	0.74075	NA	1612	1	0.025191	0.16356	0.29865	NA	656	2	0.025191
eyfpwt_homoharringtonine_bc1_total_vs_eyfpwt_untreated_bc1_total	SRP19	4	0.23538	0.37071	NA	827	1	0.12135	0.16396	0.29901	NA	657	2	0.12135
eyfpwt_homoharringtonine_bc1_total_vs_eyfpwt_untreated_bc1_total	MTDH	4	0.10408	0.22094	0.241127	480	3	-0.22754	0.16437	0.29942	NA	658	1	-0.22754
eyfpwt_homoharringtonine_bc1_total_vs_eyfpwt_untreated_bc1_total	URM1	4	0.14762	0.27725	NA	621	2	-0.027488	0.16477	0.2998	NA	659	1	-0.027488
eyfpwt_homoharringtonine_bc1_total_vs_eyfpwt_untreated_bc1_total	TSEN54	4	0.083539	0.1834	NA	402	2	-0.001481	0.16639	0.30144	NA	660	2	-0.001481
eyfpwt_homoharringtonine_bc1_total_vs_eyfpwt_untreated_bc1_total	PSMB2	4	0.5659	0.63879	NA	1373	1	0.16514	0.1668	0.3019	NA	661	2	0.16514
eyfpwt_homoharringtonine_bc1_total_vs_eyfpwt_untreated_bc1_total	HENMT1	4	0.1121	0.2355	NA	520	1	0.089035	0.16761	0.30264	NA	662	2	0.089035
eyfpwt_homoharringtonine_bc1_total_vs_eyfpwt_untreated_bc1_total	TRMU	4	0.45577	0.58472	NA	1255	1	-0.021016	0.16801	0.30306	NA	663	1	-0.021016
eyfpwt_homoharringtonine_bc1_total_vs_eyfpwt_untreated_bc1_total	CCT8	4	0.40834	0.55642	NA	1195	2	-0.02454	0.16952	0.30471	NA	664	2	-0.02454
eyfpwt_homoharringtonine_bc1_total_vs_eyfpwt_untreated_bc1_total	EIF4ENIF1	4	0.16726	0.29811	NA	674	2	-0.19941	0.17003	0.30523	NA	665	1	-0.19941
eyfpwt_homoharringtonine_bc1_total_vs_eyfpwt_untreated_bc1_total	PCBP3	4	0.68594	0.71105	NA	1545	1	-0.018776	0.17043	0.30566	NA	666	1	-0.018776
eyfpwt_homoharringtonine_bc1_total_vs_eyfpwt_untreated_bc1_total	ADK	4	0.91375	0.91465	NA	1988	0	0.067695	0.17057	0.3058	NA	667	2	0.067695
eyfpwt_homoharringtonine_bc1_total_vs_eyfpwt_untreated_bc1_total	ALKBH4	4	0.91979	0.92082	NA	2001	0	0.12442	0.17233	0.30761	NA	668	2	0.12442
eyfpwt_homoharringtonine_bc1_total_vs_eyfpwt_untreated_bc1_total	SPTBN5	4	0.33541	0.47826	NA	1047	2	-0.059869	0.17245	0.30773	NA	669	1	-0.059869
eyfpwt_homoharringtonine_bc1_total_vs_eyfpwt_untreated_bc1_total	POLR1G	4	0.95402	0.95434	NA	2067	0	0.13304	0.17303	0.3084	NA	670	2	0.13304
eyfpwt_homoharringtonine_bc1_total_vs_eyfpwt_untreated_bc1_total	MRPL32	4	0.0057062	0.019705	0.137493	55	3	-0.23463	0.17325	0.30861	NA	671	1	-0.23463
eyfpwt_homoharringtonine_bc1_total_vs_eyfpwt_untreated_bc1_total	KIN	4	0.065683	0.14985	0.226287	322	3	-0.20392	0.17366	0.30905	NA	672	1	-0.20392
eyfpwt_homoharringtonine_bc1_total_vs_eyfpwt_untreated_bc1_total	INTS8	4	0.95738	0.95766	NA	2081	0	0.21053	0.17391	0.30932	NA	673	2	0.21053
eyfpwt_homoharringtonine_bc1_total_vs_eyfpwt_untreated_bc1_total	SYMPK	4	0.52826	0.61906	NA	1329	1	0.032633	0.17486	0.31036	NA	674	1	0.032633
eyfpwt_homoharringtonine_bc1_total_vs_eyfpwt_untreated_bc1_total	RBM4	4	0.20223	0.33512	NA	756	2	0.0086352	0.17532	0.3108	NA	675	2	0.0086352
eyfpwt_homoharringtonine_bc1_total_vs_eyfpwt_untreated_bc1_total	BAZ2B	4	0.17566	0.30707	NA	696	1	0.18786	0.17566	0.31113	NA	676	2	0.18786
eyfpwt_homoharringtonine_bc1_total_vs_eyfpwt_untreated_bc1_total	MARS2	4	0.070995	0.15977	0.226287	345	3	-0.21902	0.17607	0.31157	NA	677	1	-0.21902
eyfpwt_homoharringtonine_bc1_total_vs_eyfpwt_untreated_bc1_total	WDR83	4	0.40089	0.54866	NA	1176	1	0.18462	0.1762	0.31171	NA	678	2	0.18462
eyfpwt_homoharringtonine_bc1_total_vs_eyfpwt_untreated_bc1_total	SART3	4	0.14226	0.27133	NA	610	1	0.1109	0.17762	0.31315	NA	679	2	0.1109
eyfpwt_homoharringtonine_bc1_total_vs_eyfpwt_untreated_bc1_total	SCAF11	4	0.11125	0.234	NA	514	2	-0.096716	0.17767	0.31321	NA	680	1	-0.096716
eyfpwt_homoharringtonine_bc1_total_vs_eyfpwt_untreated_bc1_total	RNASEL	4	0.64109	0.68168	NA	1473	1	0.040798	0.1778	0.31337	NA	681	2	0.040798
eyfpwt_homoharringtonine_bc1_total_vs_eyfpwt_untreated_bc1_total	NSUN6	4	0.88273	0.88357	NA	1925	0	0.13256	0.17815	0.31371	NA	682	2	0.13256
eyfpwt_homoharringtonine_bc1_total_vs_eyfpwt_untreated_bc1_total	SRSF4	4	0.92417	0.92486	NA	2010	0	0.0937	0.17851	0.31409	NA	683	2	0.0937
eyfpwt_homoharringtonine_bc1_total_vs_eyfpwt_untreated_bc1_total	PRKDC	4	0.82375	0.82438	NA	1800	0	0.10345	0.17922	0.31482	NA	684	2	0.10345
eyfpwt_homoharringtonine_bc1_total_vs_eyfpwt_untreated_bc1_total	PCBP4	4	0.33516	0.47804	NA	1046	1	0.061149	0.17939	0.31503	NA	685	2	0.061149
eyfpwt_homoharringtonine_bc1_total_vs_eyfpwt_untreated_bc1_total	APOBEC3H	4	0.85434	0.85491	NA	1864	0	0.24535	0.17957	0.31524	NA	686	2	0.24535
eyfpwt_homoharringtonine_bc1_total_vs_eyfpwt_untreated_bc1_total	CMSS1	4	0.22432	0.35908	NA	800	1	0.13089	0.17975	0.3154	NA	687	2	0.13089
eyfpwt_homoharringtonine_bc1_total_vs_eyfpwt_untreated_bc1_total	RPS8	4	0.15786	0.28852	NA	649	1	0.17275	0.18011	0.31586	NA	688	2	0.17275
eyfpwt_homoharringtonine_bc1_total_vs_eyfpwt_untreated_bc1_total	AIMP2	4	0.59867	0.65694	NA	1411	1	0.085872	0.18046	0.31625	NA	689	2	0.085872
eyfpwt_homoharringtonine_bc1_total_vs_eyfpwt_untreated_bc1_total	ELAVL1	4	0.40121	0.54894	NA	1178	1	0.051878	0.18047	0.31626	NA	690	2	0.051878
eyfpwt_homoharringtonine_bc1_total_vs_eyfpwt_untreated_bc1_total	CRNKL1	4	0.033737	0.087218	0.197313	196	3	-0.25651	0.18087	0.31657	NA	691	1	-0.25651
eyfpwt_homoharringtonine_bc1_total_vs_eyfpwt_untreated_bc1_total	ATXN1L	4	0.90188	0.90289	NA	1964	0	0.045318	0.181	0.31673	NA	692	2	0.045318
eyfpwt_homoharringtonine_bc1_total_vs_eyfpwt_untreated_bc1_total	FXR1	4	0.7375	0.74835	NA	1628	1	-0.067777	0.18167	0.31739	NA	693	1	-0.067777
eyfpwt_homoharringtonine_bc1_total_vs_eyfpwt_untreated_bc1_total	SUCLG1	3	0.34035	0.43629	NA	1057	1	-0.0057709	0.18171	0.28742	NA	694	1	-0.0057709
eyfpwt_homoharringtonine_bc1_total_vs_eyfpwt_untreated_bc1_total	FBP2	4	0.64045	0.68125	NA	1472	1	0.11962	0.18171	0.31743	NA	695	2	0.11962
eyfpwt_homoharringtonine_bc1_total_vs_eyfpwt_untreated_bc1_total	RBM5	4	0.07513	0.16767	NA	360	2	-0.085498	0.18207	0.31775	NA	696	1	-0.085498
eyfpwt_homoharringtonine_bc1_total_vs_eyfpwt_untreated_bc1_total	ADAD2	4	0.67808	0.7056	NA	1530	1	0.035012	0.1826	0.31836	NA	697	2	0.035012
eyfpwt_homoharringtonine_bc1_total_vs_eyfpwt_untreated_bc1_total	TRIT1	4	0.81929	0.82013	NA	1791	0	0.031149	0.18287	0.31864	NA	698	1	0.031149
eyfpwt_homoharringtonine_bc1_total_vs_eyfpwt_untreated_bc1_total	CNN3	4	0.38175	0.52849	NA	1136	2	0.0061877	0.18296	0.31875	NA	699	2	0.0061877
eyfpwt_homoharringtonine_bc1_total_vs_eyfpwt_untreated_bc1_total	FXR2	4	0.64644	0.68505	NA	1483	1	0.049233	0.18366	0.31943	NA	700	2	0.049233
eyfpwt_homoharringtonine_bc1_total_vs_eyfpwt_untreated_bc1_total	PAWR	4	0.071763	0.1611	NA	348	2	-0.091181	0.18475	0.32048	NA	701	2	-0.091181
eyfpwt_homoharringtonine_bc1_total_vs_eyfpwt_untreated_bc1_total	XRN2	4	0.1468	0.27625	NA	618	1	0.060325	0.18529	0.321	NA	702	2	0.060325
eyfpwt_homoharringtonine_bc1_total_vs_eyfpwt_untreated_bc1_total	CPEB3	4	0.38298	0.52985	NA	1138	2	0.04795	0.18619	0.32192	NA	703	2	0.04795
eyfpwt_homoharringtonine_bc1_total_vs_eyfpwt_untreated_bc1_total	MRPL37	4	0.012238	0.040535	0.146027	103	3	-0.19395	0.18685	0.32259	NA	704	1	-0.19395
eyfpwt_homoharringtonine_bc1_total_vs_eyfpwt_untreated_bc1_total	DUS3L	4	0.38484	0.53184	NA	1145	2	0.10363	0.1869	0.32264	NA	705	2	0.10363
eyfpwt_homoharringtonine_bc1_total_vs_eyfpwt_untreated_bc1_total	LRRFIP1	4	0.88522	0.8861	NA	1930	0	0.13846	0.18724	0.32298	NA	706	2	0.13846
eyfpwt_homoharringtonine_bc1_total_vs_eyfpwt_untreated_bc1_total	PSMA6	4	0.6346	0.67784	NA	1458	1	0.12107	0.18726	0.323	NA	707	2	0.12107
eyfpwt_homoharringtonine_bc1_total_vs_eyfpwt_untreated_bc1_total	NUBP1	4	0.25268	0.38944	NA	870	1	0.021501	0.18764	0.32337	NA	708	1	0.021501
eyfpwt_homoharringtonine_bc1_total_vs_eyfpwt_untreated_bc1_total	EIF5AL1	4	0.24181	0.37793	NA	845	1	0.049058	0.1878	0.32354	NA	709	2	0.049058
eyfpwt_homoharringtonine_bc1_total_vs_eyfpwt_untreated_bc1_total	ACO2	3	0.55784	0.57866	NA	1356	1	0.056983	0.18799	0.29548	NA	710	2	0.056983
eyfpwt_homoharringtonine_bc1_total_vs_eyfpwt_untreated_bc1_total	RPL17	4	0.48259	0.59706	NA	1280	1	-0.0028606	0.18816	0.32393	NA	711	2	-0.0028606
eyfpwt_homoharringtonine_bc1_total_vs_eyfpwt_untreated_bc1_total	MRPL27	4	0.83071	0.83118	NA	1815	0	-0.044742	0.18962	0.32549	NA	712	1	-0.044742
eyfpwt_homoharringtonine_bc1_total_vs_eyfpwt_untreated_bc1_total	EIF1	4	0.30241	0.4434	NA	982	2	-0.099012	0.19002	0.32593	NA	713	1	-0.099012
eyfpwt_homoharringtonine_bc1_total_vs_eyfpwt_untreated_bc1_total	YARS1	4	0.23655	0.37203	NA	833	2	-0.030563	0.19041	0.32637	NA	714	2	-0.030563
eyfpwt_homoharringtonine_bc1_total_vs_eyfpwt_untreated_bc1_total	S100A4	4	0.44897	0.58183	NA	1248	1	-0.029119	0.19121	0.32729	NA	715	1	-0.029119
eyfpwt_homoharringtonine_bc1_total_vs_eyfpwt_untreated_bc1_total	TSEN15	4	0.32347	0.46567	NA	1016	1	0.031189	0.192	0.32818	NA	716	1	0.031189
eyfpwt_homoharringtonine_bc1_total_vs_eyfpwt_untreated_bc1_total	MRPL48	4	0.95309	0.95343	NA	2065	0	0.12805	0.19232	0.32854	NA	717	2	0.12805
eyfpwt_homoharringtonine_bc1_total_vs_eyfpwt_untreated_bc1_total	CSTF3	4	0.52056	0.61543	NA	1322	1	0.025538	0.1925	0.32878	NA	718	2	0.025538
eyfpwt_homoharringtonine_bc1_total_vs_eyfpwt_untreated_bc1_total	ZNF598	4	0.68516	0.7105	NA	1541	1	0.069742	0.19269	0.32893	NA	719	2	0.069742
eyfpwt_homoharringtonine_bc1_total_vs_eyfpwt_untreated_bc1_total	TECR	4	0.26858	0.40676	NA	909	1	-0.021597	0.19279	0.32902	NA	720	1	-0.021597
eyfpwt_homoharringtonine_bc1_total_vs_eyfpwt_untreated_bc1_total	MACF1	4	0.68084	0.70756	NA	1533	1	0.090734	0.19305	0.32933	NA	721	2	0.090734
eyfpwt_homoharringtonine_bc1_total_vs_eyfpwt_untreated_bc1_total	NOP56	4	0.9327	0.93342	NA	2026	0	0.33664	0.19378	0.33005	NA	722	2	0.33664
eyfpwt_homoharringtonine_bc1_total_vs_eyfpwt_untreated_bc1_total	GTPBP10	4	0.92207	0.92288	NA	2005	0	0.065794	0.19396	0.3302	NA	723	2	0.065794
eyfpwt_homoharringtonine_bc1_total_vs_eyfpwt_untreated_bc1_total	RNASE7	4	0.19081	0.323	NA	735	2	0.042839	0.19397	0.33021	NA	724	2	0.042839
eyfpwt_homoharringtonine_bc1_total_vs_eyfpwt_untreated_bc1_total	PCBP2	4	0.096291	0.20701	NA	456	1	0.024511	0.19414	0.33044	NA	725	2	0.024511
eyfpwt_homoharringtonine_bc1_total_vs_eyfpwt_untreated_bc1_total	LONP1	4	0.96404	0.96403	NA	2093	0	0.11719	0.19437	0.33071	NA	726	1	0.11719
eyfpwt_homoharringtonine_bc1_total_vs_eyfpwt_untreated_bc1_total	RBM11	4	0.17807	0.30961	NA	704	1	0.14569	0.1945	0.33081	NA	727	2	0.14569
eyfpwt_homoharringtonine_bc1_total_vs_eyfpwt_untreated_bc1_total	MSL1	4	0.57574	0.64395	NA	1388	1	0.093565	0.19505	0.33137	NA	728	2	0.093565
eyfpwt_homoharringtonine_bc1_total_vs_eyfpwt_untreated_bc1_total	U2SURP	4	0.046711	0.11304	NA	246	1	-0.0070683	0.19555	0.33184	NA	729	1	-0.0070683
eyfpwt_homoharringtonine_bc1_total_vs_eyfpwt_untreated_bc1_total	RPS14	4	0.18645	0.31831	NA	725	1	0.046219	0.19634	0.33256	NA	730	1	0.046219
eyfpwt_homoharringtonine_bc1_total_vs_eyfpwt_untreated_bc1_total	ENOX2	4	0.002086	0.0077745	NA	21	1	0.091613	0.19669	0.33298	NA	731	2	0.091613
eyfpwt_homoharringtonine_bc1_total_vs_eyfpwt_untreated_bc1_total	CSTF2T	4	0.72415	0.7383	NA	1607	1	0.11845	0.19752	0.33387	NA	732	2	0.11845
eyfpwt_homoharringtonine_bc1_total_vs_eyfpwt_untreated_bc1_total	POLR2J3	3	0.76475	0.76561	NA	1680	0	0.34405	0.19926	0.30939	NA	733	2	0.34405
eyfpwt_homoharringtonine_bc1_total_vs_eyfpwt_untreated_bc1_total	TMEM263	4	0.64687	0.68531	NA	1484	1	0.02464	0.19962	0.33612	NA	734	2	0.02464
eyfpwt_homoharringtonine_bc1_total_vs_eyfpwt_untreated_bc1_total	THOC6	3	0.77777	0.77845	NA	1705	0	-0.032399	0.19984	0.31014	NA	735	1	-0.032399
eyfpwt_homoharringtonine_bc1_total_vs_eyfpwt_untreated_bc1_total	DNM1	4	0.075522	0.16848	NA	362	2	-0.015319	0.19988	0.33645	NA	736	1	-0.015319
eyfpwt_homoharringtonine_bc1_total_vs_eyfpwt_untreated_bc1_total	SRPK1	4	0.21778	0.35214	NA	789	2	0.0027505	0.19998	0.33661	NA	737	2	0.0027505
eyfpwt_homoharringtonine_bc1_total_vs_eyfpwt_untreated_bc1_total	FIP1L1	4	0.12895	0.25777	NA	573	1	0.060552	0.20127	0.3378	NA	738	2	0.060552
eyfpwt_homoharringtonine_bc1_total_vs_eyfpwt_untreated_bc1_total	LARS2	4	0.10427	0.22135	0.241127	482	3	-0.19113	0.20144	0.33801	NA	739	1	-0.19113
eyfpwt_homoharringtonine_bc1_total_vs_eyfpwt_untreated_bc1_total	TYW1	4	0.3291	0.47134	NA	1028	2	0.039856	0.20163	0.33816	NA	740	2	0.039856
eyfpwt_homoharringtonine_bc1_total_vs_eyfpwt_untreated_bc1_total	MRPL33	4	0.21423	0.34818	NA	782	2	-0.11541	0.20219	0.33865	NA	741	2	-0.11541
eyfpwt_homoharringtonine_bc1_total_vs_eyfpwt_untreated_bc1_total	DDX21	4	0.80144	0.80283	NA	1749	1	0.155	0.20237	0.33884	NA	742	2	0.155
eyfpwt_homoharringtonine_bc1_total_vs_eyfpwt_untreated_bc1_total	AQR	4	0.95655	0.95683	NA	2078	0	0.40468	0.2034	0.34007	NA	743	2	0.40468
eyfpwt_homoharringtonine_bc1_total_vs_eyfpwt_untreated_bc1_total	TRIM28	4	0.155	0.28527	NA	643	1	0.079035	0.20379	0.34041	NA	744	2	0.079035
eyfpwt_homoharringtonine_bc1_total_vs_eyfpwt_untreated_bc1_total	RRP7A	4	0.8417	0.84212	NA	1841	0	0.093021	0.20403	0.34068	NA	745	2	0.093021
eyfpwt_homoharringtonine_bc1_total_vs_eyfpwt_untreated_bc1_total	PIN4	4	0.71048	0.72834	NA	1583	1	0.086684	0.20421	0.34093	NA	746	2	0.086684
eyfpwt_homoharringtonine_bc1_total_vs_eyfpwt_untreated_bc1_total	TMED10	4	0.97426	0.97429	NA	2122	0	0.082603	0.20536	0.34209	NA	747	2	0.082603
eyfpwt_homoharringtonine_bc1_total_vs_eyfpwt_untreated_bc1_total	EXOSC9	4	0.33664	0.47955	NA	1051	2	-0.083496	0.20575	0.34252	NA	748	1	-0.083496
eyfpwt_homoharringtonine_bc1_total_vs_eyfpwt_untreated_bc1_total	KHDRBS1	4	0.7429	0.75265	NA	1643	1	0.11352	0.20692	0.34371	NA	749	2	0.11352
eyfpwt_homoharringtonine_bc1_total_vs_eyfpwt_untreated_bc1_total	L1TD1	4	0.80486	0.80599	NA	1756	1	0.024538	0.20731	0.34417	NA	750	1	0.024538
eyfpwt_homoharringtonine_bc1_total_vs_eyfpwt_untreated_bc1_total	RPL26	4	0.83747	0.8379	NA	1831	0	0.17015	0.20754	0.34445	NA	751	2	0.17015
eyfpwt_homoharringtonine_bc1_total_vs_eyfpwt_untreated_bc1_total	SRSF2	4	0.36801	0.5137	NA	1119	1	0.12916	0.20809	0.34502	NA	752	2	0.12916
eyfpwt_homoharringtonine_bc1_total_vs_eyfpwt_untreated_bc1_total	PRPF18	4	0.10015	0.21419	NA	464	2	-0.18598	0.20848	0.34539	NA	753	1	-0.18598
eyfpwt_homoharringtonine_bc1_total_vs_eyfpwt_untreated_bc1_total	LSM6	4	0.10289	0.21879	0.241127	474	3	-0.18919	0.20925	0.34623	NA	754	1	-0.18919
eyfpwt_homoharringtonine_bc1_total_vs_eyfpwt_untreated_bc1_total	POLR1E	4	0.70197	0.72214	NA	1569	1	-0.047282	0.21042	0.34755	NA	755	1	-0.047282
eyfpwt_homoharringtonine_bc1_total_vs_eyfpwt_untreated_bc1_total	CCDC59	4	0.14885	0.27864	NA	625	2	0.011457	0.2112	0.34841	NA	756	2	0.011457
eyfpwt_homoharringtonine_bc1_total_vs_eyfpwt_untreated_bc1_total	TUBB	4	0.065834	0.1501	NA	323	2	-0.0163	0.21162	0.34888	NA	757	2	-0.0163
eyfpwt_homoharringtonine_bc1_total_vs_eyfpwt_untreated_bc1_total	DCP1B	4	0.12914	0.25795	NA	574	2	-0.068372	0.21197	0.34924	NA	758	1	-0.068372
eyfpwt_homoharringtonine_bc1_total_vs_eyfpwt_untreated_bc1_total	SRSF7	4	0.23272	0.3679	NA	823	2	0.048159	0.21218	0.34947	NA	759	2	0.048159
eyfpwt_homoharringtonine_bc1_total_vs_eyfpwt_untreated_bc1_total	DNAJA1	3	0.82338	0.82353	NA	1798	0	0.1034	0.21234	0.32585	NA	760	2	0.1034
eyfpwt_homoharringtonine_bc1_total_vs_eyfpwt_untreated_bc1_total	ZFP36L1	4	0.27078	0.40922	NA	918	2	0.0052168	0.21352	0.35089	NA	761	2	0.0052168
eyfpwt_homoharringtonine_bc1_total_vs_eyfpwt_untreated_bc1_total	PAIP2	4	0.67088	0.70077	NA	1516	1	0.11416	0.21391	0.35124	NA	762	1	0.11416
eyfpwt_homoharringtonine_bc1_total_vs_eyfpwt_untreated_bc1_total	SKIC2	4	0.090176	0.19589	NA	432	2	-0.056044	0.21546	0.35296	NA	763	1	-0.056044
eyfpwt_homoharringtonine_bc1_total_vs_eyfpwt_untreated_bc1_total	GEMIN7	4	0.0077009	0.026068	0.144549	67	3	-0.25129	0.21739	0.35508	NA	764	1	-0.25129
eyfpwt_homoharringtonine_bc1_total_vs_eyfpwt_untreated_bc1_total	PAIP1	4	0.63677	0.67913	NA	1463	1	0.060144	0.21835	0.35608	NA	765	2	0.060144
eyfpwt_homoharringtonine_bc1_total_vs_eyfpwt_untreated_bc1_total	RANGRF	4	0.010578	0.03529	0.144549	93	3	-0.24203	0.21894	0.35671	NA	766	1	-0.24203
eyfpwt_homoharringtonine_bc1_total_vs_eyfpwt_untreated_bc1_total	SARNP	4	0.88686	0.8878	NA	1937	0	0.088795	0.2191	0.35684	NA	767	2	0.088795
eyfpwt_homoharringtonine_bc1_total_vs_eyfpwt_untreated_bc1_total	DIMT1	4	0.92649	0.92726	NA	2014	0	0.24787	0.21948	0.35716	NA	768	2	0.24787
eyfpwt_homoharringtonine_bc1_total_vs_eyfpwt_untreated_bc1_total	PRDX3	4	0.36386	0.50892	NA	1111	2	0.025737	0.21985	0.35749	NA	769	2	0.025737
eyfpwt_homoharringtonine_bc1_total_vs_eyfpwt_untreated_bc1_total	HMGB1	4	0.14165	0.27071	NA	609	2	-0.0043609	0.22048	0.35818	NA	770	2	-0.0043609
eyfpwt_homoharringtonine_bc1_total_vs_eyfpwt_untreated_bc1_total	ZC3H11A	3	0.8574	0.85721	NA	1874	0	-0.0090506	0.22124	0.33703	NA	771	1	-0.0090506
eyfpwt_homoharringtonine_bc1_total_vs_eyfpwt_untreated_bc1_total	IPO9	4	0.86549	0.86623000000000006	NA	1886	0	-0.014538	0.22163	0.35945	NA	772	1	-0.014538
eyfpwt_homoharringtonine_bc1_total_vs_eyfpwt_untreated_bc1_total	CEBPZ	4	0.32931	0.47157	NA	1029	2	-0.0089938	0.22192	0.35979	NA	773	2	-0.0089938
eyfpwt_homoharringtonine_bc1_total_vs_eyfpwt_untreated_bc1_total	METTL8	4	0.25645	0.39355	NA	882	2	0.030754	0.22278	0.36063	NA	774	2	0.030754
eyfpwt_homoharringtonine_bc1_total_vs_eyfpwt_untreated_bc1_total	C2ORF15	4	0.3834	0.5303	NA	1140	2	0.11428	0.22343	0.36133	NA	775	2	0.11428
eyfpwt_homoharringtonine_bc1_total_vs_eyfpwt_untreated_bc1_total	DDX19A	4	0.010901	0.036327	0.144549	96	3	-0.24349	0.22355	0.36151	NA	776	1	-0.24349
eyfpwt_homoharringtonine_bc1_total_vs_eyfpwt_untreated_bc1_total	INTS6	4	0.24038	0.37639	NA	841	2	-0.096116	0.22393	0.36188	NA	777	1	-0.096116
eyfpwt_homoharringtonine_bc1_total_vs_eyfpwt_untreated_bc1_total	TUT7	4	0.54055	0.62532	NA	1340	1	0.073189	0.22532	0.36325	NA	778	2	0.073189
eyfpwt_homoharringtonine_bc1_total_vs_eyfpwt_untreated_bc1_total	APOBEC1	4	0.35809	0.50297	NA	1091	1	0.096112	0.22608	0.36395	NA	779	2	0.096112
eyfpwt_homoharringtonine_bc1_total_vs_eyfpwt_untreated_bc1_total	ZFR	4	0.83699	0.83741	NA	1829	0	-0.037492	0.22623	0.3641	NA	780	1	-0.037492
eyfpwt_homoharringtonine_bc1_total_vs_eyfpwt_untreated_bc1_total	POLRMT	4	0.81462	0.81572	NA	1777	0	0.079549	0.22627	0.36412	NA	781	2	0.079549
eyfpwt_homoharringtonine_bc1_total_vs_eyfpwt_untreated_bc1_total	TAGLN2	4	0.12013	0.24833	NA	552	1	0.03159	0.22662	0.36446	NA	782	1	0.03159
eyfpwt_homoharringtonine_bc1_total_vs_eyfpwt_untreated_bc1_total	LRRC59	4	0.18619	0.31802	NA	724	2	0.053111	0.22665	0.3645	NA	783	2	0.053111
eyfpwt_homoharringtonine_bc1_total_vs_eyfpwt_untreated_bc1_total	CISD1	4	0.15931	0.2899	NA	657	2	-0.053953	0.227	0.36478	NA	784	1	-0.053953
eyfpwt_homoharringtonine_bc1_total_vs_eyfpwt_untreated_bc1_total	XPO1	4	0.74273	0.75248	NA	1642	1	0.25791	0.22703	0.36481	NA	785	2	0.25791
eyfpwt_homoharringtonine_bc1_total_vs_eyfpwt_untreated_bc1_total	DST	4	0.89607	0.89719	NA	1950	0	0.17099	0.22778	0.36564	NA	786	2	0.17099
eyfpwt_homoharringtonine_bc1_total_vs_eyfpwt_untreated_bc1_total	EIF4H	3	0.35889	0.44727	NA	1097	1	0.031085	0.22799	0.34592	NA	787	1	0.031085
eyfpwt_homoharringtonine_bc1_total_vs_eyfpwt_untreated_bc1_total	SRSF3	4	0.33378	0.47647	NA	1042	2	-0.046508	0.22873	0.36666	NA	788	2	-0.046508
eyfpwt_homoharringtonine_bc1_total_vs_eyfpwt_untreated_bc1_total	DDX59	4	0.075473	0.16839	NA	361	2	-0.022225	0.22949	0.36751	NA	789	2	-0.022225
eyfpwt_homoharringtonine_bc1_total_vs_eyfpwt_untreated_bc1_total	ISCU	4	0.35609	0.50092	NA	1083	1	0.021495	0.22967	0.36766	NA	790	2	0.021495
eyfpwt_homoharringtonine_bc1_total_vs_eyfpwt_untreated_bc1_total	USP14	4	0.85014	0.85069	NA	1857	0	0.023432	0.23005	0.36811	NA	791	1	0.023432
eyfpwt_homoharringtonine_bc1_total_vs_eyfpwt_untreated_bc1_total	CHMP4B	4	0.20421	0.33739	NA	760	2	0.074764	0.23025	0.36831	NA	792	2	0.074764
eyfpwt_homoharringtonine_bc1_total_vs_eyfpwt_untreated_bc1_total	ZC3H15	4	0.2331	0.36833	NA	824	1	0.0026177	0.23082	0.36897	NA	793	2	0.0026177
eyfpwt_homoharringtonine_bc1_total_vs_eyfpwt_untreated_bc1_total	EML4	4	0.26011	0.39761	NA	889	2	-0.053814	0.23101	0.36922	NA	794	2	-0.053814
eyfpwt_homoharringtonine_bc1_total_vs_eyfpwt_untreated_bc1_total	MOCS3	4	0.40689	0.55492	NA	1192	2	-0.0092527	0.23158	0.36977	NA	795	1	-0.0092527
eyfpwt_homoharringtonine_bc1_total_vs_eyfpwt_untreated_bc1_total	MRPL35	4	0.32934	0.47159	NA	1030	1	0.098541	0.23197	0.37017	NA	796	2	0.098541
eyfpwt_homoharringtonine_bc1_total_vs_eyfpwt_untreated_bc1_total	RBM3	4	0.81039	0.81142	NA	1767	1	0.080283	0.23234	0.37061	NA	797	2	0.080283
eyfpwt_homoharringtonine_bc1_total_vs_eyfpwt_untreated_bc1_total	PRPF8	4	0.072137	0.162	0.226959	349	3	-0.58783	0.23272	0.37097	NA	798	1	-0.58783
eyfpwt_homoharringtonine_bc1_total_vs_eyfpwt_untreated_bc1_total	BZW2	4	0.61932	0.66856	NA	1436	1	0.029058	0.2331	0.3714	NA	799	1	0.029058
eyfpwt_homoharringtonine_bc1_total_vs_eyfpwt_untreated_bc1_total	SORBS1	4	0.81852	0.8194	NA	1787	0	0.05044	0.2333	0.37163	NA	800	2	0.05044
eyfpwt_homoharringtonine_bc1_total_vs_eyfpwt_untreated_bc1_total	EIF2AK3	4	0.24294	0.37914	NA	848	1	0.043975	0.23424	0.37259	NA	801	2	0.043975
eyfpwt_homoharringtonine_bc1_total_vs_eyfpwt_untreated_bc1_total	MRPL41	4	0.93458	0.93522	NA	2030	0	0.16986	0.23464	0.37298	NA	802	2	0.16986
eyfpwt_homoharringtonine_bc1_total_vs_eyfpwt_untreated_bc1_total	PIWIL3	4	0.019359	0.056831	0.168241	136	3	-0.1583	0.235	0.37336	NA	803	1	-0.1583
eyfpwt_homoharringtonine_bc1_total_vs_eyfpwt_untreated_bc1_total	KRI1	4	0.52163	0.61596	NA	1325	1	0.068365	0.23538	0.37374	NA	804	2	0.068365
eyfpwt_homoharringtonine_bc1_total_vs_eyfpwt_untreated_bc1_total	LYAR	4	0.12055	0.24878	NA	553	1	0.042754	0.23655	0.37505	NA	805	2	0.042754
eyfpwt_homoharringtonine_bc1_total_vs_eyfpwt_untreated_bc1_total	ESRP1	4	0.041329	0.10226	NA	225	1	0.12565	0.23803	0.37679	NA	806	2	0.12565
eyfpwt_homoharringtonine_bc1_total_vs_eyfpwt_untreated_bc1_total	MRPL4	4	0.64345	0.68302	NA	1479	1	0.043565	0.23846	0.37725	NA	807	2	0.043565
eyfpwt_homoharringtonine_bc1_total_vs_eyfpwt_untreated_bc1_total	CLK2	4	0.383	0.52986	NA	1139	1	-0.013275	0.23879	0.37759	NA	808	1	-0.013275
eyfpwt_homoharringtonine_bc1_total_vs_eyfpwt_untreated_bc1_total	MRPL49	4	0.85598	0.85662	NA	1870	0	0.052705	0.23981	0.37871	NA	809	2	0.052705
eyfpwt_homoharringtonine_bc1_total_vs_eyfpwt_untreated_bc1_total	CWC25	4	0.10577	0.22407	0.241127	489	3	-0.3326	0.2403	0.37923	NA	810	1	-0.3326
eyfpwt_homoharringtonine_bc1_total_vs_eyfpwt_untreated_bc1_total	H1-10	4	0.68379	0.70966	NA	1538	1	0.15239	0.24058	0.37959	NA	811	2	0.15239
eyfpwt_homoharringtonine_bc1_total_vs_eyfpwt_untreated_bc1_total	APOBEC3G	4	0.77052	0.7751	NA	1688	1	-0.04658	0.24105	0.38012	NA	812	1	-0.04658
eyfpwt_homoharringtonine_bc1_total_vs_eyfpwt_untreated_bc1_total	MRPS5	4	0.065371	0.14925	NA	321	2	0.087858	0.24154	0.38063	NA	813	2	0.087858
eyfpwt_homoharringtonine_bc1_total_vs_eyfpwt_untreated_bc1_total	RBM43	4	0.91507	0.91598	NA	1992	0	0.1165	0.24173	0.38081	NA	814	2	0.1165
eyfpwt_homoharringtonine_bc1_total_vs_eyfpwt_untreated_bc1_total	ANXA11	4	0.2994	0.44001	NA	973	2	-0.037856	0.24181	0.38088	NA	815	1	-0.037856
eyfpwt_homoharringtonine_bc1_total_vs_eyfpwt_untreated_bc1_total	SNRNP48	4	0.60171	0.6587	NA	1415	1	0.088702	0.24211	0.38119	NA	816	2	0.088702
eyfpwt_homoharringtonine_bc1_total_vs_eyfpwt_untreated_bc1_total	ZCCHC4	4	0.29928	0.43989	NA	972	1	0.054222	0.24308	0.38219	NA	817	2	0.054222
eyfpwt_homoharringtonine_bc1_total_vs_eyfpwt_untreated_bc1_total	CTIF	4	0.22317	0.35783	NA	798	1	0.15196	0.24327	0.3824	NA	818	2	0.15196
eyfpwt_homoharringtonine_bc1_total_vs_eyfpwt_untreated_bc1_total	QTRT2	4	0.46104	0.58725	NA	1261	1	0.11696	0.24404	0.38317	NA	819	2	0.11696
eyfpwt_homoharringtonine_bc1_total_vs_eyfpwt_untreated_bc1_total	DNAJC2	4	0.7459	0.75515	NA	1647	1	0.16473	0.24407	0.3832	NA	820	2	0.16473
eyfpwt_homoharringtonine_bc1_total_vs_eyfpwt_untreated_bc1_total	AKAP8	4	0.28263	0.42185	NA	940	2	0.10233	0.2452	0.38429	NA	821	2	0.10233
eyfpwt_homoharringtonine_bc1_total_vs_eyfpwt_untreated_bc1_total	DHX57	4	0.63372	0.6773	NA	1456	1	-0.054389	0.24557	0.38467	NA	822	1	-0.054389
eyfpwt_homoharringtonine_bc1_total_vs_eyfpwt_untreated_bc1_total	DDX4	4	0.75957	0.76595	NA	1673	1	0.029566	0.24669	0.38583	NA	823	1	0.029566
eyfpwt_homoharringtonine_bc1_total_vs_eyfpwt_untreated_bc1_total	METTL14	4	0.048947	0.11753	0.213516	254	3	-0.13933	0.24744	0.38652	NA	824	1	-0.13933
eyfpwt_homoharringtonine_bc1_total_vs_eyfpwt_untreated_bc1_total	R3HCC1	4	0.60194	0.65882	NA	1416	1	0.073233	0.24771	0.38682	NA	825	2	0.073233
eyfpwt_homoharringtonine_bc1_total_vs_eyfpwt_untreated_bc1_total	EIF4A3	4	0.95633	0.95662	NA	2077	0	0.19202	0.24782	0.38701	NA	826	2	0.19202
eyfpwt_homoharringtonine_bc1_total_vs_eyfpwt_untreated_bc1_total	MAZ	4	0.16379	0.2946	NA	666	2	-0.082047	0.24819	0.38741	NA	827	1	-0.082047
eyfpwt_homoharringtonine_bc1_total_vs_eyfpwt_untreated_bc1_total	RNF113B	4	0.17647	0.30796	NA	699	2	-0.027738	0.24894	0.38825	NA	828	1	-0.027738
eyfpwt_homoharringtonine_bc1_total_vs_eyfpwt_untreated_bc1_total	CNN2	4	0.059908	0.13856	0.221942	296	3	-0.11381	0.24932000000000001	0.38869	NA	829	1	-0.11381
eyfpwt_homoharringtonine_bc1_total_vs_eyfpwt_untreated_bc1_total	LSM12	4	0.56391	0.63774	NA	1367	1	0.030599	0.25003	0.38954	NA	830	2	0.030599
eyfpwt_homoharringtonine_bc1_total_vs_eyfpwt_untreated_bc1_total	RRP8	4	0.83806	0.83849	NA	1834	0	0.037923	0.25081	0.39034	NA	831	1	0.037923
eyfpwt_homoharringtonine_bc1_total_vs_eyfpwt_untreated_bc1_total	TEP1	4	0.68555	0.71076	NA	1543	1	0.058552	0.25139	0.39089	NA	832	2	0.058552
eyfpwt_homoharringtonine_bc1_total_vs_eyfpwt_untreated_bc1_total	HSPB1	4	0.20921	0.34273	NA	775	2	-0.011376	0.25156	0.39106	NA	833	1	-0.011376
eyfpwt_homoharringtonine_bc1_total_vs_eyfpwt_untreated_bc1_total	DHX34	4	0.70773	0.72625	NA	1576	1	0.078221	0.25197	0.39156	NA	834	2	0.078221
eyfpwt_homoharringtonine_bc1_total_vs_eyfpwt_untreated_bc1_total	CLASRP	4	0.56491	0.63832	NA	1370	1	0.042494	0.25217	0.39175	NA	835	2	0.042494
eyfpwt_homoharringtonine_bc1_total_vs_eyfpwt_untreated_bc1_total	ACAA2	4	0.55438	0.63252	NA	1352	1	0.10169	0.25353	0.39312	NA	836	2	0.10169
eyfpwt_homoharringtonine_bc1_total_vs_eyfpwt_untreated_bc1_total	LENG9	4	0.96141	0.96152	NA	2086	0	0.059956	0.2543	0.3939	NA	837	2	0.059956
eyfpwt_homoharringtonine_bc1_total_vs_eyfpwt_untreated_bc1_total	ACTN4	4	0.39019	0.53747	NA	1154	2	0.017099	0.2545	0.39406	NA	838	2	0.017099
eyfpwt_homoharringtonine_bc1_total_vs_eyfpwt_untreated_bc1_total	PTMA	4	0.89061	0.89174	NA	1942	0	0.008502	0.25491	0.3945	NA	839	1	0.008502
eyfpwt_homoharringtonine_bc1_total_vs_eyfpwt_untreated_bc1_total	NUDT21	4	0.90229	0.90332	NA	1966	0	0.092345	0.25547	0.39518	NA	840	2	0.092345
eyfpwt_homoharringtonine_bc1_total_vs_eyfpwt_untreated_bc1_total	RNASE10	4	0.1588	0.28944	NA	655	2	-0.068404	0.25606	0.39581	NA	841	2	-0.068404
eyfpwt_homoharringtonine_bc1_total_vs_eyfpwt_untreated_bc1_total	STAU2	4	0.58205	0.64751	NA	1395	1	-0.035986	0.2564	0.39624	NA	842	1	-0.035986
eyfpwt_homoharringtonine_bc1_total_vs_eyfpwt_untreated_bc1_total	CALD1	4	0.29679	0.43707	NA	968	2	-0.091427	0.25664	0.39652	NA	843	2	-0.091427
eyfpwt_homoharringtonine_bc1_total_vs_eyfpwt_untreated_bc1_total	FASTKD5	3	0.71251	0.71334	NA	1587	1	0.070239	0.25748	0.38267	NA	844	2	0.070239
eyfpwt_homoharringtonine_bc1_total_vs_eyfpwt_untreated_bc1_total	TCOF1	3	0.65425	0.65741	NA	1489	1	0.079719	0.25764	0.38283	NA	845	2	0.079719
eyfpwt_homoharringtonine_bc1_total_vs_eyfpwt_untreated_bc1_total	MRPL34	4	0.36673	0.51225	NA	1115	2	0.029563	0.25801	0.39806	NA	846	2	0.029563
eyfpwt_homoharringtonine_bc1_total_vs_eyfpwt_untreated_bc1_total	FARSB	4	0.78684	0.78921	NA	1727	1	0.10397	0.2582	0.39825	NA	847	2	0.10397
eyfpwt_homoharringtonine_bc1_total_vs_eyfpwt_untreated_bc1_total	KTN1	4	0.2996	0.44026	NA	974	2	-0.082072	0.25863	0.39873	NA	848	1	-0.082072
eyfpwt_homoharringtonine_bc1_total_vs_eyfpwt_untreated_bc1_total	DDX3Y	4	0.055415	0.13009	NA	284	2	-0.057105	0.25879	0.39891	NA	849	2	-0.057105
eyfpwt_homoharringtonine_bc1_total_vs_eyfpwt_untreated_bc1_total	ATXN2	4	0.38719	0.53423	NA	1150	1	0.0081378	0.259	0.39913	NA	850	1	0.0081378
eyfpwt_homoharringtonine_bc1_total_vs_eyfpwt_untreated_bc1_total	EXOSC4	4	0.62977	0.67508	NA	1449	1	0.048504	0.25937	0.39951	NA	851	1	0.048504
eyfpwt_homoharringtonine_bc1_total_vs_eyfpwt_untreated_bc1_total	UTP4	4	0.69877	0.71994	NA	1563	1	0.14982	0.25957	0.39969	NA	852	2	0.14982
eyfpwt_homoharringtonine_bc1_total_vs_eyfpwt_untreated_bc1_total	CHTOP	4	0.1088	0.22968	NA	503	2	-0.028497	0.26011	0.40028	NA	853	2	-0.028497
eyfpwt_homoharringtonine_bc1_total_vs_eyfpwt_untreated_bc1_total	LAMA2	4	0.84228	0.84274	NA	1844	0	0.034301	0.26085	0.40111	NA	854	1	0.034301
eyfpwt_homoharringtonine_bc1_total_vs_eyfpwt_untreated_bc1_total	EEFSEC	4	0.60101	0.65831	NA	1414	1	0.13966	0.26094	0.40116	NA	855	2	0.13966
eyfpwt_homoharringtonine_bc1_total_vs_eyfpwt_untreated_bc1_total	MRPL43	4	0.41411	0.56234	NA	1206	2	-0.020498	0.26113	0.40136	NA	856	2	-0.020498
eyfpwt_homoharringtonine_bc1_total_vs_eyfpwt_untreated_bc1_total	AEN	4	0.090255	0.19609	NA	433	2	-0.018699	0.26122	0.40148	NA	857	1	-0.018699
eyfpwt_homoharringtonine_bc1_total_vs_eyfpwt_untreated_bc1_total	SAP130	4	0.51059	0.61041	NA	1308	1	0.065859	0.26133	0.40157	NA	858	2	0.065859
eyfpwt_homoharringtonine_bc1_total_vs_eyfpwt_untreated_bc1_total	FAS	4	0.60726	0.66186	NA	1424	1	0.24035	0.26152	0.40175	NA	859	2	0.24035
eyfpwt_homoharringtonine_bc1_total_vs_eyfpwt_untreated_bc1_total	MRPL28	4	0.87453	0.87507	NA	1908	0	-0.012352	0.26196	0.40225	NA	860	1	-0.012352
eyfpwt_homoharringtonine_bc1_total_vs_eyfpwt_untreated_bc1_total	PTGES3	4	0.41596	0.56423	NA	1212	2	-0.062957	0.26233	0.40258	NA	861	1	-0.062957
eyfpwt_homoharringtonine_bc1_total_vs_eyfpwt_untreated_bc1_total	RPS25	4	0.73201	0.74418	NA	1619	1	-0.0095445	0.2627	0.40299	NA	862	2	-0.0095445
eyfpwt_homoharringtonine_bc1_total_vs_eyfpwt_untreated_bc1_total	PFN1	4	0.71882	0.73446	NA	1596	1	0.13237	0.26307	0.4034	NA	863	2	0.13237
eyfpwt_homoharringtonine_bc1_total_vs_eyfpwt_untreated_bc1_total	TAF2	4	0.66805	0.69894	NA	1509	1	0.15442	0.26329	0.40364	NA	864	2	0.15442
eyfpwt_homoharringtonine_bc1_total_vs_eyfpwt_untreated_bc1_total	EIF1AX	3	0.73737	0.73801	NA	1627	0	0.063579	0.26399	0.39069	NA	865	2	0.063579
eyfpwt_homoharringtonine_bc1_total_vs_eyfpwt_untreated_bc1_total	MRPL39	4	0.89759	0.89875	NA	1954	0	0.20082	0.26446	0.40492	NA	866	2	0.20082
eyfpwt_homoharringtonine_bc1_total_vs_eyfpwt_untreated_bc1_total	IPO13	4	0.57525	0.64369	NA	1387	1	0.22418	0.26525	0.40587	NA	867	2	0.22418
eyfpwt_homoharringtonine_bc1_total_vs_eyfpwt_untreated_bc1_total	DBT	3	0.68014	0.68125	NA	1532	1	0.080712	0.2657	0.39276	NA	868	2	0.080712
eyfpwt_homoharringtonine_bc1_total_vs_eyfpwt_untreated_bc1_total	NLRP11	4	0.052071	0.12368	NA	270	2	-0.039898	0.26584	0.4064	NA	869	2	-0.039898
eyfpwt_homoharringtonine_bc1_total_vs_eyfpwt_untreated_bc1_total	TFAM	4	0.064354	0.14736	NA	318	2	-0.1804	0.26601	0.40661	NA	870	1	-0.1804
eyfpwt_homoharringtonine_bc1_total_vs_eyfpwt_untreated_bc1_total	SKIC8	4	0.18403	0.31582	NA	718	2	-0.075508	0.26712	0.40778	NA	871	1	-0.075508
eyfpwt_homoharringtonine_bc1_total_vs_eyfpwt_untreated_bc1_total	SRSF5	4	0.287	0.42652	NA	950	2	0.014653	0.26721	0.40791	NA	872	2	0.014653
eyfpwt_homoharringtonine_bc1_total_vs_eyfpwt_untreated_bc1_total	RPL17-C18ORF32	4	0.092414	0.20004	NA	443	2	-0.031986	0.26748	0.40817	NA	873	1	-0.031986
eyfpwt_homoharringtonine_bc1_total_vs_eyfpwt_untreated_bc1_total	ERI1	4	0.83663	0.83703	NA	1828	0	0.066358	0.26819	0.40885	NA	874	2	0.066358
eyfpwt_homoharringtonine_bc1_total_vs_eyfpwt_untreated_bc1_total	U2AF1	4	0.018657	0.055336	0.166009	133	3	-0.21255	0.26822	0.40887	NA	875	1	-0.21255
eyfpwt_homoharringtonine_bc1_total_vs_eyfpwt_untreated_bc1_total	PAN3	4	0.02664	0.072235	NA	169	2	-0.0088014	0.26839	0.40906	NA	876	2	-0.0088014
eyfpwt_homoharringtonine_bc1_total_vs_eyfpwt_untreated_bc1_total	DDX27	4	0.013157	0.043415	NA	110	1	-0.090443	0.26858	0.40927	NA	877	1	-0.090443
eyfpwt_homoharringtonine_bc1_total_vs_eyfpwt_untreated_bc1_total	ZCCHC9	4	0.75813	0.76483	NA	1669	1	0.13581	0.26878	0.40954	NA	878	2	0.13581
eyfpwt_homoharringtonine_bc1_total_vs_eyfpwt_untreated_bc1_total	MRRF	4	0.81671	0.8177	NA	1781	0	0.10202	0.26918	0.40999	NA	879	2	0.10202
eyfpwt_homoharringtonine_bc1_total_vs_eyfpwt_untreated_bc1_total	PRPF3	4	0.060068	0.13886	NA	298	1	-0.018813	0.26957	0.41042	NA	880	2	-0.018813
eyfpwt_homoharringtonine_bc1_total_vs_eyfpwt_untreated_bc1_total	RNASET2	4	0.60772	0.66211	NA	1426	1	-0.043943	0.26977	0.41064	NA	881	2	-0.043943
eyfpwt_homoharringtonine_bc1_total_vs_eyfpwt_untreated_bc1_total	PIWIL4	3	0.80375	0.80411	NA	1752	0	0.08573	0.27007	0.39829	NA	882	2	0.08573
eyfpwt_homoharringtonine_bc1_total_vs_eyfpwt_untreated_bc1_total	RBM27	4	0.36637	0.51185	NA	1114	1	0.068874	0.27016	0.41106	NA	883	2	0.068874
eyfpwt_homoharringtonine_bc1_total_vs_eyfpwt_untreated_bc1_total	IFIT2	4	0.93857	0.93905	NA	2037	0	0.17165	0.27042	0.41131	NA	884	2	0.17165
eyfpwt_homoharringtonine_bc1_total_vs_eyfpwt_untreated_bc1_total	EIF2D	4	0.94789	0.94845	NA	2054	0	0.10219	0.27115	0.4121	NA	885	1	0.10219
eyfpwt_homoharringtonine_bc1_total_vs_eyfpwt_untreated_bc1_total	ELP2	4	0.072846	0.16321	NA	352	2	-0.027266	0.27152	0.41251	NA	886	1	-0.027266
eyfpwt_homoharringtonine_bc1_total_vs_eyfpwt_untreated_bc1_total	TPT1	4	0.84298	0.8435	NA	1846	0	0.06309	0.27233	0.41336	NA	887	2	0.06309
eyfpwt_homoharringtonine_bc1_total_vs_eyfpwt_untreated_bc1_total	PPP1CC	4	0.6902	0.71415	NA	1554	1	0.061748	0.27273	0.41376	NA	888	2	0.061748
eyfpwt_homoharringtonine_bc1_total_vs_eyfpwt_untreated_bc1_total	FNDC3A	4	0.18871	0.32062	NA	732	2	-0.055663	0.27298	0.41402	NA	889	1	-0.055663
eyfpwt_homoharringtonine_bc1_total_vs_eyfpwt_untreated_bc1_total	RPS5	3	0.91306	0.91304	NA	1986	0	0.28453	0.27352	0.40238	NA	890	2	0.28453
eyfpwt_homoharringtonine_bc1_total_vs_eyfpwt_untreated_bc1_total	RCC2	4	0.2312	0.36633	NA	816	2	0.018068	0.2743	0.41551	NA	891	2	0.018068
eyfpwt_homoharringtonine_bc1_total_vs_eyfpwt_untreated_bc1_total	TSN	4	0.093277	0.20156	NA	446	1	-0.0019881	0.27444	0.41565	NA	892	2	-0.0019881
eyfpwt_homoharringtonine_bc1_total_vs_eyfpwt_untreated_bc1_total	PRKRA	4	0.45459	0.58421	NA	1253	1	0.054027	0.27517	0.41644	NA	893	1	0.054027
eyfpwt_homoharringtonine_bc1_total_vs_eyfpwt_untreated_bc1_total	ALKBH6	4	0.67229	0.70171	NA	1521	1	0.15962	0.27569	0.41684	NA	894	2	0.15962
eyfpwt_homoharringtonine_bc1_total_vs_eyfpwt_untreated_bc1_total	SMAD3	4	0.20653	0.3398	NA	770	2	-0.038898	0.27699	0.41816	NA	895	1	-0.038898
eyfpwt_homoharringtonine_bc1_total_vs_eyfpwt_untreated_bc1_total	BOP1	4	0.67489	0.70353	NA	1524	1	-0.026888	0.27771	0.419	NA	896	1	-0.026888
eyfpwt_homoharringtonine_bc1_total_vs_eyfpwt_untreated_bc1_total	STRAP	4	0.49799	0.60429	NA	1296	1	0.025787	0.27787	0.41919	NA	897	2	0.025787
eyfpwt_homoharringtonine_bc1_total_vs_eyfpwt_untreated_bc1_total	LTA4H	4	0.60565	0.66093	NA	1421	1	0.087713	0.27806	0.41937	NA	898	2	0.087713
eyfpwt_homoharringtonine_bc1_total_vs_eyfpwt_untreated_bc1_total	PABPN1	4	0.95037	0.95065	NA	2057	0	0.14651	0.27846	0.41973	NA	899	2	0.14651
eyfpwt_homoharringtonine_bc1_total_vs_eyfpwt_untreated_bc1_total	PRPF38B	4	0.92811	0.92877	NA	2018	0	0.16635	0.27917	0.42043	NA	900	2	0.16635
eyfpwt_homoharringtonine_bc1_total_vs_eyfpwt_untreated_bc1_total	MYBBP1A	4	0.85813	0.85882	NA	1876	0	0.088046	0.27985	0.42127	NA	901	2	0.088046
eyfpwt_homoharringtonine_bc1_total_vs_eyfpwt_untreated_bc1_total	NOL9	4	0.33032	0.4726	NA	1032	2	0.044228	0.28062	0.42206	NA	902	2	0.044228
eyfpwt_homoharringtonine_bc1_total_vs_eyfpwt_untreated_bc1_total	EBP	4	0.53692	0.62351	NA	1335	1	-0.015451	0.28134	0.42285	NA	903	1	-0.015451
eyfpwt_homoharringtonine_bc1_total_vs_eyfpwt_untreated_bc1_total	GRB2	4	0.35942	0.50428	NA	1098	1	0.081788	0.28163	0.42313	NA	904	2	0.081788
eyfpwt_homoharringtonine_bc1_total_vs_eyfpwt_untreated_bc1_total	RPS24	4	0.23689	0.37252	NA	834	1	-0.036631	0.28207	0.42358	NA	905	1	-0.036631
eyfpwt_homoharringtonine_bc1_total_vs_eyfpwt_untreated_bc1_total	DRG1	4	0.73784	0.74858	NA	1630	1	0.052361	0.28223	0.42375	NA	906	2	0.052361
eyfpwt_homoharringtonine_bc1_total_vs_eyfpwt_untreated_bc1_total	SNRPB	4	0.25826	0.39562	NA	884	1	0.076822	0.28243	0.42396	NA	907	1	0.076822
eyfpwt_homoharringtonine_bc1_total_vs_eyfpwt_untreated_bc1_total	RTN4	4	0.82325	0.82389	NA	1797	0	0.032127	0.28263	0.42417	NA	908	2	0.032127
eyfpwt_homoharringtonine_bc1_total_vs_eyfpwt_untreated_bc1_total	ZC3HAV1	4	0.89717	0.89827	NA	1952	0	0.031297	0.28402	0.42572	NA	909	2	0.031297
eyfpwt_homoharringtonine_bc1_total_vs_eyfpwt_untreated_bc1_total	BUD23	4	0.91144	0.91225	NA	1984	0	0.05648	0.28424	0.42599	NA	910	1	0.05648
eyfpwt_homoharringtonine_bc1_total_vs_eyfpwt_untreated_bc1_total	SUMO1	4	0.79188	0.7939	NA	1738	1	-0.027355	0.2846	0.42638	NA	911	1	-0.027355
eyfpwt_homoharringtonine_bc1_total_vs_eyfpwt_untreated_bc1_total	ERF	4	0.67728	0.70509	NA	1528	1	0.058003	0.28496	0.4268	NA	912	2	0.058003
eyfpwt_homoharringtonine_bc1_total_vs_eyfpwt_untreated_bc1_total	PNN	4	0.89401	0.89518	NA	1947	0	0.064857	0.28511	0.42695	NA	913	2	0.064857
eyfpwt_homoharringtonine_bc1_total_vs_eyfpwt_untreated_bc1_total	UBAP2L	4	0.0022585	0.0084177	NA	22	2	-0.21544	0.28532	0.42721	NA	914	1	-0.21544
eyfpwt_homoharringtonine_bc1_total_vs_eyfpwt_untreated_bc1_total	LSM3	4	0.65571	0.69076	NA	1493	1	0.31143	0.28561	0.42749	NA	915	2	0.31143
eyfpwt_homoharringtonine_bc1_total_vs_eyfpwt_untreated_bc1_total	FDXACB1	4	0.11971	0.24785	NA	551	1	0.022587	0.28581	0.42772	NA	916	2	0.022587
eyfpwt_homoharringtonine_bc1_total_vs_eyfpwt_untreated_bc1_total	CELF6	4	0.14997	0.27977	NA	628	2	-0.030314	0.28601	0.42789	NA	917	2	-0.030314
eyfpwt_homoharringtonine_bc1_total_vs_eyfpwt_untreated_bc1_total	EXOSC1	4	0.024135	0.067221	NA	155	2	-0.11906	0.28621	0.42806	NA	918	2	-0.11906
eyfpwt_homoharringtonine_bc1_total_vs_eyfpwt_untreated_bc1_total	GRSF1	4	0.94954	0.95001	NA	2056	0	0.092752	0.2866	0.42842	NA	919	2	0.092752
eyfpwt_homoharringtonine_bc1_total_vs_eyfpwt_untreated_bc1_total	GOT2	4	0.95076	0.95102	NA	2058	0	0.08609	0.288	0.42983	NA	920	2	0.08609
eyfpwt_homoharringtonine_bc1_total_vs_eyfpwt_untreated_bc1_total	SNRNP70	4	0.16882	0.29973	NA	681	2	-0.073335	0.2882	0.43003	NA	921	1	-0.073335
eyfpwt_homoharringtonine_bc1_total_vs_eyfpwt_untreated_bc1_total	DYNC1LI1	4	0.34951	0.49408	NA	1071	2	0.039848	0.2882	0.43003	NA	922	2	0.039848
eyfpwt_homoharringtonine_bc1_total_vs_eyfpwt_untreated_bc1_total	RNASEH1	4	0.021425	0.061333	NA	143	2	-0.091078	0.28959	0.43152	NA	923	2	-0.091078
eyfpwt_homoharringtonine_bc1_total_vs_eyfpwt_untreated_bc1_total	ZSGREEN1	4	0.19779	0.33046	NA	746	2	-0.035895	0.28964	0.43156	NA	924	1	-0.035895
eyfpwt_homoharringtonine_bc1_total_vs_eyfpwt_untreated_bc1_total	DBI	4	0.40875	0.55691	NA	1197	1	0.079916	0.29019	0.43222	NA	925	2	0.079916
eyfpwt_homoharringtonine_bc1_total_vs_eyfpwt_untreated_bc1_total	MRPS2	4	0.60818	0.66239	NA	1427	1	0.10022	0.29039	0.43238	NA	926	2	0.10022
eyfpwt_homoharringtonine_bc1_total_vs_eyfpwt_untreated_bc1_total	PDCD11	4	0.69212	0.71539	NA	1556	1	0.1681	0.29059	0.43258	NA	927	2	0.1681
eyfpwt_homoharringtonine_bc1_total_vs_eyfpwt_untreated_bc1_total	GOLGB1	4	0.04066	0.1009	NA	220	2	-0.037121	0.29071	0.4327	NA	928	2	-0.037121
eyfpwt_homoharringtonine_bc1_total_vs_eyfpwt_untreated_bc1_total	PRPF4B	4	0.91922	0.92021	NA	1999	0	0.096477	0.29079	0.43278	NA	929	2	0.096477
eyfpwt_homoharringtonine_bc1_total_vs_eyfpwt_untreated_bc1_total	PKM	4	0.13042	0.25917	NA	578	2	-0.043589	0.29099	0.43299	NA	930	2	-0.043589
eyfpwt_homoharringtonine_bc1_total_vs_eyfpwt_untreated_bc1_total	NAPA	3	0.74653	0.74717	NA	1648	0	-0.052049	0.29105	0.41619	NA	931	1	-0.052049
eyfpwt_homoharringtonine_bc1_total_vs_eyfpwt_untreated_bc1_total	API5	4	0.40719	0.5552	NA	1193	1	-0.019861	0.29143	0.43347	NA	932	1	-0.019861
eyfpwt_homoharringtonine_bc1_total_vs_eyfpwt_untreated_bc1_total	CDC42EP4	4	0.83083	0.83131	NA	1816	0	0.14053	0.29159	0.43361	NA	933	2	0.14053
eyfpwt_homoharringtonine_bc1_total_vs_eyfpwt_untreated_bc1_total	PTBP2	4	0.73869	0.74926	NA	1634	1	0.050044	0.29214	0.43419	NA	934	1	0.050044
eyfpwt_homoharringtonine_bc1_total_vs_eyfpwt_untreated_bc1_total	DDX6	4	0.70643	0.7253	NA	1573	1	0.048454	0.29279	0.43493	NA	935	2	0.048454
eyfpwt_homoharringtonine_bc1_total_vs_eyfpwt_untreated_bc1_total	AARSD1	4	0.17446	0.30584	NA	690	1	0.051896	0.29319	0.43532	NA	936	2	0.051896
eyfpwt_homoharringtonine_bc1_total_vs_eyfpwt_untreated_bc1_total	EWSR1	4	0.10638	0.22521	0.241127	492	3	-0.15305	0.29429	0.43642	NA	937	1	-0.15305
eyfpwt_homoharringtonine_bc1_total_vs_eyfpwt_untreated_bc1_total	NAA15	4	0.56342	0.63748	NA	1365	1	0.029429	0.29459	0.43675	NA	938	2	0.029429
eyfpwt_homoharringtonine_bc1_total_vs_eyfpwt_untreated_bc1_total	NLUC	4	0.4772	0.59457	NA	1275	1	-0.0067925	0.29572	0.43806	NA	939	2	-0.0067925
eyfpwt_homoharringtonine_bc1_total_vs_eyfpwt_untreated_bc1_total	MRPS23	4	0.76226	0.76825	NA	1676	1	-0.022755	0.29607	0.43839	NA	940	1	-0.022755
eyfpwt_homoharringtonine_bc1_total_vs_eyfpwt_untreated_bc1_total	SMG1	4	0.68768	0.71219	NA	1549	1	2.3844e-4	0.29639	0.43869	NA	941	2	2.3844e-4
eyfpwt_homoharringtonine_bc1_total_vs_eyfpwt_untreated_bc1_total	HNRNPAB	4	0.27194	0.41052	NA	922	2	0.013515	0.29679	0.43912	NA	942	2	0.013515
eyfpwt_homoharringtonine_bc1_total_vs_eyfpwt_untreated_bc1_total	PUSL1	4	0.9103	0.91121	NA	1980	0	0.12425	0.29699	0.43937	NA	943	2	0.12425
eyfpwt_homoharringtonine_bc1_total_vs_eyfpwt_untreated_bc1_total	AKAP17A	4	0.29419	0.43427	NA	963	2	0.002257	0.29739	0.43984	NA	944	2	0.002257
eyfpwt_homoharringtonine_bc1_total_vs_eyfpwt_untreated_bc1_total	DDX18	4	0.8352	0.83564	NA	1824	0	0.065513	0.2975	0.43994	NA	945	1	0.065513
eyfpwt_homoharringtonine_bc1_total_vs_eyfpwt_untreated_bc1_total	METTL3	4	0.50212	0.6063	NA	1299	1	-0.017234	0.29779	0.44022	NA	946	2	-0.017234
eyfpwt_homoharringtonine_bc1_total_vs_eyfpwt_untreated_bc1_total	TMA16	4	0.97465	0.97463	NA	2123	0	0.082307	0.2988	0.44127	NA	947	2	0.082307
eyfpwt_homoharringtonine_bc1_total_vs_eyfpwt_untreated_bc1_total	NARS2	4	0.62513	0.67205	NA	1442	1	0.12615	0.2992	0.4418	NA	948	2	0.12615
eyfpwt_homoharringtonine_bc1_total_vs_eyfpwt_untreated_bc1_total	YWHAZ	4	0.45899	0.58635	NA	1258	1	0.082229	0.29928	0.44187	NA	949	1	0.082229
eyfpwt_homoharringtonine_bc1_total_vs_eyfpwt_untreated_bc1_total	EIF3G	4	0.27662	0.41539	NA	933	1	-0.037993	0.29999	0.44265	NA	950	1	-0.037993
eyfpwt_homoharringtonine_bc1_total_vs_eyfpwt_untreated_bc1_total	PRR3	4	0.73648	0.74748	NA	1626	1	0.065248	0.3002	0.4429	NA	951	2	0.065248
eyfpwt_homoharringtonine_bc1_total_vs_eyfpwt_untreated_bc1_total	GARS1	4	0.73528	0.74655	NA	1623	1	0.031364	0.30121	0.44406	NA	952	2	0.031364
eyfpwt_homoharringtonine_bc1_total_vs_eyfpwt_untreated_bc1_total	IBA57	4	0.8629	0.86366	NA	1882	0	0.084345	0.30141	0.44427	NA	953	2	0.084345
eyfpwt_homoharringtonine_bc1_total_vs_eyfpwt_untreated_bc1_total	AHCYL2	4	0.38494	0.53194	NA	1146	1	0.032629	0.30161	0.44452	NA	954	2	0.032629
eyfpwt_homoharringtonine_bc1_total_vs_eyfpwt_untreated_bc1_total	TRMT2A	4	0.023377	0.065496	0.180768	152	3	-0.14864	0.30176	0.4447	NA	955	1	-0.14864
eyfpwt_homoharringtonine_bc1_total_vs_eyfpwt_untreated_bc1_total	UBFD1	4	0.54674	0.62854	NA	1346	1	0.034545	0.30247	0.44538	NA	956	1	0.034545
eyfpwt_homoharringtonine_bc1_total_vs_eyfpwt_untreated_bc1_total	MOV10	4	0.035924	0.091743	NA	204	2	0.071135	0.30318	0.44612	NA	957	2	0.071135
eyfpwt_homoharringtonine_bc1_total_vs_eyfpwt_untreated_bc1_total	RAVER2	4	0.58325	0.64814	NA	1396	1	0.10449	0.30322	0.44616	NA	958	2	0.10449
eyfpwt_homoharringtonine_bc1_total_vs_eyfpwt_untreated_bc1_total	WRAP53	4	0.32105	0.46311	NA	1011	2	0.043745	0.30342	0.44635	NA	959	2	0.043745
eyfpwt_homoharringtonine_bc1_total_vs_eyfpwt_untreated_bc1_total	RANBP2	4	0.19239	0.32485	NA	736	1	0.014231	0.30424	0.44723	NA	960	1	0.014231
eyfpwt_homoharringtonine_bc1_total_vs_eyfpwt_untreated_bc1_total	REXO2	4	0.79628	0.79787	NA	1740	1	0.010196	0.30523	0.44817	NA	961	2	0.010196
eyfpwt_homoharringtonine_bc1_total_vs_eyfpwt_untreated_bc1_total	TYW5	4	0.81865	0.81952	NA	1788	0	0.054318	0.30543	0.44837	NA	962	2	0.054318
eyfpwt_homoharringtonine_bc1_total_vs_eyfpwt_untreated_bc1_total	TRMT13	4	0.56441	0.63805	NA	1369	1	-0.02394	0.30565	0.44858	NA	963	1	-0.02394
eyfpwt_homoharringtonine_bc1_total_vs_eyfpwt_untreated_bc1_total	NKTR	4	0.87067	0.8711	NA	1896	0	0.13591	0.306	0.44899	NA	964	2	0.13591
eyfpwt_homoharringtonine_bc1_total_vs_eyfpwt_untreated_bc1_total	PHF5A	4	0.2223	0.35701	NA	796	2	0.075403	0.30603	0.44902	NA	965	2	0.075403
eyfpwt_homoharringtonine_bc1_total_vs_eyfpwt_untreated_bc1_total	PSTK	4	0.11365	0.2383	NA	528	2	-0.020822	0.30724	0.45028	NA	966	2	-0.020822
eyfpwt_homoharringtonine_bc1_total_vs_eyfpwt_untreated_bc1_total	NPM1	4	0.56764	0.63972	NA	1377	1	-0.012114	0.30741	0.45045	NA	967	1	-0.012114
eyfpwt_homoharringtonine_bc1_total_vs_eyfpwt_untreated_bc1_total	PABPC3	4	0.31303	0.45456	NA	992	2	-0.06378	0.30812	0.45119	NA	968	1	-0.06378
eyfpwt_homoharringtonine_bc1_total_vs_eyfpwt_untreated_bc1_total	P4HB	4	0.81903	0.81986	NA	1790	0	0.077338	0.30917	0.45225	NA	969	1	0.077338
eyfpwt_homoharringtonine_bc1_total_vs_eyfpwt_untreated_bc1_total	MAPRE1	4	0.20536	0.33858	NA	766	1	0.049911	0.30926	0.45234	NA	970	2	0.049911
eyfpwt_homoharringtonine_bc1_total_vs_eyfpwt_untreated_bc1_total	SERGEF	4	0.86926	0.86974	NA	1894	0	0.023747	0.30953	0.45259	NA	971	1	0.023747
eyfpwt_homoharringtonine_bc1_total_vs_eyfpwt_untreated_bc1_total	SRPRA	4	0.23961	0.37554	NA	840	2	-0.076428	0.30988	0.45301	NA	972	1	-0.076428
eyfpwt_homoharringtonine_bc1_total_vs_eyfpwt_untreated_bc1_total	TRMT44	4	0.86621	0.86689	NA	1888	0	0.07936	0.31006	0.45316	NA	973	2	0.07936
eyfpwt_homoharringtonine_bc1_total_vs_eyfpwt_untreated_bc1_total	PUS3	4	0.15811	0.28876	NA	650	2	-0.15675	0.31023	0.45332	NA	974	1	-0.15675
eyfpwt_homoharringtonine_bc1_total_vs_eyfpwt_untreated_bc1_total	UPF3A	4	0.29429	0.43434	NA	964	1	0.020034	0.31058	0.45372	NA	975	1	0.020034
eyfpwt_homoharringtonine_bc1_total_vs_eyfpwt_untreated_bc1_total	BAG4	4	0.23559	0.37099	NA	829	2	-0.12729	0.31163	0.45484	NA	976	1	-0.12729
eyfpwt_homoharringtonine_bc1_total_vs_eyfpwt_untreated_bc1_total	PLD6	4	0.70159	0.72186	NA	1568	1	0.0080345	0.31233	0.45559	NA	977	1	0.0080345
eyfpwt_homoharringtonine_bc1_total_vs_eyfpwt_untreated_bc1_total	MRPL42	4	0.37846	0.52501	NA	1130	2	-0.010159	0.31248	0.45568	NA	978	2	-0.010159
eyfpwt_homoharringtonine_bc1_total_vs_eyfpwt_untreated_bc1_total	CCR4	4	0.54107	0.62564	NA	1341	1	0.15949	0.31269	0.45592	NA	979	2	0.15949
eyfpwt_homoharringtonine_bc1_total_vs_eyfpwt_untreated_bc1_total	PSMB1	4	0.9754	0.97533	NA	2126	0	0.12893	0.3137	0.45701	NA	980	2	0.12893
eyfpwt_homoharringtonine_bc1_total_vs_eyfpwt_untreated_bc1_total	SEPTIN11	4	0.47947	0.59572	NA	1276	1	0.073116	0.3139	0.45722	NA	981	2	0.073116
eyfpwt_homoharringtonine_bc1_total_vs_eyfpwt_untreated_bc1_total	THOC5	4	0.30495	0.446	NA	985	1	0.087865	0.3145	0.45785	NA	982	2	0.087865
eyfpwt_homoharringtonine_bc1_total_vs_eyfpwt_untreated_bc1_total	MRPL10	4	0.26898	0.40723	NA	911	2	-0.0083436	0.31511	0.45843	NA	983	2	-0.0083436
eyfpwt_homoharringtonine_bc1_total_vs_eyfpwt_untreated_bc1_total	PUM3	4	0.15419	0.28448	NA	641	2	-0.082178	0.31513	0.45845	NA	984	1	-0.082178
eyfpwt_homoharringtonine_bc1_total_vs_eyfpwt_untreated_bc1_total	AGO1	4	0.3	0.44068	NA	976	2	-0.077286	0.31552	0.45879	NA	985	2	-0.077286
eyfpwt_homoharringtonine_bc1_total_vs_eyfpwt_untreated_bc1_total	MTG1	4	0.04492	0.10971	NA	237	2	-0.029988	0.31583	0.45917	NA	986	1	-0.029988
eyfpwt_homoharringtonine_bc1_total_vs_eyfpwt_untreated_bc1_total	CANX	4	0.22738	0.36208	NA	808	1	0.20064	0.31592	0.45924	NA	987	2	0.20064
eyfpwt_homoharringtonine_bc1_total_vs_eyfpwt_untreated_bc1_total	RBM15	4	0.40545	0.55338	NA	1188	2	0.010782	0.31653	0.45986	NA	988	2	0.010782
eyfpwt_homoharringtonine_bc1_total_vs_eyfpwt_untreated_bc1_total	GTPBP3	4	0.4038	0.55172	NA	1184	2	-0.016256	0.31673	0.46009	NA	989	2	-0.016256
eyfpwt_homoharringtonine_bc1_total_vs_eyfpwt_untreated_bc1_total	RPL34	4	0.010455	0.034882	0.144549	92	3	-0.39805	0.31722	0.46066	NA	990	1	-0.39805
eyfpwt_homoharringtonine_bc1_total_vs_eyfpwt_untreated_bc1_total	AFF3	4	0.32693	0.46909	NA	1023	1	0.071415	0.31754	0.46106	NA	991	2	0.071415
eyfpwt_homoharringtonine_bc1_total_vs_eyfpwt_untreated_bc1_total	NUCKS1	4	0.093846	0.20253	0.235861	448	3	-0.29523	0.31757	0.46109	NA	992	1	-0.29523
eyfpwt_homoharringtonine_bc1_total_vs_eyfpwt_untreated_bc1_total	YWHAG	4	0.64302	0.68281	NA	1477	1	0.012411	0.31792	0.46143	NA	993	1	0.012411
eyfpwt_homoharringtonine_bc1_total_vs_eyfpwt_untreated_bc1_total	AGO2	4	0.019115	0.05631	NA	135	1	0.0088515	0.31794	0.46144	NA	994	2	0.0088515
eyfpwt_homoharringtonine_bc1_total_vs_eyfpwt_untreated_bc1_total	CS	4	0.3972	0.54477	NA	1168	2	-0.22576	0.31827	0.4618	NA	995	1	-0.22576
eyfpwt_homoharringtonine_bc1_total_vs_eyfpwt_untreated_bc1_total	ZC3H3	4	0.50541	0.60796	NA	1304	1	0.038298	0.31835	0.46189	NA	996	2	0.038298
eyfpwt_homoharringtonine_bc1_total_vs_eyfpwt_untreated_bc1_total	SMG6	4	0.80959	0.81062	NA	1765	1	0.056666	0.31875	0.46225	NA	997	2	0.056666
eyfpwt_homoharringtonine_bc1_total_vs_eyfpwt_untreated_bc1_total	POP5	4	0.96797	0.96793	NA	2106	0	0.1029	0.31956	0.46313	NA	998	2	0.1029
eyfpwt_homoharringtonine_bc1_total_vs_eyfpwt_untreated_bc1_total	VIM	4	0.35842	0.5033	NA	1094	1	-0.020666	0.32001	0.4636	NA	999	1	-0.020666
eyfpwt_homoharringtonine_bc1_total_vs_eyfpwt_untreated_bc1_total	PTGES3L-AARSD1	4	0.75861	0.76521	NA	1671	1	-0.055993	0.32035	0.46403	NA	1000	1	-0.055993
eyfpwt_homoharringtonine_bc1_total_vs_eyfpwt_untreated_bc1_total	NUDT3	4	0.81514	0.81621	NA	1778	0	0.042009	0.3207	0.46437	NA	1001	2	0.042009
eyfpwt_homoharringtonine_bc1_total_vs_eyfpwt_untreated_bc1_total	DSP	4	0.18565	0.31753	NA	723	1	-0.032127	0.32313	0.46688	NA	1002	1	-0.032127
eyfpwt_homoharringtonine_bc1_total_vs_eyfpwt_untreated_bc1_total	SUPV3L1	4	0.81606	0.81708	NA	1779	0	0.096371	0.32362	0.46739000000000003	NA	1003	2	0.096371
eyfpwt_homoharringtonine_bc1_total_vs_eyfpwt_untreated_bc1_total	TNRC6C	4	0.030043	0.079382	NA	181	1	-0.10941	0.32382	0.46759	NA	1004	1	-0.10941
eyfpwt_homoharringtonine_bc1_total_vs_eyfpwt_untreated_bc1_total	DCLRE1C	4	0.87236	0.87282	NA	1901	0	0.10468	0.32451	0.46823	NA	1005	2	0.10468
eyfpwt_homoharringtonine_bc1_total_vs_eyfpwt_untreated_bc1_total	CST6	4	0.63699	0.67925	NA	1464	1	0.063239	0.32545	0.46916	NA	1006	2	0.063239
eyfpwt_homoharringtonine_bc1_total_vs_eyfpwt_untreated_bc1_total	RNASEH2B	4	0.8383	0.83874	NA	1835	0	0.047279	0.32555	0.46926	NA	1007	2	0.047279
eyfpwt_homoharringtonine_bc1_total_vs_eyfpwt_untreated_bc1_total	HEATR6	4	0.74706	0.7562	NA	1649	1	-0.045202	0.32624	0.46998	NA	1008	1	-0.045202
eyfpwt_homoharringtonine_bc1_total_vs_eyfpwt_untreated_bc1_total	RBM42	4	0.04088	0.10129	NA	222	1	-0.026206	0.32658	0.47032	NA	1009	1	-0.026206
eyfpwt_homoharringtonine_bc1_total_vs_eyfpwt_untreated_bc1_total	ZRSR2	4	0.53744	0.62376	NA	1336	1	0.08412	0.32707	0.47079	NA	1010	2	0.08412
eyfpwt_homoharringtonine_bc1_total_vs_eyfpwt_untreated_bc1_total	TBCA	4	0.58181	0.64738	NA	1394	1	0.0084962	0.32748	0.47121	NA	1011	2	0.0084962
eyfpwt_homoharringtonine_bc1_total_vs_eyfpwt_untreated_bc1_total	CFAP20	4	0.0016228	0.0061258	NA	17	2	-0.14759	0.32762	0.47132	NA	1012	1	-0.14759
eyfpwt_homoharringtonine_bc1_total_vs_eyfpwt_untreated_bc1_total	FUBP3	4	0.049841	0.11929	NA	262	2	-0.043471	0.32768	0.47138	NA	1013	2	-0.043471
eyfpwt_homoharringtonine_bc1_total_vs_eyfpwt_untreated_bc1_total	GMPR2	4	0.17967	0.31135	NA	706	2	-0.033012	0.32796	0.47164	NA	1014	1	-0.033012
eyfpwt_homoharringtonine_bc1_total_vs_eyfpwt_untreated_bc1_total	MRPL16	4	0.2894	0.42912	NA	953	2	0.0030873	0.32809	0.47178	NA	1015	2	0.0030873
eyfpwt_homoharringtonine_bc1_total_vs_eyfpwt_untreated_bc1_total	DDX41	4	0.017766	0.053321	NA	127	2	-0.094878	0.32849	0.47218	NA	1016	2	-0.094878
eyfpwt_homoharringtonine_bc1_total_vs_eyfpwt_untreated_bc1_total	SMG9	4	0.12548	0.25413	NA	568	2	-0.11013	0.32865	0.47233	NA	1017	1	-0.11013
eyfpwt_homoharringtonine_bc1_total_vs_eyfpwt_untreated_bc1_total	LSM2	4	0.11091	0.23345	NA	513	2	-0.040536	0.32931	0.47308	NA	1018	2	-0.040536
eyfpwt_homoharringtonine_bc1_total_vs_eyfpwt_untreated_bc1_total	AAR2	4	0.18446	0.31628	NA	720	1	-0.025353	0.32968	0.47345	NA	1019	1	-0.025353
eyfpwt_homoharringtonine_bc1_total_vs_eyfpwt_untreated_bc1_total	RNASE3	4	0.41715	0.56574	NA	1214	1	0.099051	0.32992	0.47364	NA	1020	2	0.099051
eyfpwt_homoharringtonine_bc1_total_vs_eyfpwt_untreated_bc1_total	C9ORF114	4	0.96719	0.9672	NA	2102	0	0.078176	0.33003	0.47373	NA	1021	2	0.078176
eyfpwt_homoharringtonine_bc1_total_vs_eyfpwt_untreated_bc1_total	MYH14	4	0.37847	0.52502	NA	1131	1	0.0052754	0.33037	0.47415	NA	1022	1	0.0052754
eyfpwt_homoharringtonine_bc1_total_vs_eyfpwt_untreated_bc1_total	CPSF6	4	0.84687	0.84739	NA	1849	0	-0.01057	0.33106	0.47501	NA	1023	1	-0.01057
eyfpwt_homoharringtonine_bc1_total_vs_eyfpwt_untreated_bc1_total	SNIP1	4	0.045328	0.11053	NA	239	2	-0.073126	0.33154	0.47552	NA	1024	2	-0.073126
eyfpwt_homoharringtonine_bc1_total_vs_eyfpwt_untreated_bc1_total	CNOT2	4	0.15556	0.2859	NA	645	2	-0.21129	0.33174	0.47574	NA	1025	1	-0.21129
eyfpwt_homoharringtonine_bc1_total_vs_eyfpwt_untreated_bc1_total	TDRD10	4	0.22086	0.35533	NA	793	1	0.0031291	0.33175	0.47574	NA	1026	2	0.0031291
eyfpwt_homoharringtonine_bc1_total_vs_eyfpwt_untreated_bc1_total	RPL5	4	0.20717	0.3405	NA	771	2	0.072833	0.33195	0.47596	NA	1027	2	0.072833
eyfpwt_homoharringtonine_bc1_total_vs_eyfpwt_untreated_bc1_total	RAMAC	4	0.086143	0.1883	0.232283	412	3	-0.23289	0.33209	0.47611	NA	1028	1	-0.23289
eyfpwt_homoharringtonine_bc1_total_vs_eyfpwt_untreated_bc1_total	PUS10	4	0.59208	0.65309	NA	1406	1	0.049965	0.33236	0.47631	NA	1029	2	0.049965
eyfpwt_homoharringtonine_bc1_total_vs_eyfpwt_untreated_bc1_total	SRP72	4	0.30812	0.44936	NA	987	1	-0.070221	0.33243	0.4764	NA	1030	1	-0.070221
eyfpwt_homoharringtonine_bc1_total_vs_eyfpwt_untreated_bc1_total	IMP3	4	0.78051	0.78358	NA	1713	1	0.2272	0.33256	0.47656	NA	1031	2	0.2272
eyfpwt_homoharringtonine_bc1_total_vs_eyfpwt_untreated_bc1_total	AIMP1	4	0.20329	0.33635	NA	759	2	-0.10792	0.3338	0.47792	NA	1032	1	-0.10792
eyfpwt_homoharringtonine_bc1_total_vs_eyfpwt_untreated_bc1_total	CGN	4	0.57354	0.64277	NA	1385	1	0.034733	0.33414	0.47823	NA	1033	1	0.034733
eyfpwt_homoharringtonine_bc1_total_vs_eyfpwt_untreated_bc1_total	NCBP1	4	0.12392	0.2525	NA	566	2	-0.0057851	0.33419	0.47828	NA	1034	2	-0.0057851
eyfpwt_homoharringtonine_bc1_total_vs_eyfpwt_untreated_bc1_total	ENSA	4	0.22662	0.36131	NA	806	2	-0.01476	0.33448	0.4787	NA	1035	2	-0.01476
eyfpwt_homoharringtonine_bc1_total_vs_eyfpwt_untreated_bc1_total	CPEB2	4	0.39804	0.5457	NA	1169	1	0.017562	0.3348	0.47907	NA	1036	2	0.017562
eyfpwt_homoharringtonine_bc1_total_vs_eyfpwt_untreated_bc1_total	CACYBP	4	0.82589	0.82645	NA	1801	0	0.062608	0.33562	0.47982	NA	1037	2	0.062608
eyfpwt_homoharringtonine_bc1_total_vs_eyfpwt_untreated_bc1_total	RNASEH2A	4	0.77932	0.78262	NA	1712	1	0.072273	0.33603	0.48024	NA	1038	2	0.072273
eyfpwt_homoharringtonine_bc1_total_vs_eyfpwt_untreated_bc1_total	SEC61B	4	0.83157	0.83205	NA	1819	0	0.081297	0.33664	0.48091	NA	1039	2	0.081297
eyfpwt_homoharringtonine_bc1_total_vs_eyfpwt_untreated_bc1_total	CELF3	4	0.95734	0.95764	NA	2080	0	0.1074	0.33684	0.48109	NA	1040	2	0.1074
eyfpwt_homoharringtonine_bc1_total_vs_eyfpwt_untreated_bc1_total	FTO	4	0.77236	0.7768	NA	1692	1	0.074452	0.33786	0.48231	NA	1041	2	0.074452
eyfpwt_homoharringtonine_bc1_total_vs_eyfpwt_untreated_bc1_total	USB1	4	0.1672	0.29805	NA	673	2	-0.10704	0.33789	0.48235	NA	1042	1	-0.10704
eyfpwt_homoharringtonine_bc1_total_vs_eyfpwt_untreated_bc1_total	MRPL3	4	0.0014723	0.0055642	NA	15	2	-0.53617	0.33823	0.48271	NA	1043	1	-0.53617
eyfpwt_homoharringtonine_bc1_total_vs_eyfpwt_untreated_bc1_total	UHMK1	4	0.43972	0.5778	NA	1239	1	0.032563	0.33888	0.48337	NA	1044	2	0.032563
eyfpwt_homoharringtonine_bc1_total_vs_eyfpwt_untreated_bc1_total	NANOS3	4	0.070213	0.15827	NA	341	2	0.0014724	0.33908	0.48362	NA	1045	2	0.0014724
eyfpwt_homoharringtonine_bc1_total_vs_eyfpwt_untreated_bc1_total	CPSF4L	4	0.040458	0.10048	NA	218	2	-0.021571	0.33949	0.48409	NA	1046	2	-0.021571
eyfpwt_homoharringtonine_bc1_total_vs_eyfpwt_untreated_bc1_total	NME1	3	0.10387	0.18491	NA	478	1	0.058262	0.33956	0.44218	NA	1047	1	0.058262
eyfpwt_homoharringtonine_bc1_total_vs_eyfpwt_untreated_bc1_total	RRBP1	4	0.49354	0.60213	NA	1290	1	0.028001	0.3397	0.48427	NA	1048	2	0.028001
eyfpwt_homoharringtonine_bc1_total_vs_eyfpwt_untreated_bc1_total	RPL7L1	4	0.18167	0.31343	NA	712	1	0.14074	0.3399	0.48449	NA	1049	2	0.14074
eyfpwt_homoharringtonine_bc1_total_vs_eyfpwt_untreated_bc1_total	TDRD6	4	0.75101	0.75924	NA	1656	1	0.057789	0.34072	0.48543	NA	1050	2	0.057789
eyfpwt_homoharringtonine_bc1_total_vs_eyfpwt_untreated_bc1_total	KARS1	4	0.23617	0.37161	NA	831	2	-0.084064	0.34163	0.4865	NA	1051	1	-0.084064
eyfpwt_homoharringtonine_bc1_total_vs_eyfpwt_untreated_bc1_total	USP10	4	0.67907	0.70633	NA	1531	1	0.11043	0.34256	0.48761	NA	1052	2	0.11043
eyfpwt_homoharringtonine_bc1_total_vs_eyfpwt_untreated_bc1_total	UTP20	4	0.70993	0.7279	NA	1582	1	0.07348	0.34276	0.48782	NA	1053	2	0.07348
eyfpwt_homoharringtonine_bc1_total_vs_eyfpwt_untreated_bc1_total	PRPF19	4	0.095	0.20469	NA	452	1	0.030565	0.34358	0.48872	NA	1054	2	0.030565
eyfpwt_homoharringtonine_bc1_total_vs_eyfpwt_untreated_bc1_total	DDX56	4	0.89504	0.89626	NA	1949	0	0.02472	0.34366	0.48879	NA	1055	1	0.02472
eyfpwt_homoharringtonine_bc1_total_vs_eyfpwt_untreated_bc1_total	NSFL1C	4	0.20072	0.33369	NA	752	2	-0.066089	0.344	0.48916	NA	1056	1	-0.066089
eyfpwt_homoharringtonine_bc1_total_vs_eyfpwt_untreated_bc1_total	CDK5RAP1	4	0.099853	0.21366	0.241127	463	3	-0.11493	0.34468	0.49002	NA	1057	1	-0.11493
eyfpwt_homoharringtonine_bc1_total_vs_eyfpwt_untreated_bc1_total	GLE1	4	0.89237	0.89354	NA	1944	0	0.069227	0.3448	0.49021	NA	1058	2	0.069227
eyfpwt_homoharringtonine_bc1_total_vs_eyfpwt_untreated_bc1_total	MRPL1	4	0.87276	0.87325	NA	1902	0	0.078848	0.34501	0.49044	NA	1059	2	0.078848
eyfpwt_homoharringtonine_bc1_total_vs_eyfpwt_untreated_bc1_total	CELF4	4	0.81119	0.81223	NA	1770	1	0.021632	0.34502	0.49044	NA	1060	2	0.021632
eyfpwt_homoharringtonine_bc1_total_vs_eyfpwt_untreated_bc1_total	ERAL1	4	0.91015	0.91102	NA	1978	0	0.0093624	0.34569	0.49122	NA	1061	1	0.0093624
eyfpwt_homoharringtonine_bc1_total_vs_eyfpwt_untreated_bc1_total	EED	4	0.39614	0.54365	NA	1164	1	0.087873	0.34644	0.49197	NA	1062	2	0.087873
eyfpwt_homoharringtonine_bc1_total_vs_eyfpwt_untreated_bc1_total	CCDC47	4	0.77571	0.77961	NA	1700	1	0.053544	0.34705	0.4927	NA	1063	2	0.053544
eyfpwt_homoharringtonine_bc1_total_vs_eyfpwt_untreated_bc1_total	SURF6	4	0.6269	0.67313	NA	1444	1	0.073945	0.34767	0.4934	NA	1064	2	0.073945
eyfpwt_homoharringtonine_bc1_total_vs_eyfpwt_untreated_bc1_total	DHX30	4	0.10058	0.21492	NA	465	1	-0.039309	0.34771	0.49345	NA	1065	1	-0.039309
eyfpwt_homoharringtonine_bc1_total_vs_eyfpwt_untreated_bc1_total	IGF2BP2	4	0.06313	0.14483	NA	311	2	-0.056776	0.34805	0.49381	NA	1066	1	-0.056776
eyfpwt_homoharringtonine_bc1_total_vs_eyfpwt_untreated_bc1_total	UTP18	4	0.49131	0.60097	NA	1287	1	0.10809	0.34889	0.49467	NA	1067	2	0.10809
eyfpwt_homoharringtonine_bc1_total_vs_eyfpwt_untreated_bc1_total	HNRNPCL1	4	0.13104	0.25973	NA	579	2	-0.039247	0.3491	0.49484	NA	1068	2	-0.039247
eyfpwt_homoharringtonine_bc1_total_vs_eyfpwt_untreated_bc1_total	CACTIN	4	0.36827	0.51398	NA	1120	2	0.093622	0.3494	0.49517	NA	1069	1	0.093622
eyfpwt_homoharringtonine_bc1_total_vs_eyfpwt_untreated_bc1_total	AGO4	4	0.043643	0.10687	NA	235	2	-0.055724	0.35033	0.496	NA	1070	2	-0.055724
eyfpwt_homoharringtonine_bc1_total_vs_eyfpwt_untreated_bc1_total	TKT	4	0.091119	0.19764	NA	437	2	0.0040829	0.35053	0.49618	NA	1071	2	0.0040829
eyfpwt_homoharringtonine_bc1_total_vs_eyfpwt_untreated_bc1_total	IFIT5	4	0.80418	0.80535	NA	1754	1	-0.042387	0.35074	0.4964	NA	1072	1	-0.042387
eyfpwt_homoharringtonine_bc1_total_vs_eyfpwt_untreated_bc1_total	EPB41	4	0.26048	0.39802	NA	891	1	0.042828	0.35196	0.49773	NA	1073	2	0.042828
eyfpwt_homoharringtonine_bc1_total_vs_eyfpwt_untreated_bc1_total	TRA2A	4	0.19797	0.33073	NA	747	2	-0.10693	0.35275	0.49841	NA	1074	1	-0.10693
eyfpwt_homoharringtonine_bc1_total_vs_eyfpwt_untreated_bc1_total	FLYWCH2	4	0.049394	0.11841	NA	256	1	0.071689	0.35278	0.49845	NA	1075	2	0.071689
eyfpwt_homoharringtonine_bc1_total_vs_eyfpwt_untreated_bc1_total	MRPL40	4	0.40436	0.55229	NA	1186	1	0.030038	0.35308	0.4987	NA	1076	1	0.030038
eyfpwt_homoharringtonine_bc1_total_vs_eyfpwt_untreated_bc1_total	CDKAL1	4	0.46945	0.59111	NA	1268	1	0.028266	0.3534	0.49911	NA	1077	2	0.028266
eyfpwt_homoharringtonine_bc1_total_vs_eyfpwt_untreated_bc1_total	NAP1L1	4	0.47118	0.59183	NA	1270	1	0.066328	0.35342	0.49915	NA	1078	2	0.066328
eyfpwt_homoharringtonine_bc1_total_vs_eyfpwt_untreated_bc1_total	RPS4Y1	4	0.89315	0.89428	NA	1946	0	0.022718	0.3536	0.49934	NA	1079	2	0.022718
eyfpwt_homoharringtonine_bc1_total_vs_eyfpwt_untreated_bc1_total	SNRNP35	4	0.94573	0.94631	NA	2050	0	0.15173	0.35375	0.49946	NA	1080	2	0.15173
eyfpwt_homoharringtonine_bc1_total_vs_eyfpwt_untreated_bc1_total	SRSF6	4	0.96672	0.96679	NA	2098	0	0.1149	0.35463	0.50039	NA	1081	2	0.1149
eyfpwt_homoharringtonine_bc1_total_vs_eyfpwt_untreated_bc1_total	NUP42	4	0.10742	0.22717	NA	498	1	0.082834	0.35483	0.50063	NA	1082	2	0.082834
eyfpwt_homoharringtonine_bc1_total_vs_eyfpwt_untreated_bc1_total	ILF2	4	0.96315	0.96329	NA	2089	0	0.11185	0.35504	0.50086	NA	1083	2	0.11185
eyfpwt_homoharringtonine_bc1_total_vs_eyfpwt_untreated_bc1_total	XPO5	4	0.52747	0.61873	NA	1328	1	0.0034917	0.35509	0.50093	NA	1084	1	0.0034917
eyfpwt_homoharringtonine_bc1_total_vs_eyfpwt_untreated_bc1_total	XAB2	4	0.12602	0.25467	NA	571	1	0.10803	0.35524	0.50107	NA	1085	2	0.10803
eyfpwt_homoharringtonine_bc1_total_vs_eyfpwt_untreated_bc1_total	H4C15	4	0.8377	0.83818	NA	1832	0	0.051332	0.35576	0.5016	NA	1086	1	0.051332
eyfpwt_homoharringtonine_bc1_total_vs_eyfpwt_untreated_bc1_total	RTCB	4	0.22623	0.36094	NA	805	1	0.080662	0.35586	0.50167	NA	1087	2	0.080662
eyfpwt_homoharringtonine_bc1_total_vs_eyfpwt_untreated_bc1_total	NUFIP2	4	0.48089	0.59635	NA	1277	1	-0.013358	0.35642	0.50228	NA	1088	1	-0.013358
eyfpwt_homoharringtonine_bc1_total_vs_eyfpwt_untreated_bc1_total	CIRBP	4	0.11228	0.23578	NA	522	2	-0.099307	0.35709	0.50294	NA	1089	2	-0.099307
eyfpwt_homoharringtonine_bc1_total_vs_eyfpwt_untreated_bc1_total	LIN28B	4	0.15541	0.28575	NA	644	1	0.066927	0.35729	0.50319	NA	1090	2	0.066927
eyfpwt_homoharringtonine_bc1_total_vs_eyfpwt_untreated_bc1_total	DDX42	4	0.44779	0.58135	NA	1246	1	0.0059093	0.3577	0.50358	NA	1091	2	0.0059093
eyfpwt_homoharringtonine_bc1_total_vs_eyfpwt_untreated_bc1_total	AKAP1	4	0.59633	0.65553	NA	1409	1	4.2195e-4	0.35809	0.50395	NA	1092	2	4.2195e-4
eyfpwt_homoharringtonine_bc1_total_vs_eyfpwt_untreated_bc1_total	AGO3	4	0.34061	0.48401	NA	1058	1	0.018321	0.35832	0.50417	NA	1093	2	0.018321
eyfpwt_homoharringtonine_bc1_total_vs_eyfpwt_untreated_bc1_total	TERT	4	0.2055	0.33875	NA	767	2	-0.029835	0.35893	0.50482	NA	1094	2	-0.029835
eyfpwt_homoharringtonine_bc1_total_vs_eyfpwt_untreated_bc1_total	AGFG1	4	0.75717	0.76406	NA	1666	1	-0.019933	0.35909	0.50497	NA	1095	1	-0.019933
eyfpwt_homoharringtonine_bc1_total_vs_eyfpwt_untreated_bc1_total	FEN1	4	0.31513	0.45677	NA	997	1	0.063065	0.35934	0.50514	NA	1096	2	0.063065
eyfpwt_homoharringtonine_bc1_total_vs_eyfpwt_untreated_bc1_total	EXO1	4	0.83399	0.83447	NA	1822	0	0.051321	0.36008	0.506	NA	1097	1	0.051321
eyfpwt_homoharringtonine_bc1_total_vs_eyfpwt_untreated_bc1_total	MRPS17	4	0.049547	0.11872	NA	258	2	-0.19369	0.36075	0.50666	NA	1098	1	-0.19369
eyfpwt_homoharringtonine_bc1_total_vs_eyfpwt_untreated_bc1_total	SCG3	4	0.18486	0.31664	NA	721	1	0.014178	0.36108	0.50701	NA	1099	1	0.014178
eyfpwt_homoharringtonine_bc1_total_vs_eyfpwt_untreated_bc1_total	CYCS	4	0.71322	0.73036	NA	1589	1	0.036102	0.36119	0.50713	NA	1100	2	0.036102
eyfpwt_homoharringtonine_bc1_total_vs_eyfpwt_untreated_bc1_total	EXOSC8	4	0.1525	0.28255	NA	636	2	-0.016651	0.36201	0.50797	NA	1101	2	-0.016651
eyfpwt_homoharringtonine_bc1_total_vs_eyfpwt_untreated_bc1_total	NDRG1	4	0.1718	0.30297	NA	686	2	-0.096458	0.36207	0.50804	NA	1102	1	-0.096458
eyfpwt_homoharringtonine_bc1_total_vs_eyfpwt_untreated_bc1_total	XPO6	4	0.19279	0.32527	NA	737	1	0.064617	0.36222	0.5082	NA	1103	2	0.064617
eyfpwt_homoharringtonine_bc1_total_vs_eyfpwt_untreated_bc1_total	RBM19	4	0.57305	0.64255	NA	1384	1	0.18798	0.36273	0.50866	NA	1104	2	0.18798
eyfpwt_homoharringtonine_bc1_total_vs_eyfpwt_untreated_bc1_total	RPS4X	4	0.82813	0.82859	NA	1809	0	0.046695	0.36283	0.50878	NA	1105	2	0.046695
eyfpwt_homoharringtonine_bc1_total_vs_eyfpwt_untreated_bc1_total	STXBP1	4	0.67609	0.70431	NA	1527	1	0.068622	0.36373	0.50971	NA	1106	2	0.068622
eyfpwt_homoharringtonine_bc1_total_vs_eyfpwt_untreated_bc1_total	RNPS1	4	0.31632	0.45802	NA	1001	2	-0.058729	0.36386	0.50983	NA	1107	2	-0.058729
eyfpwt_homoharringtonine_bc1_total_vs_eyfpwt_untreated_bc1_total	PSMC2	4	0.9247	0.92543	NA	2011	0	0.088855	0.36406	0.51008	NA	1108	2	0.088855
eyfpwt_homoharringtonine_bc1_total_vs_eyfpwt_untreated_bc1_total	NIP7	4	0.37977	0.52632	NA	1132	1	0.032016	0.36571	0.51199	NA	1109	1	0.032016
eyfpwt_homoharringtonine_bc1_total_vs_eyfpwt_untreated_bc1_total	AZGP1	4	0.2564	0.39351	NA	881	1	-0.0014196	0.36637	0.51272	NA	1110	1	-0.0014196
eyfpwt_homoharringtonine_bc1_total_vs_eyfpwt_untreated_bc1_total	HSD17B10	4	0.50951	0.6099	NA	1307	1	-0.0050074	0.36653	0.51292	NA	1111	2	-0.0050074
eyfpwt_homoharringtonine_bc1_total_vs_eyfpwt_untreated_bc1_total	C19ORF66	4	0.29999	0.44067	NA	975	2	-0.047437	0.3667	0.51307	NA	1112	1	-0.047437
eyfpwt_homoharringtonine_bc1_total_vs_eyfpwt_untreated_bc1_total	MRPL44	4	0.62757	0.67354	NA	1445	1	0.020116	0.36703	0.51344	NA	1113	1	0.020116
eyfpwt_homoharringtonine_bc1_total_vs_eyfpwt_untreated_bc1_total	BARD1	3	0.07451	0.14475	NA	357	2	-0.12559	0.36842	0.45888	NA	1114	1	-0.12559
eyfpwt_homoharringtonine_bc1_total_vs_eyfpwt_untreated_bc1_total	MCTS1	4	0.49521	0.60298	NA	1292	1	0.0034849	0.36858	0.51515	NA	1115	2	0.0034849
eyfpwt_homoharringtonine_bc1_total_vs_eyfpwt_untreated_bc1_total	CELF2	4	0.29358	0.43363	NA	962	1	0.045591	0.36899	0.51564	NA	1116	2	0.045591
eyfpwt_homoharringtonine_bc1_total_vs_eyfpwt_untreated_bc1_total	CDK17	4	0.953	0.9533	NA	2064	0	0.046976	0.369	0.51565	NA	1117	2	0.046976
eyfpwt_homoharringtonine_bc1_total_vs_eyfpwt_untreated_bc1_total	FASN	4	0.14779	0.27743	NA	622	2	-0.029283	0.36966	0.5163	NA	1118	1	-0.029283
eyfpwt_homoharringtonine_bc1_total_vs_eyfpwt_untreated_bc1_total	TEFM	4	0.062522	0.14378	NA	308	2	-0.10429	0.36998	0.51667	NA	1119	1	-0.10429
eyfpwt_homoharringtonine_bc1_total_vs_eyfpwt_untreated_bc1_total	TFB2M	4	0.28362	0.42297	NA	943	2	-0.050522	0.37064	0.51736	NA	1120	2	-0.050522
eyfpwt_homoharringtonine_bc1_total_vs_eyfpwt_untreated_bc1_total	HNRNPH2	4	0.38365	0.53065	NA	1142	1	0.030282	0.37084	0.51759	NA	1121	2	0.030282
eyfpwt_homoharringtonine_bc1_total_vs_eyfpwt_untreated_bc1_total	RPS27	4	0.050733	0.12114	NA	264	1	0.15628	0.37126	0.51801	NA	1122	2	0.15628
eyfpwt_homoharringtonine_bc1_total_vs_eyfpwt_untreated_bc1_total	YY1	4	0.87443	0.87494	NA	1907	0	0.069415	0.37146	0.51822	NA	1123	2	0.069415
eyfpwt_homoharringtonine_bc1_total_vs_eyfpwt_untreated_bc1_total	MSI2	4	0.35642	0.50126	NA	1084	1	0.038568	0.37167	0.51847	NA	1124	2	0.038568
eyfpwt_homoharringtonine_bc1_total_vs_eyfpwt_untreated_bc1_total	ASCC3	4	0.35676	0.50163	NA	1085	1	0.052323	0.37187	0.51864	NA	1125	2	0.052323
eyfpwt_homoharringtonine_bc1_total_vs_eyfpwt_untreated_bc1_total	MATR3	4	0.60657	0.66143	NA	1422	1	0.060457	0.37249	0.51935	NA	1126	2	0.060457
eyfpwt_homoharringtonine_bc1_total_vs_eyfpwt_untreated_bc1_total	SPTBN1	4	0.75378	0.76144	NA	1660	1	0.029102	0.37269	0.5196	NA	1127	2	0.029102
eyfpwt_homoharringtonine_bc1_total_vs_eyfpwt_untreated_bc1_total	RPL4	4	0.1382	0.26721	NA	600	2	-0.15015	0.37326	0.52015	NA	1128	1	-0.15015
eyfpwt_homoharringtonine_bc1_total_vs_eyfpwt_untreated_bc1_total	TSEN34	4	0.078292	0.17389	0.228733	376	3	-0.17163	0.37358	0.52046	NA	1129	1	-0.17163
eyfpwt_homoharringtonine_bc1_total_vs_eyfpwt_untreated_bc1_total	SMG5	4	0.77404	0.77822	NA	1697	1	0.012237	0.3764	0.52355	NA	1130	2	0.012237
eyfpwt_homoharringtonine_bc1_total_vs_eyfpwt_untreated_bc1_total	RAVER1	4	0.39994	0.54768	NA	1173	1	-0.049446	0.37652	0.52368	NA	1131	1	-0.049446
eyfpwt_homoharringtonine_bc1_total_vs_eyfpwt_untreated_bc1_total	KNOP1	4	0.80676	0.80768	NA	1758	1	0.085933	0.3766	0.52377	NA	1132	2	0.085933
eyfpwt_homoharringtonine_bc1_total_vs_eyfpwt_untreated_bc1_total	RPL15	4	0.018687	0.055413	NA	134	2	-0.17419	0.37717	0.52445	NA	1133	1	-0.17419
eyfpwt_homoharringtonine_bc1_total_vs_eyfpwt_untreated_bc1_total	MRPL55	4	0.85401	0.85456	NA	1863	0	-0.014104	0.3775	0.52476	NA	1134	1	-0.014104
eyfpwt_homoharringtonine_bc1_total_vs_eyfpwt_untreated_bc1_total	SSRP1	4	0.9728	0.97295	NA	2118	0	0.14939	0.37763	0.52487	NA	1135	2	0.14939
eyfpwt_homoharringtonine_bc1_total_vs_eyfpwt_untreated_bc1_total	RPN1	4	0.79922	0.80058	NA	1745	1	0.030611	0.37782	0.52507	NA	1136	1	0.030611
eyfpwt_homoharringtonine_bc1_total_vs_eyfpwt_untreated_bc1_total	WARS1	4	0.32727	0.46942	NA	1025	2	-0.080814	0.37847	0.52575	NA	1137	1	-0.080814
eyfpwt_homoharringtonine_bc1_total_vs_eyfpwt_untreated_bc1_total	MRPL38	4	0.92241	0.92325	NA	2006	0	0.05657	0.37969	0.52696	NA	1138	2	0.05657
eyfpwt_homoharringtonine_bc1_total_vs_eyfpwt_untreated_bc1_total	RBMY1B	4	0.034497	0.088885	NA	199	2	-0.10867	0.38072	0.52808	NA	1139	2	-0.10867
eyfpwt_homoharringtonine_bc1_total_vs_eyfpwt_untreated_bc1_total	UTP23	4	0.71103	0.72875	NA	1584	1	-0.0018632	0.38074	0.5281	NA	1140	1	-0.0018632
eyfpwt_homoharringtonine_bc1_total_vs_eyfpwt_untreated_bc1_total	GNE	4	0.33725	0.48022	NA	1053	2	-0.031979	0.38106	0.52846	NA	1141	1	-0.031979
eyfpwt_homoharringtonine_bc1_total_vs_eyfpwt_untreated_bc1_total	ST13	4	0.056076	0.13136	NA	287	2	-0.035106	0.38134	0.52873	NA	1142	2	-0.035106
eyfpwt_homoharringtonine_bc1_total_vs_eyfpwt_untreated_bc1_total	MRPL19	4	0.56117	0.63623	NA	1360	1	0.047853	0.38298	0.53047	NA	1143	2	0.047853
eyfpwt_homoharringtonine_bc1_total_vs_eyfpwt_untreated_bc1_total	RPS3	4	0.3836	0.53058	NA	1141	2	0.0021545	0.3836	0.5312	NA	1144	2	0.0021545
eyfpwt_homoharringtonine_bc1_total_vs_eyfpwt_untreated_bc1_total	ARHGEF28	4	0.46482	0.58892	NA	1264	1	-0.018134	0.38365	0.53126	NA	1145	1	-0.018134
eyfpwt_homoharringtonine_bc1_total_vs_eyfpwt_untreated_bc1_total	RNMT	4	0.31875	0.46062	NA	1006	2	-0.086125	0.38401	0.53161	NA	1146	2	-0.086125
eyfpwt_homoharringtonine_bc1_total_vs_eyfpwt_untreated_bc1_total	CHCHD1	4	0.7222	0.73692	NA	1603	1	0.061622	0.38546	0.53307	NA	1147	2	0.061622
eyfpwt_homoharringtonine_bc1_total_vs_eyfpwt_untreated_bc1_total	SNRPE	4	0.58733	0.65036	NA	1403	1	0.056251	0.38558	0.53318	NA	1148	1	0.056251
eyfpwt_homoharringtonine_bc1_total_vs_eyfpwt_untreated_bc1_total	MRPS18A	4	0.77313	0.77749	NA	1695	1	0.073543	0.38591	0.53351	NA	1149	1	0.073543
eyfpwt_homoharringtonine_bc1_total_vs_eyfpwt_untreated_bc1_total	MRPL58	4	0.88713	0.88807	NA	1938	0	0.033006	0.38731	0.53488	NA	1150	2	0.033006
eyfpwt_homoharringtonine_bc1_total_vs_eyfpwt_untreated_bc1_total	PRKAR2A	4	0.38113	0.52783	NA	1135	2	-0.043183	0.38783	0.53545	NA	1151	1	-0.043183
eyfpwt_homoharringtonine_bc1_total_vs_eyfpwt_untreated_bc1_total	LGALS3	4	0.42669	0.57219	NA	1227	1	0.031009	0.38834	0.53605	NA	1152	2	0.031009
eyfpwt_homoharringtonine_bc1_total_vs_eyfpwt_untreated_bc1_total	NMT1	4	0.024321	0.067565	0.182824	157	3	-0.13308	0.38848	0.53619000000000006	NA	1153	1	-0.13308
eyfpwt_homoharringtonine_bc1_total_vs_eyfpwt_untreated_bc1_total	PRRC2B	4	0.75749	0.76435	NA	1667	1	-0.011407	0.3888	0.53655	NA	1154	1	-0.011407
eyfpwt_homoharringtonine_bc1_total_vs_eyfpwt_untreated_bc1_total	THOC7	4	0.96962	0.96962	NA	2109	0	0.075673	0.38896	0.53672	NA	1155	2	0.075673
eyfpwt_homoharringtonine_bc1_total_vs_eyfpwt_untreated_bc1_total	ADAT2	4	0.22393	0.3587	NA	799	2	-0.078309	0.38944	0.53719	NA	1156	1	-0.078309
eyfpwt_homoharringtonine_bc1_total_vs_eyfpwt_untreated_bc1_total	RNF10	4	0.86977	0.87022	NA	1895	0	0.1979	0.3904	0.53826	NA	1157	2	0.1979
eyfpwt_homoharringtonine_bc1_total_vs_eyfpwt_untreated_bc1_total	EIF2B5	4	0.88254	0.88339	NA	1924	0	0.087302	0.39102	0.53894	NA	1158	2	0.087302
eyfpwt_homoharringtonine_bc1_total_vs_eyfpwt_untreated_bc1_total	HNRNPDL	4	0.60054	0.65799	NA	1413	1	0.033777	0.39122	0.53918	NA	1159	2	0.033777
eyfpwt_homoharringtonine_bc1_total_vs_eyfpwt_untreated_bc1_total	ZCCHC14	4	0.21779	0.35215	NA	790	2	-0.086663	0.39136	0.53931	NA	1160	1	-0.086663
eyfpwt_homoharringtonine_bc1_total_vs_eyfpwt_untreated_bc1_total	CDK9	4	0.17479	0.30618	NA	692	2	-0.19415	0.39164	0.5396	NA	1161	2	-0.19415
eyfpwt_homoharringtonine_bc1_total_vs_eyfpwt_untreated_bc1_total	TRMT112	4	0.59703	0.65592	NA	1410	1	0.0040134	0.392	0.54	NA	1162	1	0.0040134
eyfpwt_homoharringtonine_bc1_total_vs_eyfpwt_untreated_bc1_total	OAS3	4	0.68535	0.71063	NA	1542	1	0.022859	0.39225	0.54027	NA	1163	2	0.022859
eyfpwt_homoharringtonine_bc1_total_vs_eyfpwt_untreated_bc1_total	HMGA1	4	0.015458	0.048633	0.16172	116	3	-0.23966	0.39296	0.54095	NA	1164	1	-0.23966
eyfpwt_homoharringtonine_bc1_total_vs_eyfpwt_untreated_bc1_total	MRPL20	4	0.68281	0.70904	NA	1536	1	0.13023	0.39308	0.54104	NA	1165	2	0.13023
eyfpwt_homoharringtonine_bc1_total_vs_eyfpwt_untreated_bc1_total	PARN	4	0.8424	0.84288	NA	1845	0	0.015349	0.39411	0.54206	NA	1166	2	0.015349
eyfpwt_homoharringtonine_bc1_total_vs_eyfpwt_untreated_bc1_total	OAS2	4	0.93374	0.93447	NA	2027	0	0.039766	0.39452	0.54246	NA	1167	2	0.039766
eyfpwt_homoharringtonine_bc1_total_vs_eyfpwt_untreated_bc1_total	EPS8L3	4	0.35742	0.50234	NA	1089	1	0.065571	0.39493	0.54289	NA	1168	2	0.065571
eyfpwt_homoharringtonine_bc1_total_vs_eyfpwt_untreated_bc1_total	LBR	4	0.083812	0.18394	NA	405	2	-0.17382	0.39535	0.54329	NA	1169	2	-0.17382
eyfpwt_homoharringtonine_bc1_total_vs_eyfpwt_untreated_bc1_total	MRPL24	4	0.46279	0.58803	NA	1263	1	0.033414	0.39555	0.54349	NA	1170	2	0.033414
eyfpwt_homoharringtonine_bc1_total_vs_eyfpwt_untreated_bc1_total	TSEN2	4	0.39359	0.54103	NA	1159	2	0.012263	0.39576	0.54369	NA	1171	2	0.012263
eyfpwt_homoharringtonine_bc1_total_vs_eyfpwt_untreated_bc1_total	PIWIL1	4	0.63894	0.68035	NA	1468	1	0.027882	0.39596	0.54392	NA	1172	2	0.027882
eyfpwt_homoharringtonine_bc1_total_vs_eyfpwt_untreated_bc1_total	UPF2	4	0.82726	0.82776	NA	1807	0	-0.022864	0.39646	0.54443	NA	1173	1	-0.022864
eyfpwt_homoharringtonine_bc1_total_vs_eyfpwt_untreated_bc1_total	NOSIP	4	0.08766	0.19122	NA	419	1	0.020679	0.39677	0.54476	NA	1174	1	0.020679
eyfpwt_homoharringtonine_bc1_total_vs_eyfpwt_untreated_bc1_total	DZIP1L	4	0.03497	0.089818	NA	201	2	-0.11121	0.39709	0.54507	NA	1175	1	-0.11121
eyfpwt_homoharringtonine_bc1_total_vs_eyfpwt_untreated_bc1_total	GIGYF2	4	0.077658	0.17273	NA	371	2	-0.02752	0.39761	0.54566	NA	1176	2	-0.02752
eyfpwt_homoharringtonine_bc1_total_vs_eyfpwt_untreated_bc1_total	HSPA1A	4	0.1138	0.2386	NA	531	2	-0.0979	0.39773	0.54579	NA	1177	1	-0.0979
eyfpwt_homoharringtonine_bc1_total_vs_eyfpwt_untreated_bc1_total	C9ORF156	4	0.32035	0.46241	NA	1009	1	0.041778	0.39803	0.54609	NA	1178	2	0.041778
eyfpwt_homoharringtonine_bc1_total_vs_eyfpwt_untreated_bc1_total	ALG13	4	0.33277	0.4753	NA	1040	2	-0.016647	0.39836	0.54645	NA	1179	1	-0.016647
eyfpwt_homoharringtonine_bc1_total_vs_eyfpwt_untreated_bc1_total	GPATCH1	4	0.10401	0.22082	NA	479	1	0.11748	0.39864	0.54675	NA	1180	2	0.11748
eyfpwt_homoharringtonine_bc1_total_vs_eyfpwt_untreated_bc1_total	MRPL57	4	0.2512	0.3879	NA	867	2	-0.13916	0.39868	0.54679	NA	1181	1	-0.13916
eyfpwt_homoharringtonine_bc1_total_vs_eyfpwt_untreated_bc1_total	SNUPN	4	0.041779	0.10324	NA	227	2	-0.068466	0.39994	0.54808	NA	1182	1	-0.068466
eyfpwt_homoharringtonine_bc1_total_vs_eyfpwt_untreated_bc1_total	MKI67	4	0.37489	0.52097	NA	1125	1	0.04719	0.4005	0.54869	NA	1183	2	0.04719
eyfpwt_homoharringtonine_bc1_total_vs_eyfpwt_untreated_bc1_total	CASC3	4	0.67509	0.70365	NA	1525	1	0.053364	0.40058	0.54873	NA	1184	2	0.053364
eyfpwt_homoharringtonine_bc1_total_vs_eyfpwt_untreated_bc1_total	MDC1	4	0.22967	0.36455	NA	813	2	-0.061989	0.40091	0.54904	NA	1185	2	-0.061989
eyfpwt_homoharringtonine_bc1_total_vs_eyfpwt_untreated_bc1_total	COPB1	4	0.96836	0.9683	NA	2107	0	0.16337	0.40112	0.54922	NA	1186	2	0.16337
eyfpwt_homoharringtonine_bc1_total_vs_eyfpwt_untreated_bc1_total	MRPL11	4	0.27188	0.41045	NA	921	1	-0.014044	0.40152	0.54968	NA	1187	1	-0.014044
eyfpwt_homoharringtonine_bc1_total_vs_eyfpwt_untreated_bc1_total	TBL3	4	0.08636	0.18873	NA	414	1	-0.012943	0.40216	0.55037	NA	1188	1	-0.012943
eyfpwt_homoharringtonine_bc1_total_vs_eyfpwt_untreated_bc1_total	EMB	4	0.1364	0.26524	NA	594	2	-0.087447	0.4031	0.55132	NA	1189	1	-0.087447
eyfpwt_homoharringtonine_bc1_total_vs_eyfpwt_untreated_bc1_total	RPS15A	3	0.66694	0.66905	NA	1506	1	0.064849	0.40335	0.47914	NA	1190	1	0.064849
eyfpwt_homoharringtonine_bc1_total_vs_eyfpwt_untreated_bc1_total	EEF1G	4	0.91404	0.91496	NA	1990	0	0.067981	0.40339	0.5516	NA	1191	2	0.067981
eyfpwt_homoharringtonine_bc1_total_vs_eyfpwt_untreated_bc1_total	FUS	4	0.80254	0.80389	NA	1751	1	-1.6574e-5	0.40342	0.55163	NA	1192	1	-1.6574e-5
eyfpwt_homoharringtonine_bc1_total_vs_eyfpwt_untreated_bc1_total	STN1	4	0.5772	0.64472	NA	1390	1	0.08265	0.40401	0.55224	NA	1193	2	0.08265
eyfpwt_homoharringtonine_bc1_total_vs_eyfpwt_untreated_bc1_total	CADM1	4	0.67389	0.70278	NA	1522	1	0.0015303	0.40405	0.55227	NA	1194	1	0.0015303
eyfpwt_homoharringtonine_bc1_total_vs_eyfpwt_untreated_bc1_total	DZIP3	4	0.049744	0.11914	0.213516	260	3	-0.16782	0.40436	0.55264	NA	1195	1	-0.16782
eyfpwt_homoharringtonine_bc1_total_vs_eyfpwt_untreated_bc1_total	INTS12	3	0.84868	0.84829	NA	1854	0	0.011889	0.40459	0.47977	NA	1196	1	0.011889
eyfpwt_homoharringtonine_bc1_total_vs_eyfpwt_untreated_bc1_total	SYF2	4	0.43882	0.57738	NA	1237	1	0.071927	0.40545	0.55371	NA	1197	2	0.071927
eyfpwt_homoharringtonine_bc1_total_vs_eyfpwt_untreated_bc1_total	DCPS	4	0.3491	0.49367	NA	1069	2	-0.049762	0.40593	0.55427	NA	1198	1	-0.049762
eyfpwt_homoharringtonine_bc1_total_vs_eyfpwt_untreated_bc1_total	CARHSP1	4	0.046287	0.11231	NA	244	2	-0.10866	0.40656	0.5548	NA	1199	1	-0.10866
eyfpwt_homoharringtonine_bc1_total_vs_eyfpwt_untreated_bc1_total	MAP2	4	0.63153	0.67606	NA	1452	1	0.041812	0.40689	0.55524	NA	1200	2	0.041812
eyfpwt_homoharringtonine_bc1_total_vs_eyfpwt_untreated_bc1_total	PPIL4	4	0.027319	0.073852	NA	171	1	-0.087929	0.40781	0.55617	NA	1201	1	-0.087929
eyfpwt_homoharringtonine_bc1_total_vs_eyfpwt_untreated_bc1_total	MET	4	0.16396	0.29474	NA	667	1	-0.11105	0.40813	0.5565	NA	1202	2	-0.11105
eyfpwt_homoharringtonine_bc1_total_vs_eyfpwt_untreated_bc1_total	EIF4G1	4	0.80459	0.80571	NA	1755	1	-0.014845	0.40895	0.55735	NA	1203	2	-0.014845
eyfpwt_homoharringtonine_bc1_total_vs_eyfpwt_untreated_bc1_total	ALKBH3	4	0.6871	0.71176	NA	1547	1	0.075817	0.40906	0.55748	NA	1204	1	0.075817
eyfpwt_homoharringtonine_bc1_total_vs_eyfpwt_untreated_bc1_total	METTL4	4	0.030949	0.081411	NA	185	2	-0.13642	0.40916	0.55759	NA	1205	2	-0.13642
eyfpwt_homoharringtonine_bc1_total_vs_eyfpwt_untreated_bc1_total	PPRC1	4	0.14947	0.2792	NA	627	2	-0.1011	0.40938	0.55778	NA	1206	1	-0.1011
eyfpwt_homoharringtonine_bc1_total_vs_eyfpwt_untreated_bc1_total	NELFE	4	0.17526	0.30668	NA	694	1	0.018905	0.40998	0.5584	NA	1207	2	0.018905
eyfpwt_homoharringtonine_bc1_total_vs_eyfpwt_untreated_bc1_total	SFSWAP	4	0.29439	0.43446	NA	965	2	0.043131	0.41019	0.55857	NA	1208	2	0.043131
eyfpwt_homoharringtonine_bc1_total_vs_eyfpwt_untreated_bc1_total	PRPF38A	4	0.15166	0.28174	NA	632	2	-0.24171	0.41031	0.55867	NA	1209	1	-0.24171
eyfpwt_homoharringtonine_bc1_total_vs_eyfpwt_untreated_bc1_total	PCDH20	4	0.34805	0.49263	NA	1066	1	0.18412	0.41122	0.55957	NA	1210	2	0.18412
eyfpwt_homoharringtonine_bc1_total_vs_eyfpwt_untreated_bc1_total	CCAR1	4	0.091152	0.1977	0.234257	438	3	-0.13037	0.41218	0.56053	NA	1211	1	-0.13037
eyfpwt_homoharringtonine_bc1_total_vs_eyfpwt_untreated_bc1_total	PPIG	4	0.031402	0.082489	NA	188	2	-0.0076967	0.41225	0.56061	NA	1212	2	-0.0076967
eyfpwt_homoharringtonine_bc1_total_vs_eyfpwt_untreated_bc1_total	SMAD1	4	0.25567	0.39268	NA	879	2	-0.0014901	0.41246	0.56079	NA	1213	2	-0.0014901
eyfpwt_homoharringtonine_bc1_total_vs_eyfpwt_untreated_bc1_total	PMS1	4	0.73477	0.74616	NA	1622	1	-0.033147	0.4125	0.56083	NA	1214	1	-0.033147
eyfpwt_homoharringtonine_bc1_total_vs_eyfpwt_untreated_bc1_total	ZC3H7A	4	0.94515	0.94579	NA	2048	0	0.10823	0.41287	0.56122	NA	1215	2	0.10823
eyfpwt_homoharringtonine_bc1_total_vs_eyfpwt_untreated_bc1_total	DROSHA	4	0.47233	0.59234	NA	1271	1	0.042754	0.41328	0.56166	NA	1216	2	0.042754
eyfpwt_homoharringtonine_bc1_total_vs_eyfpwt_untreated_bc1_total	RPL41	4	0.43308	0.57501	NA	1233	1	-0.092009	0.41436	0.56272	NA	1217	1	-0.092009
eyfpwt_homoharringtonine_bc1_total_vs_eyfpwt_untreated_bc1_total	MRPS28	4	0.022975	0.064676	NA	151	2	-0.065967	0.41535	0.56377	NA	1218	2	-0.065967
eyfpwt_homoharringtonine_bc1_total_vs_eyfpwt_untreated_bc1_total	RBM26	4	0.22816	0.36293	NA	810	2	-0.24316	0.41622	0.56471	NA	1219	1	-0.24316
eyfpwt_homoharringtonine_bc1_total_vs_eyfpwt_untreated_bc1_total	SECISBP2	4	0.85181	0.85236	NA	1861	0	0.024639	0.41638	0.56486	NA	1220	2	0.024639
eyfpwt_homoharringtonine_bc1_total_vs_eyfpwt_untreated_bc1_total	WDR3	4	0.71304	0.73026	NA	1588	1	-0.003051	0.41808	0.56686	NA	1221	1	-0.003051
eyfpwt_homoharringtonine_bc1_total_vs_eyfpwt_untreated_bc1_total	NOL3	4	0.75085	0.75908	NA	1655	1	0.10953	0.41813	0.56694	NA	1222	2	0.10953
eyfpwt_homoharringtonine_bc1_total_vs_eyfpwt_untreated_bc1_total	IDH1	4	0.76743	0.77246	NA	1686	1	0.087603	0.41813	0.56694	NA	1223	2	0.087603
eyfpwt_homoharringtonine_bc1_total_vs_eyfpwt_untreated_bc1_total	MAT2A	4	0.92721	0.92793	NA	2016	0	0.034209	0.41839	0.56718	NA	1224	2	0.034209
eyfpwt_homoharringtonine_bc1_total_vs_eyfpwt_untreated_bc1_total	NAP1L4	4	0.021558	0.061655	0.17543	144	3	-0.27163	0.4187	0.56751	NA	1225	1	-0.27163
eyfpwt_homoharringtonine_bc1_total_vs_eyfpwt_untreated_bc1_total	PEF1	4	0.65445	0.68992	NA	1490	1	0.12665	0.41901	0.56777	NA	1226	1	0.12665
eyfpwt_homoharringtonine_bc1_total_vs_eyfpwt_untreated_bc1_total	RBM38	4	0.088526	0.19294	NA	425	1	0.0053261	0.41947	0.56826	NA	1227	2	0.0053261
eyfpwt_homoharringtonine_bc1_total_vs_eyfpwt_untreated_bc1_total	EIF3H	4	0.86174	0.86246	NA	1881	0	0.11274	0.41988	0.56871	NA	1228	2	0.11274
eyfpwt_homoharringtonine_bc1_total_vs_eyfpwt_untreated_bc1_total	RPS16	4	0.11003	0.23191	0.242216	510	3	-0.3483	0.42024	0.56903	NA	1229	1	-0.3483
eyfpwt_homoharringtonine_bc1_total_vs_eyfpwt_untreated_bc1_total	HINT3	4	0.91323	0.91417	NA	1987	0	0.053161	0.4205	0.56927	NA	1230	2	0.053161
eyfpwt_homoharringtonine_bc1_total_vs_eyfpwt_untreated_bc1_total	ZNF239	4	0.74772	0.75668	NA	1651	1	0.038793	0.42194	0.57081	NA	1231	2	0.038793
eyfpwt_homoharringtonine_bc1_total_vs_eyfpwt_untreated_bc1_total	TMEM214	4	0.65965	0.69347	NA	1496	1	-0.049362	0.42209	0.571	NA	1232	1	-0.049362
eyfpwt_homoharringtonine_bc1_total_vs_eyfpwt_untreated_bc1_total	DYNLL1	4	0.58947	0.65155	NA	1405	1	0.0087889	0.42215	0.57106	NA	1233	2	0.0087889
eyfpwt_homoharringtonine_bc1_total_vs_eyfpwt_untreated_bc1_total	HEXIM1	4	0.3314	0.47386	NA	1037	2	-0.0088623	0.42256	0.57154	NA	1234	2	-0.0088623
eyfpwt_homoharringtonine_bc1_total_vs_eyfpwt_untreated_bc1_total	NR0B1	4	0.21081	0.34456	NA	777	1	0.052068	0.42359	0.57265	NA	1235	2	0.052068
eyfpwt_homoharringtonine_bc1_total_vs_eyfpwt_untreated_bc1_total	GPR161	4	0.69934	0.72033	NA	1566	1	0.009388	0.42424	0.5733	NA	1236	1	0.009388
eyfpwt_homoharringtonine_bc1_total_vs_eyfpwt_untreated_bc1_total	MDH2	4	0.94763	0.94821	NA	2053	0	0.089055	0.42544	0.5744	NA	1237	2	0.089055
eyfpwt_homoharringtonine_bc1_total_vs_eyfpwt_untreated_bc1_total	SCAMP2	4	0.1023	0.21778	NA	471	2	-0.042847	0.42546	0.57442	NA	1238	1	-0.042847
eyfpwt_homoharringtonine_bc1_total_vs_eyfpwt_untreated_bc1_total	RBM22	4	0.11212	0.23553	NA	521	2	-0.22009	0.42586	0.57481	NA	1239	2	-0.22009
eyfpwt_homoharringtonine_bc1_total_vs_eyfpwt_untreated_bc1_total	PSMB3	4	0.50787	0.60914	NA	1306	1	3.657e-5	0.42791	0.57686	NA	1240	1	3.657e-5
eyfpwt_homoharringtonine_bc1_total_vs_eyfpwt_untreated_bc1_total	COA6	4	0.053499	0.1265	0.215519	277	3	-0.24636	0.42821	0.57717	NA	1241	1	-0.24636
eyfpwt_homoharringtonine_bc1_total_vs_eyfpwt_untreated_bc1_total	NOP2	4	0.96209	0.96226	NA	2088	0	0.096731	0.42854	0.5775	NA	1242	2	0.096731
eyfpwt_homoharringtonine_bc1_total_vs_eyfpwt_untreated_bc1_total	SF3B4	3	0.42118	0.48476	NA	1223	1	0.31931	0.42887	0.49499	NA	1243	1	0.31931
eyfpwt_homoharringtonine_bc1_total_vs_eyfpwt_untreated_bc1_total	MTREX	4	0.084624	0.18545	NA	408	2	-0.056457	0.42936	0.57836	NA	1244	2	-0.056457
eyfpwt_homoharringtonine_bc1_total_vs_eyfpwt_untreated_bc1_total	ARF1	4	0.56192	0.63664	NA	1362	1	0.083738	0.42998	0.57902	NA	1245	2	0.083738
eyfpwt_homoharringtonine_bc1_total_vs_eyfpwt_untreated_bc1_total	EXOSC2	4	0.081582	0.17971	NA	391	1	0.093428	0.43004	0.57907	NA	1246	1	0.093428
eyfpwt_homoharringtonine_bc1_total_vs_eyfpwt_untreated_bc1_total	HSP90B1	4	0.30176	0.44277	NA	980	1	0.045324	0.43018	0.5792	NA	1247	2	0.045324
eyfpwt_homoharringtonine_bc1_total_vs_eyfpwt_untreated_bc1_total	WDR33	4	0.10083	0.21532	0.241127	467	3	-0.20521	0.43035	0.57937	NA	1248	1	-0.20521
eyfpwt_homoharringtonine_bc1_total_vs_eyfpwt_untreated_bc1_total	HAP1	4	0.90164	0.90267	NA	1963	0	0.043882	0.43039	0.5794	NA	1249	2	0.043882
eyfpwt_homoharringtonine_bc1_total_vs_eyfpwt_untreated_bc1_total	RIF1	3	0.48646	0.528	NA	1283	1	-0.055801	0.43079	0.49614	NA	1250	1	-0.055801
eyfpwt_homoharringtonine_bc1_total_vs_eyfpwt_untreated_bc1_total	PSPC1	4	0.57793	0.64511	NA	1391	1	0.017454	0.43095	0.57994	NA	1251	1	0.017454
eyfpwt_homoharringtonine_bc1_total_vs_eyfpwt_untreated_bc1_total	RPL22L1	4	0.35442	0.49911	NA	1079	2	-0.028495	0.43245	0.58152	NA	1252	2	-0.028495
eyfpwt_homoharringtonine_bc1_total_vs_eyfpwt_untreated_bc1_total	MYO5A	4	0.63829	0.68005	NA	1467	1	0.039002	0.43348	0.58259	NA	1253	2	0.039002
eyfpwt_homoharringtonine_bc1_total_vs_eyfpwt_untreated_bc1_total	EIF2AK4	4	0.087781	0.19148	0.233126	420	3	-0.15289	0.43368	0.58279	NA	1254	1	-0.15289
eyfpwt_homoharringtonine_bc1_total_vs_eyfpwt_untreated_bc1_total	TEX13A	3	0.3829	0.46137	NA	1137	1	0.025932	0.43413	0.49827	NA	1255	1	0.025932
eyfpwt_homoharringtonine_bc1_total_vs_eyfpwt_untreated_bc1_total	MRPS34	4	0.23197	0.36709	NA	821	2	-0.034871	0.43451	0.58374	NA	1256	2	-0.034871
eyfpwt_homoharringtonine_bc1_total_vs_eyfpwt_untreated_bc1_total	C11ORF68	4	0.10254	0.21817	NA	472	2	-0.073573	0.4352	0.58402	NA	1257	1	-0.073573
eyfpwt_homoharringtonine_bc1_total_vs_eyfpwt_untreated_bc1_total	SF3A3	4	0.018544	0.055037	0.166009	132	3	-0.32663	0.4361	0.58431	NA	1258	1	-0.32663
eyfpwt_homoharringtonine_bc1_total_vs_eyfpwt_untreated_bc1_total	CILK1	4	0.68962	0.71373	NA	1553	1	-0.054915	0.44122	0.58643	NA	1259	1	-0.054915
eyfpwt_homoharringtonine_bc1_total_vs_eyfpwt_untreated_bc1_total	RPL35	4	0.88152	0.88229	NA	1920	0	0.04751	0.44272	0.58711	NA	1260	1	0.04751
eyfpwt_homoharringtonine_bc1_total_vs_eyfpwt_untreated_bc1_total	RPL8	4	0.17003	0.30108	NA	685	1	-0.04072	0.44302	0.58725	NA	1261	1	-0.04072
eyfpwt_homoharringtonine_bc1_total_vs_eyfpwt_untreated_bc1_total	CFL1	4	0.019572	0.057252	NA	137	2	-0.25763	0.44331	0.58737	NA	1262	1	-0.25763
eyfpwt_homoharringtonine_bc1_total_vs_eyfpwt_untreated_bc1_total	CNOT9	4	0.12182	0.25017	NA	558	1	-0.043972	0.44481	0.588	NA	1263	1	-0.043972
eyfpwt_homoharringtonine_bc1_total_vs_eyfpwt_untreated_bc1_total	MEX3B	4	0.81632	0.81734	NA	1780	0	-0.055455	0.44749	0.58911	NA	1264	1	-0.055455
eyfpwt_homoharringtonine_bc1_total_vs_eyfpwt_untreated_bc1_total	RPUSD3	4	0.25996	0.39742	NA	888	2	-0.073373	0.44986	0.59003	NA	1265	1	-0.073373
eyfpwt_homoharringtonine_bc1_total_vs_eyfpwt_untreated_bc1_total	NOVA1	4	0.3207	0.46275	NA	1010	1	-0.015523	0.45134	0.59057	NA	1266	1	-0.015523
eyfpwt_homoharringtonine_bc1_total_vs_eyfpwt_untreated_bc1_total	CORO1A	4	0.063618	0.14582	NA	314	2	-0.22939	0.45606	0.59262	NA	1267	1	-0.22939
eyfpwt_homoharringtonine_bc1_total_vs_eyfpwt_untreated_bc1_total	A1CF	4	0.054298	0.12805	NA	280	1	-0.011482	0.45723	0.59316	NA	1268	1	-0.011482
eyfpwt_homoharringtonine_bc1_total_vs_eyfpwt_untreated_bc1_total	PRORP	4	0.40462	0.55257	NA	1187	2	-0.21105	0.45753	0.59331	NA	1269	1	-0.21105
eyfpwt_homoharringtonine_bc1_total_vs_eyfpwt_untreated_bc1_total	STIP1	4	0.34163	0.4852	NA	1060	1	-0.010321	0.45841	0.59368	NA	1270	1	-0.010321
eyfpwt_homoharringtonine_bc1_total_vs_eyfpwt_untreated_bc1_total	ADAT3	4	0.50596	0.60825	NA	1305	1	0.020825	0.4587	0.59387	NA	1271	1	0.020825
eyfpwt_homoharringtonine_bc1_total_vs_eyfpwt_untreated_bc1_total	PTCD1	4	0.36307	0.50805	NA	1108	1	-0.054211	0.45899	0.59404	NA	1272	1	-0.054211
eyfpwt_homoharringtonine_bc1_total_vs_eyfpwt_untreated_bc1_total	SLC16A3	4	0.31471	0.45634	NA	996	2	-0.03018	0.45958	0.59437	NA	1273	1	-0.03018
eyfpwt_homoharringtonine_bc1_total_vs_eyfpwt_untreated_bc1_total	IMMT	4	0.32362	0.4658	NA	1017	2	-0.005019	0.46016	0.5946	NA	1274	1	-0.005019
eyfpwt_homoharringtonine_bc1_total_vs_eyfpwt_untreated_bc1_total	MRPS14	4	0.015066	0.047727	0.16172	113	3	-0.34761	0.46045	0.59474	NA	1275	1	-0.34761
eyfpwt_homoharringtonine_bc1_total_vs_eyfpwt_untreated_bc1_total	NIFK	4	0.068458	0.15486	NA	334	2	-0.11389	0.46162	0.59517	NA	1276	1	-0.11389
eyfpwt_homoharringtonine_bc1_total_vs_eyfpwt_untreated_bc1_total	SLA	4	0.24444	0.38071	NA	851	2	-0.069895	0.46395	0.59614	NA	1277	1	-0.069895
eyfpwt_homoharringtonine_bc1_total_vs_eyfpwt_untreated_bc1_total	TOP1	3	0.16947	0.27095	NA	683	2	-0.24981	0.46405	0.51758	NA	1278	1	-0.24981
eyfpwt_homoharringtonine_bc1_total_vs_eyfpwt_untreated_bc1_total	GFM2	4	0.0094767	0.03178	NA	82	1	-0.078201	0.46424	0.59624	NA	1279	1	-0.078201
eyfpwt_homoharringtonine_bc1_total_vs_eyfpwt_untreated_bc1_total	C7ORF50	4	0.20027	0.33326	NA	751	2	-0.0093052	0.46627	0.59719	NA	1280	1	-0.0093052
eyfpwt_homoharringtonine_bc1_total_vs_eyfpwt_untreated_bc1_total	RAD1	4	0.4355	0.57603	NA	1234	1	0.039791	0.46656	0.59733	NA	1281	1	0.039791
eyfpwt_homoharringtonine_bc1_total_vs_eyfpwt_untreated_bc1_total	IFIT1B	4	0.41	0.55815	NA	1202	1	0.0030328	0.4683	0.59812	NA	1282	1	0.0030328
eyfpwt_homoharringtonine_bc1_total_vs_eyfpwt_untreated_bc1_total	NAA50	4	0.24632	0.38259	NA	858	2	0.056244	0.46887	0.59841	NA	1283	1	0.056244
eyfpwt_homoharringtonine_bc1_total_vs_eyfpwt_untreated_bc1_total	HNRNPL	4	0.0032696	0.011883	NA	36	2	-0.20625	0.46916	0.59851	NA	1284	1	-0.20625
eyfpwt_homoharringtonine_bc1_total_vs_eyfpwt_untreated_bc1_total	BASP1	4	0.7864	0.78879	NA	1726	1	0.031467	0.4706	0.59913	NA	1285	1	0.031467
eyfpwt_homoharringtonine_bc1_total_vs_eyfpwt_untreated_bc1_total	DBNL	4	0.45929	0.58649	NA	1259	1	-0.027106	0.47089	0.59923	NA	1286	1	-0.027106
eyfpwt_homoharringtonine_bc1_total_vs_eyfpwt_untreated_bc1_total	RPL36AL	4	0.31862	0.46049	NA	1005	1	-0.056029	0.47118	0.59936	NA	1287	1	-0.056029
eyfpwt_homoharringtonine_bc1_total_vs_eyfpwt_untreated_bc1_total	SREK1	4	0.047394	0.11441	0.213516	250	3	-0.37144	0.47204	0.59978	NA	1288	1	-0.37144
eyfpwt_homoharringtonine_bc1_total_vs_eyfpwt_untreated_bc1_total	ZCCHC17	4	0.43761	0.57694	NA	1235	1	-0.036475	0.4729	0.60014	NA	1289	1	-0.036475
eyfpwt_homoharringtonine_bc1_total_vs_eyfpwt_untreated_bc1_total	GNL1	4	0.017576	0.052841	0.166009	125	3	-0.5787	0.47348	0.60038	NA	1290	1	-0.5787
eyfpwt_homoharringtonine_bc1_total_vs_eyfpwt_untreated_bc1_total	ENDOU	4	0.40969	0.55786	NA	1201	1	0.10218000000000001	0.47376	0.60052	NA	1291	1	0.10218000000000001
eyfpwt_homoharringtonine_bc1_total_vs_eyfpwt_untreated_bc1_total	QKI	4	0.66027	0.69384	NA	1498	1	-0.022267	0.47405	0.60061	NA	1292	1	-0.022267
eyfpwt_homoharringtonine_bc1_total_vs_eyfpwt_untreated_bc1_total	SCAF8	4	0.19634	0.32887	NA	743	2	-0.072068	0.47434	0.60074	NA	1293	1	-0.072068
eyfpwt_homoharringtonine_bc1_total_vs_eyfpwt_untreated_bc1_total	MAT1A	4	0.11656999999999999	0.24325	NA	542	2	-0.16033	0.4752	0.60112	NA	1294	1	-0.16033
eyfpwt_homoharringtonine_bc1_total_vs_eyfpwt_untreated_bc1_total	FCF1	4	0.29679	0.43707	NA	967	1	-0.18321	0.47577	0.60143	NA	1295	1	-0.18321
eyfpwt_homoharringtonine_bc1_total_vs_eyfpwt_untreated_bc1_total	CEP43	3	0.20125	0.3114	NA	754	2	-0.14251	0.4759	0.52541	NA	1296	1	-0.14251
eyfpwt_homoharringtonine_bc1_total_vs_eyfpwt_untreated_bc1_total	EXOSC10	4	0.18153	0.31328	NA	711	2	-0.081676	0.47691	0.6019	NA	1297	1	-0.081676
eyfpwt_homoharringtonine_bc1_total_vs_eyfpwt_untreated_bc1_total	BCCIP	4	0.25119	0.38789	NA	866	1	-0.020964	0.47748	0.60217	NA	1298	1	-0.020964
eyfpwt_homoharringtonine_bc1_total_vs_eyfpwt_untreated_bc1_total	QTRT1	4	0.16437	0.29516	NA	668	1	-0.011243	0.47777	0.60232	NA	1299	1	-0.011243
eyfpwt_homoharringtonine_bc1_total_vs_eyfpwt_untreated_bc1_total	RC3H2	4	0.35791	0.50281	NA	1090	2	-0.028226	0.47976	0.60325	NA	1300	1	-0.028226
eyfpwt_homoharringtonine_bc1_total_vs_eyfpwt_untreated_bc1_total	POLR2I	4	0.14721	0.27677	NA	620	2	-0.13131	0.48061	0.60364	NA	1301	1	-0.13131
eyfpwt_homoharringtonine_bc1_total_vs_eyfpwt_untreated_bc1_total	MPHOSPH6	4	0.8403	0.84072	NA	1838	0	-0.046047	0.48174	0.60407	NA	1302	1	-0.046047
eyfpwt_homoharringtonine_bc1_total_vs_eyfpwt_untreated_bc1_total	XRCC6	3	0.28675	0.4067	NA	949	1	-0.022168	0.4849	0.53139	NA	1303	1	-0.022168
eyfpwt_homoharringtonine_bc1_total_vs_eyfpwt_untreated_bc1_total	POLR2H	3	0.14557	0.24002	NA	614	1	-0.16071	0.48691	0.5327	NA	1304	1	-0.16071
eyfpwt_homoharringtonine_bc1_total_vs_eyfpwt_untreated_bc1_total	UNKL	4	0.013055	0.043067	NA	109	2	-0.1119	0.48711	0.60635	NA	1305	1	-0.1119
eyfpwt_homoharringtonine_bc1_total_vs_eyfpwt_untreated_bc1_total	ZC3HC1	4	0.60217	0.65898	NA	1417	1	0.0017099	0.48823	0.60684	NA	1306	1	0.0017099
eyfpwt_homoharringtonine_bc1_total_vs_eyfpwt_untreated_bc1_total	MTRF1	4	0.71666	0.73298	NA	1592	1	-0.018114	0.48851	0.60697	NA	1307	1	-0.018114
eyfpwt_homoharringtonine_bc1_total_vs_eyfpwt_untreated_bc1_total	PURG	4	0.074368	0.16609	0.228733	356	3	-0.16389	0.49019	0.60772	NA	1308	1	-0.16389
eyfpwt_homoharringtonine_bc1_total_vs_eyfpwt_untreated_bc1_total	DMGDH	4	0.83108	0.83153	NA	1817	0	-0.002685	0.49047	0.60787	NA	1309	1	-0.002685
eyfpwt_homoharringtonine_bc1_total_vs_eyfpwt_untreated_bc1_total	NTPCR	4	0.0039376	0.014025	NA	42	2	-0.046885	0.49075	0.60796	NA	1310	1	-0.046885
eyfpwt_homoharringtonine_bc1_total_vs_eyfpwt_untreated_bc1_total	MRPS21	4	0.41782	0.56643	NA	1216	2	-0.18408	0.49131	0.60818	NA	1311	1	-0.18408
eyfpwt_homoharringtonine_bc1_total_vs_eyfpwt_untreated_bc1_total	CFAP65	4	0.81813	0.81909	NA	1786	0	0.0022679	0.49243	0.60874	NA	1312	1	0.0022679
eyfpwt_homoharringtonine_bc1_total_vs_eyfpwt_untreated_bc1_total	DDX3X	4	0.71702	0.73325	NA	1593	1	0.07656	0.49271	0.6089	NA	1313	1	0.07656
eyfpwt_homoharringtonine_bc1_total_vs_eyfpwt_untreated_bc1_total	TNRC6B	4	0.09715	0.20861	NA	458	1	-0.02351	0.49327	0.60918	NA	1314	1	-0.02351
eyfpwt_homoharringtonine_bc1_total_vs_eyfpwt_untreated_bc1_total	RBM44	4	0.4031	0.55097	NA	1182	1	0.013969	0.49354	0.60931	NA	1315	1	0.013969
eyfpwt_homoharringtonine_bc1_total_vs_eyfpwt_untreated_bc1_total	SNRPD1	3	0.71236	0.71315	NA	1586	1	-0.021719	0.49379	0.53706	NA	1316	1	-0.021719
eyfpwt_homoharringtonine_bc1_total_vs_eyfpwt_untreated_bc1_total	PATL2	4	0.79768	0.79922	NA	1743	1	-0.028618	0.49382	0.60942	NA	1317	1	-0.028618
eyfpwt_homoharringtonine_bc1_total_vs_eyfpwt_untreated_bc1_total	DAZL	4	0.67048	0.70054	NA	1515	1	0.041388	0.4941	0.60957	NA	1318	1	0.041388
eyfpwt_homoharringtonine_bc1_total_vs_eyfpwt_untreated_bc1_total	POLR2G	4	0.036827	0.093464	NA	206	2	-0.16679	0.49438	0.60973	NA	1319	1	-0.16679
eyfpwt_homoharringtonine_bc1_total_vs_eyfpwt_untreated_bc1_total	CTU1	4	0.87589	0.87643	NA	1911	0	0.042122	0.49494	0.60999	NA	1320	1	0.042122
eyfpwt_homoharringtonine_bc1_total_vs_eyfpwt_untreated_bc1_total	SMG8	4	0.31168	0.45314	NA	990	2	-0.051048	0.49521	0.61013	NA	1321	1	-0.051048
eyfpwt_homoharringtonine_bc1_total_vs_eyfpwt_untreated_bc1_total	RSL1D1	4	0.080569	0.17788	0.228733	386	3	-0.16993	0.49549	0.61022	NA	1322	1	-0.16993
eyfpwt_homoharringtonine_bc1_total_vs_eyfpwt_untreated_bc1_total	MAP1B	4	0.31548	0.4571	NA	998	2	-0.1024	0.49688	0.61087	NA	1323	1	-0.1024
eyfpwt_homoharringtonine_bc1_total_vs_eyfpwt_untreated_bc1_total	COPZ1	3	0.18808	0.2949	NA	731	1	-0.023125	0.49776	0.53962	NA	1324	1	-0.023125
eyfpwt_homoharringtonine_bc1_total_vs_eyfpwt_untreated_bc1_total	HSP90AB1	4	0.42009	0.5688	NA	1220	2	-0.051636	0.50047	0.61246	NA	1325	1	-0.051636
eyfpwt_homoharringtonine_bc1_total_vs_eyfpwt_untreated_bc1_total	PTBP1	4	0.10477	0.22222	0.241127	485	3	-0.12867	0.50212	0.61331	NA	1326	1	-0.12867
eyfpwt_homoharringtonine_bc1_total_vs_eyfpwt_untreated_bc1_total	RPP40	4	0.60703	0.66168	NA	1423	1	0.035235	0.50267	0.61357	NA	1327	1	0.035235
eyfpwt_homoharringtonine_bc1_total_vs_eyfpwt_untreated_bc1_total	ISG20L2	4	0.78582	0.78827	NA	1725	1	0.0035558	0.50322	0.61385	NA	1328	1	0.0035558
eyfpwt_homoharringtonine_bc1_total_vs_eyfpwt_untreated_bc1_total	RPP25	4	0.34869	0.49325	NA	1068	2	-0.013859	0.50377	0.61415	NA	1329	1	-0.013859
eyfpwt_homoharringtonine_bc1_total_vs_eyfpwt_untreated_bc1_total	DALRD3	4	0.0085705	0.028976	0.144549	74	3	-0.57143	0.50405	0.61427	NA	1330	1	-0.57143
eyfpwt_homoharringtonine_bc1_total_vs_eyfpwt_untreated_bc1_total	CCT3	4	0.16922	0.30016	NA	682	1	-0.092116	0.50487	0.61472	NA	1331	1	-0.092116
eyfpwt_homoharringtonine_bc1_total_vs_eyfpwt_untreated_bc1_total	EIF5A	2	0.56685	0.56624	NA	1374	0	0.02206	0.50526	0.50691	NA	1332	1	0.02206
eyfpwt_homoharringtonine_bc1_total_vs_eyfpwt_untreated_bc1_total	PINX1	4	0.032357	0.084364	NA	191	2	-0.11663	0.50733	0.61575	NA	1333	1	-0.11663
eyfpwt_homoharringtonine_bc1_total_vs_eyfpwt_untreated_bc1_total	PRPF4	4	0.024009	0.066918	NA	154	2	-0.30413	0.50869	0.61642	NA	1334	1	-0.30413
eyfpwt_homoharringtonine_bc1_total_vs_eyfpwt_untreated_bc1_total	MTERF4	4	0.30121	0.44211	NA	978	2	-0.028896	0.50896	0.61656	NA	1335	1	-0.028896
eyfpwt_homoharringtonine_bc1_total_vs_eyfpwt_untreated_bc1_total	SNRNP40	4	0.055403	0.13004	0.216097	283	3	-0.1834	0.51168	0.61792	NA	1336	1	-0.1834
eyfpwt_homoharringtonine_bc1_total_vs_eyfpwt_untreated_bc1_total	PPIF	4	0.64856	0.68642	NA	1485	1	-0.052471	0.51222	0.61818	NA	1337	1	-0.052471
eyfpwt_homoharringtonine_bc1_total_vs_eyfpwt_untreated_bc1_total	TBRG4	4	0.27444	0.41323	NA	927	1	-0.046877	0.51519	0.61964	NA	1338	1	-0.046877
eyfpwt_homoharringtonine_bc1_total_vs_eyfpwt_untreated_bc1_total	BZW1	4	0.28322	0.42257	NA	942	2	-0.090285	0.51734	0.62074	NA	1339	1	-0.090285
eyfpwt_homoharringtonine_bc1_total_vs_eyfpwt_untreated_bc1_total	ALDH18A1	4	0.36776	0.51348	NA	1118	2	0.051769	0.51895	0.62143	NA	1340	1	0.051769
eyfpwt_homoharringtonine_bc1_total_vs_eyfpwt_untreated_bc1_total	RNASE6	3	0.43246	0.49201	NA	1232	1	-0.031416	0.519	0.55422	NA	1341	1	-0.031416
eyfpwt_homoharringtonine_bc1_total_vs_eyfpwt_untreated_bc1_total	SIDT1	4	0.091983	0.19929	0.234257	441	3	-0.15126	0.52029	0.62203	NA	1342	1	-0.15126
eyfpwt_homoharringtonine_bc1_total_vs_eyfpwt_untreated_bc1_total	HABP4	4	0.75669	0.76371	NA	1663	1	-0.075227	0.52243	0.62304	NA	1343	1	-0.075227
eyfpwt_homoharringtonine_bc1_total_vs_eyfpwt_untreated_bc1_total	TGS1	4	0.27886	0.41773	NA	934	2	-0.12406	0.52296	0.62327	NA	1344	1	-0.12406
eyfpwt_homoharringtonine_bc1_total_vs_eyfpwt_untreated_bc1_total	RRP9	4	0.77556	0.77947	NA	1699	1	0.038005	0.52376	0.62362	NA	1345	1	0.038005
eyfpwt_homoharringtonine_bc1_total_vs_eyfpwt_untreated_bc1_total	XPO4	4	0.20144	0.33442	NA	755	2	-0.090819	0.52456	0.62402	NA	1346	1	-0.090819
eyfpwt_homoharringtonine_bc1_total_vs_eyfpwt_untreated_bc1_total	EIF2S3	4	0.27225	0.41079	NA	923	1	-0.122	0.52482	0.62411	NA	1347	1	-0.122
eyfpwt_homoharringtonine_bc1_total_vs_eyfpwt_untreated_bc1_total	CSTB	4	0.26712	0.40525	NA	906	1	-0.094437	0.52562	0.62449	NA	1348	1	-0.094437
eyfpwt_homoharringtonine_bc1_total_vs_eyfpwt_untreated_bc1_total	RTL3	4	0.11379	0.23859	NA	530	1	7.0109e-4	0.52588	0.6246	NA	1349	1	7.0109e-4
eyfpwt_homoharringtonine_bc1_total_vs_eyfpwt_untreated_bc1_total	TSFM	4	0.0070373	0.023994	0.144549	63	3	-0.25176	0.52668	0.62496	NA	1350	1	-0.25176
eyfpwt_homoharringtonine_bc1_total_vs_eyfpwt_untreated_bc1_total	POLDIP3	3	0.046073	0.10584	NA	243	1	0.033335	0.52707	0.55973	NA	1351	1	0.033335
eyfpwt_homoharringtonine_bc1_total_vs_eyfpwt_untreated_bc1_total	MCAT	4	0.21003	0.34368	NA	776	1	0.044186	0.52774	0.62547	NA	1352	1	0.044186
eyfpwt_homoharringtonine_bc1_total_vs_eyfpwt_untreated_bc1_total	YRDC	4	0.13852	0.26753	NA	601	2	-0.087111	0.52853000000000006	0.62578	NA	1353	1	-0.087111
eyfpwt_homoharringtonine_bc1_total_vs_eyfpwt_untreated_bc1_total	TNS1	4	0.7974	0.79892	NA	1742	1	0.027521	0.52879	0.62591	NA	1354	1	0.027521
eyfpwt_homoharringtonine_bc1_total_vs_eyfpwt_untreated_bc1_total	LRPPRC	4	0.24404	0.38026	NA	849	2	-0.070235	0.53221	0.62761	NA	1355	1	-0.070235
eyfpwt_homoharringtonine_bc1_total_vs_eyfpwt_untreated_bc1_total	TENT2	4	0.38752	0.53458	NA	1152	2	0.016932	0.53274	0.62787	NA	1356	1	0.016932
eyfpwt_homoharringtonine_bc1_total_vs_eyfpwt_untreated_bc1_total	EIF4E1B	4	0.77661	0.78031	NA	1703	1	-0.032186	0.53379	0.62846	NA	1357	1	-0.032186
eyfpwt_homoharringtonine_bc1_total_vs_eyfpwt_untreated_bc1_total	CCT2	4	0.31552	0.45713	NA	999	2	-0.08752	0.53405	0.62858	NA	1358	1	-0.08752
eyfpwt_homoharringtonine_bc1_total_vs_eyfpwt_untreated_bc1_total	ANGEL2	4	0.25411	0.39095	NA	875	2	-0.11581	0.53457	0.62885	NA	1359	1	-0.11581
eyfpwt_homoharringtonine_bc1_total_vs_eyfpwt_untreated_bc1_total	SARS1	4	0.27549	0.41425	NA	928	2	-0.073365	0.53483	0.62896	NA	1360	1	-0.073365
eyfpwt_homoharringtonine_bc1_total_vs_eyfpwt_untreated_bc1_total	RPL9	4	0.71395	0.73099	NA	1590	1	0.055335	0.53666	0.62985	NA	1361	1	0.055335
eyfpwt_homoharringtonine_bc1_total_vs_eyfpwt_untreated_bc1_total	PTH2	4	0.074598	0.16662	NA	358	1	0.037655	0.53718	0.63006	NA	1362	1	0.037655
eyfpwt_homoharringtonine_bc1_total_vs_eyfpwt_untreated_bc1_total	C9ORF129	4	0.082017	0.18058	NA	394	2	-0.019088	0.539	0.6309	NA	1363	1	-0.019088
eyfpwt_homoharringtonine_bc1_total_vs_eyfpwt_untreated_bc1_total	MEX3C	4	0.45488	0.58436	NA	1254	1	-0.033496	0.54004	0.63144	NA	1364	1	-0.033496
eyfpwt_homoharringtonine_bc1_total_vs_eyfpwt_untreated_bc1_total	EIF3B	4	0.65758	0.69194	NA	1494	1	0.16685	0.54055	0.63171	NA	1365	1	0.16685
eyfpwt_homoharringtonine_bc1_total_vs_eyfpwt_untreated_bc1_total	MRPL45	4	0.16292	0.29367	NA	664	2	-0.027911	0.54107	0.63202	NA	1366	1	-0.027911
eyfpwt_homoharringtonine_bc1_total_vs_eyfpwt_untreated_bc1_total	CAND1	4	0.088323	0.19258	0.233126	424	3	-0.090247	0.54159	0.63223	NA	1367	1	-0.090247
eyfpwt_homoharringtonine_bc1_total_vs_eyfpwt_untreated_bc1_total	RNASE8	4	0.054037	0.12756	NA	278	2	-0.072756	0.54314	0.63313	NA	1368	1	-0.072756
eyfpwt_homoharringtonine_bc1_total_vs_eyfpwt_untreated_bc1_total	RPS12	4	0.539	0.62449	NA	1338	1	0.089598	0.54391	0.6335	NA	1369	1	0.089598
eyfpwt_homoharringtonine_bc1_total_vs_eyfpwt_untreated_bc1_total	TLE5	4	0.081257	0.17911	0.228808	390	3	-0.12024	0.54417	0.63362	NA	1370	1	-0.12024
eyfpwt_homoharringtonine_bc1_total_vs_eyfpwt_untreated_bc1_total	PAPOLA	4	0.94082	0.94133	NA	2040	0	0.058587	0.54545	0.6342	NA	1371	1	0.058587
eyfpwt_homoharringtonine_bc1_total_vs_eyfpwt_untreated_bc1_total	CNOT11	4	0.016479	0.050726	0.164709	122	3	-0.25012	0.54571	0.63434	NA	1372	1	-0.25012
eyfpwt_homoharringtonine_bc1_total_vs_eyfpwt_untreated_bc1_total	IFI16	4	0.35258	0.49718	NA	1077	2	-0.077041	0.54597	0.63447	NA	1373	1	-0.077041
eyfpwt_homoharringtonine_bc1_total_vs_eyfpwt_untreated_bc1_total	MRTO4	4	0.77812	0.78167	NA	1708	1	-0.037994	0.54827	0.63559	NA	1374	1	-0.037994
eyfpwt_homoharringtonine_bc1_total_vs_eyfpwt_untreated_bc1_total	ZNF579	4	0.75166	0.75977	NA	1658	1	-0.035281	0.54878	0.63588	NA	1375	1	-0.035281
eyfpwt_homoharringtonine_bc1_total_vs_eyfpwt_untreated_bc1_total	PCSK9	4	0.12342	0.25193	NA	564	2	-0.11645	0.55159	0.63726	NA	1376	1	-0.11645
eyfpwt_homoharringtonine_bc1_total_vs_eyfpwt_untreated_bc1_total	CWC27	4	0.26035	0.39788	NA	890	2	-0.077926	0.55286	0.63784	NA	1377	1	-0.077926
eyfpwt_homoharringtonine_bc1_total_vs_eyfpwt_untreated_bc1_total	TFB1M	4	0.003247	0.011806	0.126057	34	3	-0.27327	0.55311	0.63797	NA	1378	1	-0.27327
eyfpwt_homoharringtonine_bc1_total_vs_eyfpwt_untreated_bc1_total	PPIL3	4	0.30462	0.44569	NA	984	2	-0.060711	0.55362	0.63824	NA	1379	1	-0.060711
eyfpwt_homoharringtonine_bc1_total_vs_eyfpwt_untreated_bc1_total	INTS2	4	0.0062523	0.021498	0.141274	59	3	-0.46101	0.55438	0.63864	NA	1380	1	-0.46101
eyfpwt_homoharringtonine_bc1_total_vs_eyfpwt_untreated_bc1_total	HEXIM2	4	0.20274	0.33568	NA	758	2	-0.1338	0.55463	0.63877	NA	1381	1	-0.1338
eyfpwt_homoharringtonine_bc1_total_vs_eyfpwt_untreated_bc1_total	BOLL	4	0.29286	0.43289	NA	960	2	-0.13495	0.55488	0.6389	NA	1382	1	-0.13495
eyfpwt_homoharringtonine_bc1_total_vs_eyfpwt_untreated_bc1_total	CPLX2	4	0.18135	0.31307	NA	710	2	-0.073815	0.55564	0.63924	NA	1383	1	-0.073815
eyfpwt_homoharringtonine_bc1_total_vs_eyfpwt_untreated_bc1_total	MTERF1	4	0.34095	0.48438	NA	1059	1	-3.0885e-4	0.55589	0.63938	NA	1384	1	-3.0885e-4
eyfpwt_homoharringtonine_bc1_total_vs_eyfpwt_untreated_bc1_total	EEF1B2	4	0.051898	0.12338	0.215519	268	3	-0.12417	0.55665	0.63975	NA	1385	1	-0.12417
eyfpwt_homoharringtonine_bc1_total_vs_eyfpwt_untreated_bc1_total	NPM2	4	0.8563	0.85697	NA	1871	0	0.027391	0.5569	0.63988	NA	1386	1	0.027391
eyfpwt_homoharringtonine_bc1_total_vs_eyfpwt_untreated_bc1_total	MARF1	4	0.60426	0.66019	NA	1419	1	0.067663	0.55841	0.64072	NA	1387	1	0.067663
eyfpwt_homoharringtonine_bc1_total_vs_eyfpwt_untreated_bc1_total	DHX15	4	0.11082	0.23328	NA	512	2	-0.16682	0.56167	0.64246	NA	1388	1	-0.16682
eyfpwt_homoharringtonine_bc1_total_vs_eyfpwt_untreated_bc1_total	ARL6IP4	4	0.88347	0.88435	NA	1926	0	0.011426	0.56242	0.64283	NA	1389	1	0.011426
eyfpwt_homoharringtonine_bc1_total_vs_eyfpwt_untreated_bc1_total	NSRP1	4	0.6652	0.69716	NA	1503	1	0.070944	0.56342	0.64343	NA	1390	1	0.070944
eyfpwt_homoharringtonine_bc1_total_vs_eyfpwt_untreated_bc1_total	SERPINH1	4	0.77827	0.78181	NA	1709	1	-0.047159	0.56416	0.64382	NA	1391	1	-0.047159
eyfpwt_homoharringtonine_bc1_total_vs_eyfpwt_untreated_bc1_total	EARS2	4	0.29139	0.43129	NA	956	2	-0.060375	0.56441	0.64398	NA	1392	1	-0.060375
eyfpwt_homoharringtonine_bc1_total_vs_eyfpwt_untreated_bc1_total	AARS2	4	0.17245	0.30361	NA	688	1	-0.0045369	0.56491	0.64425	NA	1393	1	-0.0045369
eyfpwt_homoharringtonine_bc1_total_vs_eyfpwt_untreated_bc1_total	R3HDM1	4	0.17767	0.30917	NA	703	2	-0.15375	0.56541	0.64443	NA	1394	1	-0.15375
eyfpwt_homoharringtonine_bc1_total_vs_eyfpwt_untreated_bc1_total	PDCD7	4	0.46887	0.59085	NA	1267	1	0.01974	0.5659	0.6447	NA	1395	1	0.01974
eyfpwt_homoharringtonine_bc1_total_vs_eyfpwt_untreated_bc1_total	MRPS25	4	0.63438	0.67768	NA	1457	1	0.029252	0.56615	0.64481	NA	1396	1	0.029252
eyfpwt_homoharringtonine_bc1_total_vs_eyfpwt_untreated_bc1_total	PTCD3	4	0.75524	0.76268	NA	1662	1	-0.0042434	0.5664	0.64496	NA	1397	1	-0.0042434
eyfpwt_homoharringtonine_bc1_total_vs_eyfpwt_untreated_bc1_total	TENT5A	4	0.76619	0.77141	NA	1684	1	0.00864	0.56689	0.64523	NA	1398	1	0.00864
eyfpwt_homoharringtonine_bc1_total_vs_eyfpwt_untreated_bc1_total	FAM120C	4	0.70975	0.72777	NA	1581	1	0.044409	0.56739	0.6455	NA	1399	1	0.044409
eyfpwt_homoharringtonine_bc1_total_vs_eyfpwt_untreated_bc1_total	UBE2M	4	0.1235	0.25202	NA	565	1	-0.037775	0.56838	0.64608	NA	1400	1	-0.037775
eyfpwt_homoharringtonine_bc1_total_vs_eyfpwt_untreated_bc1_total	SLC25A5	4	0.35688	0.50176	NA	1086	2	-0.026233	0.56862	0.6462	NA	1401	1	-0.026233
eyfpwt_homoharringtonine_bc1_total_vs_eyfpwt_untreated_bc1_total	KYAT3	4	0.15255	0.28261	NA	637	2	-0.079943	0.56986	0.64681	NA	1402	1	-0.079943
eyfpwt_homoharringtonine_bc1_total_vs_eyfpwt_untreated_bc1_total	PIWIL2	4	0.031855	0.083359	NA	190	1	-0.080155	0.5701	0.64694	NA	1403	1	-0.080155
eyfpwt_homoharringtonine_bc1_total_vs_eyfpwt_untreated_bc1_total	DEK	4	0.77252	0.77694	NA	1693	1	-0.0070216	0.57183	0.64775	NA	1404	1	-0.0070216
eyfpwt_homoharringtonine_bc1_total_vs_eyfpwt_untreated_bc1_total	C12ORF43	4	0.33134	0.47382	NA	1036	2	-0.060238	0.57207	0.64787	NA	1405	1	-0.060238
eyfpwt_homoharringtonine_bc1_total_vs_eyfpwt_untreated_bc1_total	ZCCHC8	4	0.27626	0.41508	NA	932	1	-0.039806	0.57574	0.64973	NA	1406	1	-0.039806
eyfpwt_homoharringtonine_bc1_total_vs_eyfpwt_untreated_bc1_total	TNPO1	4	0.40091	0.54866	NA	1177	2	-0.069341	0.57623	0.64997	NA	1407	1	-0.069341
eyfpwt_homoharringtonine_bc1_total_vs_eyfpwt_untreated_bc1_total	PARP1	4	0.7745	0.77858	NA	1698	1	-0.056725	0.57696	0.65038	NA	1408	1	-0.056725
eyfpwt_homoharringtonine_bc1_total_vs_eyfpwt_untreated_bc1_total	MYH9	4	0.50432	0.60746	NA	1302	1	0.039161	0.57818	0.65102	NA	1409	1	0.039161
eyfpwt_homoharringtonine_bc1_total_vs_eyfpwt_untreated_bc1_total	TYW3	2	0.874	0.87412	NA	1906	0	0.10876	0.57868	0.5779	NA	1410	0	0.10876
eyfpwt_homoharringtonine_bc1_total_vs_eyfpwt_untreated_bc1_total	VARS1	4	0.23139	0.36649	NA	818	2	-0.047548	0.57939	0.65171	NA	1411	1	-0.047548
eyfpwt_homoharringtonine_bc1_total_vs_eyfpwt_untreated_bc1_total	TRMT61A	4	0.011333	0.037708	0.144549	100	3	-0.16993	0.58011	0.65211	NA	1412	1	-0.16993
eyfpwt_homoharringtonine_bc1_total_vs_eyfpwt_untreated_bc1_total	PSMA3	4	0.60841	0.6625	NA	1428	1	-0.045709	0.58036	0.65225	NA	1413	1	-0.045709
eyfpwt_homoharringtonine_bc1_total_vs_eyfpwt_untreated_bc1_total	EIF2AK2	4	0.52562	0.61785	NA	1327	1	0.060388	0.5806	0.65239	NA	1414	1	0.060388
eyfpwt_homoharringtonine_bc1_total_vs_eyfpwt_untreated_bc1_total	ATXN1	4	0.24751	0.38371	NA	859	2	-0.022016	0.58084	0.65253	NA	1415	1	-0.022016
eyfpwt_homoharringtonine_bc1_total_vs_eyfpwt_untreated_bc1_total	ALDOC	4	0.27332	0.41202	NA	925	2	-0.060079	0.58229	0.65331	NA	1416	1	-0.060079
eyfpwt_homoharringtonine_bc1_total_vs_eyfpwt_untreated_bc1_total	EZH1	4	0.78944	0.79156	NA	1731	1	-0.024281	0.58277	0.65361	NA	1417	1	-0.024281
eyfpwt_homoharringtonine_bc1_total_vs_eyfpwt_untreated_bc1_total	ANG	3	0.75711	0.75785	NA	1665	0	0.062136	0.5828	0.60067	NA	1418	1	0.062136
eyfpwt_homoharringtonine_bc1_total_vs_eyfpwt_untreated_bc1_total	GNL3L	4	0.86856	0.86909	NA	1893	0	0.031592	0.58325	0.65383	NA	1419	1	0.031592
eyfpwt_homoharringtonine_bc1_total_vs_eyfpwt_untreated_bc1_total	DCP2	4	0.41473	0.56302	NA	1209	2	-0.0083499	0.58373	0.65414	NA	1420	1	-0.0083499
eyfpwt_homoharringtonine_bc1_total_vs_eyfpwt_untreated_bc1_total	CCDC137	4	0.039006	0.097699	0.204279	213	3	-0.21145	0.58589	0.65515	NA	1421	1	-0.21145
eyfpwt_homoharringtonine_bc1_total_vs_eyfpwt_untreated_bc1_total	SRSF12	4	0.073722	0.16492	NA	354	2	-0.22252	0.58757	0.65607	NA	1422	1	-0.22252
eyfpwt_homoharringtonine_bc1_total_vs_eyfpwt_untreated_bc1_total	RBM20	4	0.080741	0.17818	0.228733	388	3	-0.16949	0.5878	0.65623	NA	1423	1	-0.16949
eyfpwt_homoharringtonine_bc1_total_vs_eyfpwt_untreated_bc1_total	SNRPD3	3	0.040102	0.097382	NA	216	2	-0.40101	0.5888	0.60531	NA	1424	1	-0.40101
eyfpwt_homoharringtonine_bc1_total_vs_eyfpwt_untreated_bc1_total	CIAO1	4	0.49771	0.60417	NA	1295	1	0.016331	0.59042	0.65764	NA	1425	1	0.016331
eyfpwt_homoharringtonine_bc1_total_vs_eyfpwt_untreated_bc1_total	UCHL5	4	0.31792	0.4598	NA	1004	1	-0.0053853	0.5935	0.65934	NA	1426	1	-0.0053853
eyfpwt_homoharringtonine_bc1_total_vs_eyfpwt_untreated_bc1_total	ALDH6A1	4	0.062682	0.14405	0.223353	309	3	-0.22622	0.59586	0.66066	NA	1427	1	-0.22622
eyfpwt_homoharringtonine_bc1_total_vs_eyfpwt_untreated_bc1_total	DNAAF6	4	0.20614	0.33944	NA	769	1	0.016952	0.59703	0.66131	NA	1428	1	0.016952
eyfpwt_homoharringtonine_bc1_total_vs_eyfpwt_untreated_bc1_total	RPF1	4	0.25197	0.38875	NA	868	2	-0.077425	0.59727	0.66146	NA	1429	1	-0.077425
eyfpwt_homoharringtonine_bc1_total_vs_eyfpwt_untreated_bc1_total	MRPS24	4	0.10187	0.21713	NA	470	1	-0.007956	0.59774	0.66177	NA	1430	1	-0.007956
eyfpwt_homoharringtonine_bc1_total_vs_eyfpwt_untreated_bc1_total	ERP29	4	0.82045	0.82123	NA	1794	0	0.035417	0.59867	0.6623	NA	1431	1	0.035417
eyfpwt_homoharringtonine_bc1_total_vs_eyfpwt_untreated_bc1_total	WDR6	4	0.05928	0.1373	NA	294	2	-0.18714	0.59984	0.66299	NA	1432	1	-0.18714
eyfpwt_homoharringtonine_bc1_total_vs_eyfpwt_untreated_bc1_total	PQBP1	4	0.11355	0.23813	0.242749	527	3	-0.12469	0.60031	0.6632	NA	1433	1	-0.12469
eyfpwt_homoharringtonine_bc1_total_vs_eyfpwt_untreated_bc1_total	CPNE3	4	0.0024275	0.0090472	0.126057	24	3	-0.23447	0.60054	0.66333	NA	1434	1	-0.23447
eyfpwt_homoharringtonine_bc1_total_vs_eyfpwt_untreated_bc1_total	TAGLN	4	0.68359	0.70957	NA	1537	1	0.053552	0.6024	0.66445	NA	1435	1	0.053552
eyfpwt_homoharringtonine_bc1_total_vs_eyfpwt_untreated_bc1_total	DHX33	4	0.63655	0.679	NA	1462	1	-0.060705	0.60264	0.66461	NA	1436	1	-0.060705
eyfpwt_homoharringtonine_bc1_total_vs_eyfpwt_untreated_bc1_total	ENOX1	4	0.26054	0.39811	NA	892	2	-0.13637	0.60333	0.66494	NA	1437	1	-0.13637
eyfpwt_homoharringtonine_bc1_total_vs_eyfpwt_untreated_bc1_total	N4BP1	4	0.24771	0.38395	NA	860	2	8.7869e-4	0.60518	0.66592	NA	1438	1	8.7869e-4
eyfpwt_homoharringtonine_bc1_total_vs_eyfpwt_untreated_bc1_total	GSTP1	4	0.26211	0.39971	NA	896	2	-0.058036	0.60611	0.66641	NA	1439	1	-0.058036
eyfpwt_homoharringtonine_bc1_total_vs_eyfpwt_untreated_bc1_total	TSNAX	4	0.31916	0.46106	NA	1007	2	-0.0090914	0.60864	0.66783	NA	1440	1	-0.0090914
eyfpwt_homoharringtonine_bc1_total_vs_eyfpwt_untreated_bc1_total	CMTR2	4	0.27115	0.4096	NA	919	2	-0.053631	0.61001	0.66848	NA	1441	1	-0.053631
eyfpwt_homoharringtonine_bc1_total_vs_eyfpwt_untreated_bc1_total	ZNF474	3	0.33956	0.43581	NA	1055	1	-0.059334	0.61072	0.62285	NA	1442	1	-0.059334
eyfpwt_homoharringtonine_bc1_total_vs_eyfpwt_untreated_bc1_total	OASL	3	0.65339	0.65662	NA	1488	1	-0.041634	0.61109	0.6231	NA	1443	1	-0.041634
eyfpwt_homoharringtonine_bc1_total_vs_eyfpwt_untreated_bc1_total	TENT4A	4	0.083779	0.18385	0.230654	404	3	-0.1185	0.61161	0.66939	NA	1444	1	-0.1185
eyfpwt_homoharringtonine_bc1_total_vs_eyfpwt_untreated_bc1_total	ARHGEF2	4	0.3766	0.52301	NA	1128	2	-0.078723	0.61184	0.66956	NA	1445	1	-0.078723
eyfpwt_homoharringtonine_bc1_total_vs_eyfpwt_untreated_bc1_total	RPS18	4	0.14264	0.27179	NA	611	2	-0.30139	0.61253	0.66994	NA	1446	1	-0.30139
eyfpwt_homoharringtonine_bc1_total_vs_eyfpwt_untreated_bc1_total	HNRNPA1L2	4	0.67788	0.70544	NA	1529	1	0.064471	0.61321	0.67033	NA	1447	1	0.064471
eyfpwt_homoharringtonine_bc1_total_vs_eyfpwt_untreated_bc1_total	RANBP6	4	0.33071	0.47307	NA	1034	1	-0.034968	0.61366	0.67051	NA	1448	1	-0.034968
eyfpwt_homoharringtonine_bc1_total_vs_eyfpwt_untreated_bc1_total	EEF1A2	4	0.7206	0.73581	NA	1599	1	0.038023	0.61435	0.67081	NA	1449	1	0.038023
eyfpwt_homoharringtonine_bc1_total_vs_eyfpwt_untreated_bc1_total	LSM10	4	0.7029	0.72283	NA	1570	1	0.019529	0.6148	0.67106	NA	1450	1	0.019529
eyfpwt_homoharringtonine_bc1_total_vs_eyfpwt_untreated_bc1_total	PRIM1	4	0.62245	0.67044	NA	1437	1	-0.03724	0.61639	0.67199	NA	1451	1	-0.03724
eyfpwt_homoharringtonine_bc1_total_vs_eyfpwt_untreated_bc1_total	ALDOA	4	0.20458	0.33781	NA	762	2	-0.11944	0.61684	0.6723	NA	1452	1	-0.11944
eyfpwt_homoharringtonine_bc1_total_vs_eyfpwt_untreated_bc1_total	WTAP	4	0.70699	0.72571	NA	1574	1	-0.057233	0.61842	0.67313	NA	1453	1	-0.057233
eyfpwt_homoharringtonine_bc1_total_vs_eyfpwt_untreated_bc1_total	TARBP1	4	0.14529	0.27471	NA	613	2	-0.11105	0.61864	0.67325	NA	1454	1	-0.11105
eyfpwt_homoharringtonine_bc1_total_vs_eyfpwt_untreated_bc1_total	EIF2B3	4	0.26454	0.40239	NA	898	2	-0.11565	0.61954	0.67368	NA	1455	1	-0.11565
eyfpwt_homoharringtonine_bc1_total_vs_eyfpwt_untreated_bc1_total	MECP2	3	0.12314	0.2101	NA	563	1	-0.012233	0.61992	0.63039	NA	1456	1	-0.012233
eyfpwt_homoharringtonine_bc1_total_vs_eyfpwt_untreated_bc1_total	NOLC1	4	0.029589	0.078354	NA	180	2	-0.07261	0.62066	0.67437	NA	1457	1	-0.07261
eyfpwt_homoharringtonine_bc1_total_vs_eyfpwt_untreated_bc1_total	SF3A2	4	0.26937	0.40773	NA	913	2	-0.16415	0.62134	0.67473	NA	1458	1	-0.16415
eyfpwt_homoharringtonine_bc1_total_vs_eyfpwt_untreated_bc1_total	UTP25	4	0.77797	0.78156	NA	1707	1	-0.0079487	0.62335	0.67594	NA	1459	1	-0.0079487
eyfpwt_homoharringtonine_bc1_total_vs_eyfpwt_untreated_bc1_total	MRPS33	4	0.5133	0.61191	NA	1309	1	0.057649	0.62357	0.67609	NA	1460	1	0.057649
eyfpwt_homoharringtonine_bc1_total_vs_eyfpwt_untreated_bc1_total	NRAP	4	0.46045	0.58705	NA	1260	1	-0.0072648	0.62491	0.67689	NA	1461	1	-0.0072648
eyfpwt_homoharringtonine_bc1_total_vs_eyfpwt_untreated_bc1_total	DDX49	3	0.70794	0.70862	NA	1577	1	0.015649	0.62537	0.63475	NA	1462	1	0.015649
eyfpwt_homoharringtonine_bc1_total_vs_eyfpwt_untreated_bc1_total	SECISBP2L	4	0.21314	0.34705	NA	780	1	-0.027239	0.6269	0.67803	NA	1463	1	-0.027239
eyfpwt_homoharringtonine_bc1_total_vs_eyfpwt_untreated_bc1_total	PC	4	0.34705	0.49149	NA	1065	2	-0.067347	0.62801	0.67873000000000006	NA	1464	1	-0.067347
eyfpwt_homoharringtonine_bc1_total_vs_eyfpwt_untreated_bc1_total	H1-5	4	0.3634	0.50841	NA	1110	1	0.03039	0.62845	0.67901	NA	1465	1	0.03039
eyfpwt_homoharringtonine_bc1_total_vs_eyfpwt_untreated_bc1_total	DDX28	2	0.72389	0.72292	NA	1605	0	0.025732	0.6286	0.62773	NA	1466	0	0.025732
eyfpwt_homoharringtonine_bc1_total_vs_eyfpwt_untreated_bc1_total	RPS2	4	0.72958	0.74238	NA	1615	1	0.055779	0.62889	0.67933	NA	1467	1	0.055779
eyfpwt_homoharringtonine_bc1_total_vs_eyfpwt_untreated_bc1_total	RPL7A	4	0.18332	0.31519	NA	716	2	-0.050049	0.62999	0.68006	NA	1468	1	-0.050049
eyfpwt_homoharringtonine_bc1_total_vs_eyfpwt_untreated_bc1_total	RPRD1B	3	0.6754	0.67681	NA	1526	1	0.16512	0.63005	0.63847	NA	1469	1	0.16512
eyfpwt_homoharringtonine_bc1_total_vs_eyfpwt_untreated_bc1_total	RSRC2	4	0.077852	0.17311000000000001	0.228733	373	3	-0.31937	0.63021	0.68014	NA	1470	1	-0.31937
eyfpwt_homoharringtonine_bc1_total_vs_eyfpwt_untreated_bc1_total	HEATR1	4	0.22987	0.36476	NA	814	2	-0.095722	0.63065	0.6804	NA	1471	1	-0.095722
eyfpwt_homoharringtonine_bc1_total_vs_eyfpwt_untreated_bc1_total	YBX1	4	0.6873	0.7119	NA	1548	1	-0.02381	0.63394	0.68216	NA	1472	1	-0.02381
eyfpwt_homoharringtonine_bc1_total_vs_eyfpwt_untreated_bc1_total	TCF20	4	0.19614	0.32866	NA	741	2	-0.076066	0.63416	0.68228	NA	1473	1	-0.076066
eyfpwt_homoharringtonine_bc1_total_vs_eyfpwt_untreated_bc1_total	MRPS30	4	0.10699	0.22632	NA	495	1	-0.011552	0.63481	0.68268	NA	1474	1	-0.011552
eyfpwt_homoharringtonine_bc1_total_vs_eyfpwt_untreated_bc1_total	NAF1	4	0.70865	0.727	NA	1578	1	-0.02763	0.63503	0.6828	NA	1475	1	-0.02763
eyfpwt_homoharringtonine_bc1_total_vs_eyfpwt_untreated_bc1_total	PPIB	4	0.38051	0.52717	NA	1133	2	-0.023868	0.63547	0.6831	NA	1476	1	-0.023868
eyfpwt_homoharringtonine_bc1_total_vs_eyfpwt_untreated_bc1_total	ZNF346	4	0.2257	0.36046	NA	803	2	-0.10331	0.6359	0.68332	NA	1477	1	-0.10331
eyfpwt_homoharringtonine_bc1_total_vs_eyfpwt_untreated_bc1_total	ATP1A1	4	0.0057865	0.019972	NA	57	1	0.060185	0.63612	0.68344	NA	1478	1	0.060185
eyfpwt_homoharringtonine_bc1_total_vs_eyfpwt_untreated_bc1_total	YARS2	3	0.51878	0.55015	NA	1319	1	-0.0014242	0.63665	0.64382	NA	1479	1	-0.0014242
eyfpwt_homoharringtonine_bc1_total_vs_eyfpwt_untreated_bc1_total	APOBEC3F	4	0.80892	0.80984	NA	1763	1	-0.035789	0.63764	0.68428	NA	1480	1	-0.035789
eyfpwt_homoharringtonine_bc1_total_vs_eyfpwt_untreated_bc1_total	NSUN3	4	0.397	0.54456	NA	1167	2	-0.094381	0.63807	0.68457	NA	1481	1	-0.094381
eyfpwt_homoharringtonine_bc1_total_vs_eyfpwt_untreated_bc1_total	HSPE1	4	0.91951	0.9205	NA	2000	0	0.023007	0.63915	0.68508	NA	1482	1	0.023007
eyfpwt_homoharringtonine_bc1_total_vs_eyfpwt_untreated_bc1_total	SND1	4	0.19432	0.32693	NA	740	2	0.01182	0.63937	0.68524	NA	1483	1	0.01182
eyfpwt_homoharringtonine_bc1_total_vs_eyfpwt_untreated_bc1_total	PAPOLB	4	0.16189	0.29267	NA	662	2	-0.054287	0.6398	0.68545	NA	1484	1	-0.054287
eyfpwt_homoharringtonine_bc1_total_vs_eyfpwt_untreated_bc1_total	LASP1	4	0.017907	0.053593	NA	128	2	-0.064524	0.64002	0.6856	NA	1485	1	-0.064524
eyfpwt_homoharringtonine_bc1_total_vs_eyfpwt_untreated_bc1_total	UBE2N	4	0.62845	0.67413	NA	1446	1	0.059564	0.64152	0.6865	NA	1486	1	0.059564
eyfpwt_homoharringtonine_bc1_total_vs_eyfpwt_untreated_bc1_total	SAMD4A	4	0.8312	0.83162	NA	1818	0	0.021148	0.64345	0.68756	NA	1487	1	0.021148
eyfpwt_homoharringtonine_bc1_total_vs_eyfpwt_untreated_bc1_total	TRIM25	4	0.73801	0.74878	NA	1631	1	0.048763	0.64388	0.68791	NA	1488	1	0.048763
eyfpwt_homoharringtonine_bc1_total_vs_eyfpwt_untreated_bc1_total	WDR46	4	0.83047	0.83094	NA	1813	0	0.12052	0.64559	0.68909	NA	1489	1	0.12052
eyfpwt_homoharringtonine_bc1_total_vs_eyfpwt_untreated_bc1_total	NOL8	4	0.081689	0.1799	0.228808	392	3	-0.10612	0.64793	0.69044	NA	1490	1	-0.10612
eyfpwt_homoharringtonine_bc1_total_vs_eyfpwt_untreated_bc1_total	CSRP1	4	0.74257	0.75231	NA	1641	1	0.047634	0.65025	0.6919	NA	1491	1	0.047634
eyfpwt_homoharringtonine_bc1_total_vs_eyfpwt_untreated_bc1_total	RBM23	4	0.95931	0.95952	NA	2082	0	0.043193	0.65089	0.69227	NA	1492	1	0.043193
eyfpwt_homoharringtonine_bc1_total_vs_eyfpwt_untreated_bc1_total	HNRNPK	4	0.053407	0.12636	NA	274	2	-0.10279	0.65257	0.69319	NA	1493	1	-0.10279
eyfpwt_homoharringtonine_bc1_total_vs_eyfpwt_untreated_bc1_total	HDAC2	4	0.3493	0.49391	NA	1070	2	-0.034868	0.6532	0.69356	NA	1494	1	-0.034868
eyfpwt_homoharringtonine_bc1_total_vs_eyfpwt_untreated_bc1_total	RPS26	4	0.011318	0.037672	0.144549	99	3	-0.93174	0.65362	0.69383	NA	1495	1	-0.93174
eyfpwt_homoharringtonine_bc1_total_vs_eyfpwt_untreated_bc1_total	PELP1	4	0.25489	0.39172	NA	877	2	-0.062248	0.65466	0.6944	NA	1496	1	-0.062248
eyfpwt_homoharringtonine_bc1_total_vs_eyfpwt_untreated_bc1_total	DNTTIP2	4	0.51438	0.61247	NA	1311	1	-0.08095	0.65487	0.69453	NA	1497	1	-0.08095
eyfpwt_homoharringtonine_bc1_total_vs_eyfpwt_untreated_bc1_total	GAPDH	4	0.19705	0.3297	NA	745	2	-0.098014	0.65571	0.69506	NA	1498	1	-0.098014
eyfpwt_homoharringtonine_bc1_total_vs_eyfpwt_untreated_bc1_total	PATL1	4	0.85059	0.85111	NA	1859	0	-0.0015879	0.65654	0.69555	NA	1499	1	-0.0015879
eyfpwt_homoharringtonine_bc1_total_vs_eyfpwt_untreated_bc1_total	DGCR8	4	0.41653	0.56488	NA	1213	1	6.0723e-4	0.65758	0.6962	NA	1500	1	6.0723e-4
eyfpwt_homoharringtonine_bc1_total_vs_eyfpwt_untreated_bc1_total	RPS19	4	0.028378	0.075949	0.187361	176	3	-0.35816	0.65882	0.6971	NA	1501	1	-0.35816
eyfpwt_homoharringtonine_bc1_total_vs_eyfpwt_untreated_bc1_total	PATZ1	4	0.11844	0.24641	NA	548	2	-0.077902	0.65924	0.69735	NA	1502	1	-0.077902
eyfpwt_homoharringtonine_bc1_total_vs_eyfpwt_untreated_bc1_total	ZFR2	4	0.68923	0.71344	NA	1552	1	-0.046098	0.66007	0.69788	NA	1503	1	-0.046098
eyfpwt_homoharringtonine_bc1_total_vs_eyfpwt_untreated_bc1_total	DNAJB12	4	0.26491	0.40291	NA	900	1	-0.012254	0.66027	0.69801	NA	1504	1	-0.012254
eyfpwt_homoharringtonine_bc1_total_vs_eyfpwt_untreated_bc1_total	MRPL17	4	0.064048	0.14674	NA	317	2	-0.13867	0.66068	0.69832	NA	1505	1	-0.13867
eyfpwt_homoharringtonine_bc1_total_vs_eyfpwt_untreated_bc1_total	RPRD2	4	0.1683	0.29922	NA	679	2	-0.19063	0.66151	0.69886	NA	1506	1	-0.19063
eyfpwt_homoharringtonine_bc1_total_vs_eyfpwt_untreated_bc1_total	H1-4	4	0.010826	0.036051	0.144549	94	3	-0.32244	0.66233	0.69928	NA	1507	1	-0.32244
eyfpwt_homoharringtonine_bc1_total_vs_eyfpwt_untreated_bc1_total	POLR2J	2	0.36594	0.38412	NA	1113	1	-0.25117	0.66363	0.66293	NA	1508	0	-0.25117
eyfpwt_homoharringtonine_bc1_total_vs_eyfpwt_untreated_bc1_total	ZCCHC7	4	0.21623	0.3504	NA	784	1	-0.024668	0.66377	0.70023	NA	1509	1	-0.024668
eyfpwt_homoharringtonine_bc1_total_vs_eyfpwt_untreated_bc1_total	MVP	4	0.1256	0.25426	NA	569	2	-0.19529	0.66418	0.7005	NA	1510	1	-0.19529
eyfpwt_homoharringtonine_bc1_total_vs_eyfpwt_untreated_bc1_total	ZC3H6	4	0.21311	0.34704	NA	779	2	-0.11952	0.66581	0.70161	NA	1511	1	-0.11952
eyfpwt_homoharringtonine_bc1_total_vs_eyfpwt_untreated_bc1_total	YTHDF3	4	0.1878	0.31968	NA	730	2	-0.054363	0.66724000000000006	0.70242	NA	1512	1	-0.054363
eyfpwt_homoharringtonine_bc1_total_vs_eyfpwt_untreated_bc1_total	RBM10	4	0.11487	0.2405	NA	533	2	-0.070856	0.66785	0.70283	NA	1513	1	-0.070856
eyfpwt_homoharringtonine_bc1_total_vs_eyfpwt_untreated_bc1_total	GEMIN5	4	0.68807	0.71253	NA	1550	1	0.033549	0.66805	0.70294	NA	1514	1	0.033549
eyfpwt_homoharringtonine_bc1_total_vs_eyfpwt_untreated_bc1_total	HMGB2	4	0.55614	0.63342	NA	1354	1	0.062715	0.66845	0.70317	NA	1515	1	0.062715
eyfpwt_homoharringtonine_bc1_total_vs_eyfpwt_untreated_bc1_total	ZC3H18	4	0.079544	0.17612	0.228733	381	3	-0.16336	0.66866	0.7033	NA	1516	1	-0.16336
eyfpwt_homoharringtonine_bc1_total_vs_eyfpwt_untreated_bc1_total	NVL	4	0.75394	0.76158	NA	1661	1	-0.054849	0.66886	0.70342	NA	1517	1	-0.054849
eyfpwt_homoharringtonine_bc1_total_vs_eyfpwt_untreated_bc1_total	EXOSC6	4	0.11512	0.24096	0.242749	536	3	-0.16164	0.66947	0.70381	NA	1518	1	-0.16164
eyfpwt_homoharringtonine_bc1_total_vs_eyfpwt_untreated_bc1_total	NGRN	4	0.30247	0.44347	NA	983	1	0.0065078	0.66967	0.70391	NA	1519	1	0.0065078
eyfpwt_homoharringtonine_bc1_total_vs_eyfpwt_untreated_bc1_total	PNLDC1	4	0.31757	0.45944	NA	1003	1	0.029102	0.67048	0.70449	NA	1520	1	0.029102
eyfpwt_homoharringtonine_bc1_total_vs_eyfpwt_untreated_bc1_total	MRPS12	4	0.10101	0.21560000000000001	NA	468	1	-0.0079326	0.67148	0.70516	NA	1521	1	-0.0079326
eyfpwt_homoharringtonine_bc1_total_vs_eyfpwt_untreated_bc1_total	RBM48	4	0.14696	0.27644	NA	619	2	-0.030965	0.67229	0.70566	NA	1522	1	-0.030965
eyfpwt_homoharringtonine_bc1_total_vs_eyfpwt_untreated_bc1_total	LSM14A	4	0.13624	0.26512	NA	593	2	-0.19192	0.67329	0.70628	NA	1523	1	-0.19192
eyfpwt_homoharringtonine_bc1_total_vs_eyfpwt_untreated_bc1_total	SDAD1	4	0.33399	0.47669	NA	1043	2	-0.10783	0.67429	0.70699	NA	1524	1	-0.10783
eyfpwt_homoharringtonine_bc1_total_vs_eyfpwt_untreated_bc1_total	NBPF10	4	0.11628	0.24275	0.242749	541	3	-0.20042	0.67469	0.70727	NA	1525	1	-0.20042
eyfpwt_homoharringtonine_bc1_total_vs_eyfpwt_untreated_bc1_total	ISY1	4	0.40938	0.55752	NA	1200	1	0.032015	0.67569	0.70793	NA	1526	1	0.032015
eyfpwt_homoharringtonine_bc1_total_vs_eyfpwt_untreated_bc1_total	PDIA2	4	0.25353	0.39035	NA	872	2	-0.14799	0.67748	0.70901	NA	1527	1	-0.14799
eyfpwt_homoharringtonine_bc1_total_vs_eyfpwt_untreated_bc1_total	RPL28	4	0.39582	0.54335	NA	1163	1	0.0055709	0.67768	0.70913	NA	1528	1	0.0055709
eyfpwt_homoharringtonine_bc1_total_vs_eyfpwt_untreated_bc1_total	MEX3D	4	0.76697	0.77214	NA	1685	1	0.052058	0.67808	0.70941	NA	1529	1	0.052058
eyfpwt_homoharringtonine_bc1_total_vs_eyfpwt_untreated_bc1_total	PDCD6IP	4	0.42608	0.57193	NA	1226	1	-0.028337	0.67946	0.71037	NA	1530	1	-0.028337
eyfpwt_homoharringtonine_bc1_total_vs_eyfpwt_untreated_bc1_total	GTF2F1	4	0.25255	0.38936	NA	869	2	-0.036755	0.68104	0.71144	NA	1531	1	-0.036755
eyfpwt_homoharringtonine_bc1_total_vs_eyfpwt_untreated_bc1_total	FYTTD1	4	0.80905	0.81002	NA	1764	1	0.10757	0.68163	0.71192	NA	1532	1	0.10757
eyfpwt_homoharringtonine_bc1_total_vs_eyfpwt_untreated_bc1_total	TACO1	4	0.02459	0.068127	NA	158	1	-0.021146	0.68222	0.71231	NA	1533	1	-0.021146
eyfpwt_homoharringtonine_bc1_total_vs_eyfpwt_untreated_bc1_total	DXO	4	0.18189	0.31363	NA	714	2	-0.069584	0.68555	0.71438	NA	1534	1	-0.069584
eyfpwt_homoharringtonine_bc1_total_vs_eyfpwt_untreated_bc1_total	CXXC5	4	0.045234	0.11037	0.213016	238	3	-0.074781	0.68574	0.71454	NA	1535	1	-0.074781
eyfpwt_homoharringtonine_bc1_total_vs_eyfpwt_untreated_bc1_total	FTSJ3	4	0.85835	0.85903	NA	1877	0	0.070101	0.68594	0.71466	NA	1536	1	0.070101
eyfpwt_homoharringtonine_bc1_total_vs_eyfpwt_untreated_bc1_total	CDC40	4	0.2354	0.37073	NA	828	2	-0.04322	0.68613	0.71476	NA	1537	1	-0.04322
eyfpwt_homoharringtonine_bc1_total_vs_eyfpwt_untreated_bc1_total	ACAT1	4	0.20497	0.33819	NA	764	1	-0.10076	0.68691	0.71521	NA	1538	1	-0.10076
eyfpwt_homoharringtonine_bc1_total_vs_eyfpwt_untreated_bc1_total	RIDA	4	0.086793	0.18955	NA	415	2	-0.11606	0.68807	0.71608	NA	1539	1	-0.11606
eyfpwt_homoharringtonine_bc1_total_vs_eyfpwt_untreated_bc1_total	DDX24	4	0.0099372	0.033229	NA	88	2	-0.17362	0.68846	0.71642	NA	1540	1	-0.17362
eyfpwt_homoharringtonine_bc1_total_vs_eyfpwt_untreated_bc1_total	METTL15	4	0.14844	0.27813	NA	624	1	-0.0067313	0.68923	0.71699	NA	1541	1	-0.0067313
eyfpwt_homoharringtonine_bc1_total_vs_eyfpwt_untreated_bc1_total	CCNT2	4	0.60403	0.66001	NA	1418	1	0.080307	0.69077	0.71804	NA	1542	1	0.080307
eyfpwt_homoharringtonine_bc1_total_vs_eyfpwt_untreated_bc1_total	CD2BP2	4	0.11167	0.23472	NA	516	2	-0.084035	0.69116	0.71825	NA	1543	1	-0.084035
eyfpwt_homoharringtonine_bc1_total_vs_eyfpwt_untreated_bc1_total	CRKL	4	0.87763	0.87828	NA	1915	0	0.0079104	0.69212	0.71887	NA	1544	1	0.0079104
eyfpwt_homoharringtonine_bc1_total_vs_eyfpwt_untreated_bc1_total	GRPEL2	4	0.060994	0.14077	0.221942	302	3	-0.091635	0.69231	0.71899	NA	1545	1	-0.091635
eyfpwt_homoharringtonine_bc1_total_vs_eyfpwt_untreated_bc1_total	TRMT1L	4	0.0034749	0.012503	0.126057	38	3	-0.40909	0.69327	0.7196	NA	1546	1	-0.40909
eyfpwt_homoharringtonine_bc1_total_vs_eyfpwt_untreated_bc1_total	DAZ2	4	0.36324	0.5082	NA	1109	2	-0.0069537	0.69384	0.72003	NA	1547	1	-0.0069537
eyfpwt_homoharringtonine_bc1_total_vs_eyfpwt_untreated_bc1_total	RBMS2	4	0.12266	0.25108	NA	561	2	-0.22588	0.69479	0.72067	NA	1548	1	-0.22588
eyfpwt_homoharringtonine_bc1_total_vs_eyfpwt_untreated_bc1_total	RPL30	4	0.57133	0.64168	NA	1382	1	0.043751	0.69631	0.72165	NA	1549	1	0.043751
eyfpwt_homoharringtonine_bc1_total_vs_eyfpwt_untreated_bc1_total	LCMT2	3	0.35837	0.44697	NA	1093	1	0.044909	0.69645	0.69779	NA	1550	1	0.044909
eyfpwt_homoharringtonine_bc1_total_vs_eyfpwt_untreated_bc1_total	C17ORF85	4	0.13437	0.26306	NA	586	1	-0.076253	0.69688	0.72201	NA	1551	1	-0.076253
eyfpwt_homoharringtonine_bc1_total_vs_eyfpwt_untreated_bc1_total	SFPQ	4	0.22547	0.36026	NA	802	2	-0.14469	0.69745	0.72237	NA	1552	1	-0.14469
eyfpwt_homoharringtonine_bc1_total_vs_eyfpwt_untreated_bc1_total	RBM6	3	0.91017	0.91022	NA	1979	0	0.071238	0.69771	0.69911	NA	1553	1	0.071238
eyfpwt_homoharringtonine_bc1_total_vs_eyfpwt_untreated_bc1_total	HADH	4	0.066082	0.1506	NA	324	2	-0.045885	0.69877	0.72325	NA	1554	1	-0.045885
eyfpwt_homoharringtonine_bc1_total_vs_eyfpwt_untreated_bc1_total	ANK3	4	0.41281	0.56094	NA	1204	1	-0.0013084	0.69972	0.72391	NA	1555	1	-0.0013084
eyfpwt_homoharringtonine_bc1_total_vs_eyfpwt_untreated_bc1_total	MRPL15	4	0.90644	0.90742	NA	1976	0	0.021556	0.70009	0.72414	NA	1556	1	0.021556
eyfpwt_homoharringtonine_bc1_total_vs_eyfpwt_untreated_bc1_total	NSUN4	4	0.25391	0.39073	NA	874	2	-0.091196	0.70084	0.72461	NA	1557	1	-0.091196
eyfpwt_homoharringtonine_bc1_total_vs_eyfpwt_untreated_bc1_total	WARS2	4	0.59279	0.65353000000000006	NA	1407	1	0.030473	0.70103	0.72471	NA	1558	1	0.030473
eyfpwt_homoharringtonine_bc1_total_vs_eyfpwt_untreated_bc1_total	NPM3	4	0.84879	0.84933	NA	1855	0	0.014134	0.70234	0.72563	NA	1559	1	0.014134
eyfpwt_homoharringtonine_bc1_total_vs_eyfpwt_untreated_bc1_total	RBFOX2	4	0.53874	0.62436	NA	1337	1	0.021228	0.70421	0.72691	NA	1560	1	0.021228
eyfpwt_homoharringtonine_bc1_total_vs_eyfpwt_untreated_bc1_total	PIM1	3	0.024672	0.061881	NA	159	2	-0.12265	0.7044	0.70531	NA	1561	1	-0.12265
eyfpwt_homoharringtonine_bc1_total_vs_eyfpwt_untreated_bc1_total	ALYREF	4	0.038123	0.096005	0.20227	211	3	-0.24624	0.70458	0.72722	NA	1562	1	-0.24624
eyfpwt_homoharringtonine_bc1_total_vs_eyfpwt_untreated_bc1_total	PPAN	4	0.74374	0.7534	NA	1644	1	-0.038232	0.70588	0.7281	NA	1563	1	-0.038232
eyfpwt_homoharringtonine_bc1_total_vs_eyfpwt_untreated_bc1_total	HSPA5	3	0.633	0.63906	NA	1454	1	-0.063578	0.70717	0.70809	NA	1564	1	-0.063578
eyfpwt_homoharringtonine_bc1_total_vs_eyfpwt_untreated_bc1_total	DCP1A	4	0.062281	0.1433	NA	307	2	-0.10002	0.70736	0.72902	NA	1565	1	-0.10002
eyfpwt_homoharringtonine_bc1_total_vs_eyfpwt_untreated_bc1_total	CRYAB	4	0.37358	0.51967	NA	1124	1	-0.076325	0.70791	0.72947	NA	1566	1	-0.076325
eyfpwt_homoharringtonine_bc1_total_vs_eyfpwt_untreated_bc1_total	PYM1	4	0.63547	0.6784	NA	1461	1	-0.01185	0.7081	0.72959	NA	1567	1	-0.01185
eyfpwt_homoharringtonine_bc1_total_vs_eyfpwt_untreated_bc1_total	ERN1	4	0.20495	0.33817	NA	763	2	-0.12194	0.70828	0.72973	NA	1568	1	-0.12194
eyfpwt_homoharringtonine_bc1_total_vs_eyfpwt_untreated_bc1_total	LUC7L2	3	0.93376	0.93355	NA	2028	0	0.082886	0.70855	0.70951	NA	1569	1	0.082886
eyfpwt_homoharringtonine_bc1_total_vs_eyfpwt_untreated_bc1_total	TBL2	4	0.40009	0.54782	NA	1174	2	-0.099651	0.70865	0.73006	NA	1570	1	-0.099651
eyfpwt_homoharringtonine_bc1_total_vs_eyfpwt_untreated_bc1_total	PRRC2A	4	0.24482	0.38105	NA	852	2	-0.063802	0.71012	0.73107	NA	1571	1	-0.063802
eyfpwt_homoharringtonine_bc1_total_vs_eyfpwt_untreated_bc1_total	KHDRBS2	4	0.4205	0.56917	NA	1222	2	-0.049006	0.71067	0.73148	NA	1572	1	-0.049006
eyfpwt_homoharringtonine_bc1_total_vs_eyfpwt_untreated_bc1_total	RPL36	4	0.72096	0.73608	NA	1600	1	0.04538	0.71231	0.73263	NA	1573	1	0.04538
eyfpwt_homoharringtonine_bc1_total_vs_eyfpwt_untreated_bc1_total	EZR	4	0.37554	0.52167	NA	1127	1	-0.013422	0.71267	0.73296	NA	1574	1	-0.013422
eyfpwt_homoharringtonine_bc1_total_vs_eyfpwt_untreated_bc1_total	PLA2G1B	4	0.16483	0.29561	NA	670	2	-0.080992	0.7134	0.73346	NA	1575	1	-0.080992
eyfpwt_homoharringtonine_bc1_total_vs_eyfpwt_untreated_bc1_total	GEMIN8	4	0.95172	0.95201	NA	2060	0	0.072222	0.71449	0.7343	NA	1576	1	0.072222
eyfpwt_homoharringtonine_bc1_total_vs_eyfpwt_untreated_bc1_total	CD44	4	0.95606	0.95636	NA	2073	0	0.061607	0.71558	0.73503	NA	1577	1	0.061607
eyfpwt_homoharringtonine_bc1_total_vs_eyfpwt_untreated_bc1_total	RNASE12	4	0.54133	0.62576	NA	1342	1	-0.0079187	0.71666	0.73582	NA	1578	1	-0.0079187
eyfpwt_homoharringtonine_bc1_total_vs_eyfpwt_untreated_bc1_total	RPL23A	4	0.009016	0.030344	NA	77	2	-0.23424	0.71756	0.73637	NA	1579	1	-0.23424
eyfpwt_homoharringtonine_bc1_total_vs_eyfpwt_untreated_bc1_total	PAPOLG	4	0.083756	0.1838	NA	403	1	0.01973	0.71792	0.7366	NA	1580	1	0.01973
eyfpwt_homoharringtonine_bc1_total_vs_eyfpwt_untreated_bc1_total	PDIA3	4	0.061396	0.14153	0.221942	303	3	-0.10554	0.71828	0.73684	NA	1581	1	-0.10554
eyfpwt_homoharringtonine_bc1_total_vs_eyfpwt_untreated_bc1_total	UBC	3	0.68564	0.68654	NA	1544	1	-0.0070844	0.71838	0.71929	NA	1582	1	-0.0070844
eyfpwt_homoharringtonine_bc1_total_vs_eyfpwt_untreated_bc1_total	RWDD4	4	0.90148	0.90246	NA	1962	0	-0.011288	0.71846	0.73697	NA	1583	1	-0.011288
eyfpwt_homoharringtonine_bc1_total_vs_eyfpwt_untreated_bc1_total	EIF1B	4	0.017742	0.053262	NA	126	1	-0.047868	0.71882	0.73723	NA	1584	1	-0.047868
eyfpwt_homoharringtonine_bc1_total_vs_eyfpwt_untreated_bc1_total	CCAR2	4	0.083948	0.18417	NA	406	2	-0.42229	0.71917	0.73749	NA	1585	1	-0.42229
eyfpwt_homoharringtonine_bc1_total_vs_eyfpwt_untreated_bc1_total	XRN1	4	0.76036	0.76651	NA	1674	1	0.052846	0.71953	0.73774	NA	1586	1	0.052846
eyfpwt_homoharringtonine_bc1_total_vs_eyfpwt_untreated_bc1_total	FARS2	4	0.72238	0.73706	NA	1604	1	0.039846	0.7206	0.73854	NA	1587	1	0.039846
eyfpwt_homoharringtonine_bc1_total_vs_eyfpwt_untreated_bc1_total	CXORF23	4	0.11044	0.23256	0.242216	511	3	-0.067368	0.72149	0.73918	NA	1588	1	-0.067368
eyfpwt_homoharringtonine_bc1_total_vs_eyfpwt_untreated_bc1_total	RBMX	4	0.099726	0.2134	NA	462	1	0.11214	0.72203	0.7395	NA	1589	1	0.11214
eyfpwt_homoharringtonine_bc1_total_vs_eyfpwt_untreated_bc1_total	RPS9	4	0.66947	0.69985	NA	1513	1	0.067678	0.7222	0.73961	NA	1590	1	0.067678
eyfpwt_homoharringtonine_bc1_total_vs_eyfpwt_untreated_bc1_total	ADARB1	4	0.28402	0.42343	NA	944	2	-0.11771	0.72291	0.74008	NA	1591	1	-0.11771
eyfpwt_homoharringtonine_bc1_total_vs_eyfpwt_untreated_bc1_total	YBX3	4	0.35114	0.49568	NA	1074	2	-0.13818	0.72415	0.74094	NA	1592	1	-0.13818
eyfpwt_homoharringtonine_bc1_total_vs_eyfpwt_untreated_bc1_total	UBE2I	4	0.16761	0.29845	NA	676	1	0.059744	0.72539	0.74182	NA	1593	1	0.059744
eyfpwt_homoharringtonine_bc1_total_vs_eyfpwt_untreated_bc1_total	DDX5	4	0.25044	0.38717	NA	863	2	-0.058373	0.72574	0.7421	NA	1594	1	-0.058373
eyfpwt_homoharringtonine_bc1_total_vs_eyfpwt_untreated_bc1_total	TST	4	0.50295	0.60675	NA	1300	1	-0.055462	0.72591	0.74223	NA	1595	1	-0.055462
eyfpwt_homoharringtonine_bc1_total_vs_eyfpwt_untreated_bc1_total	ADD1	4	0.24557	0.38178	NA	856	1	0.041229	0.72626	0.74244	NA	1596	1	0.041229
eyfpwt_homoharringtonine_bc1_total_vs_eyfpwt_untreated_bc1_total	ZNF622	4	0.40279	0.5507	NA	1180	1	-0.04753	0.72644	0.74254	NA	1597	1	-0.04753
eyfpwt_homoharringtonine_bc1_total_vs_eyfpwt_untreated_bc1_total	MYEF2	3	0.27558	0.40071	NA	929	1	-0.072369	0.72711	0.7281	NA	1598	0	-0.072369
eyfpwt_homoharringtonine_bc1_total_vs_eyfpwt_untreated_bc1_total	ACIN1	4	0.055878	0.13099	0.216097	286	3	-0.19505	0.72802	0.74368	NA	1599	1	-0.19505
eyfpwt_homoharringtonine_bc1_total_vs_eyfpwt_untreated_bc1_total	METAP2	4	0.33358	0.47621	NA	1041	2	-0.018464	0.72819	0.74379	NA	1600	1	-0.018464
eyfpwt_homoharringtonine_bc1_total_vs_eyfpwt_untreated_bc1_total	SF1	4	0.15048	0.28027	NA	630	2	-0.13337	0.72871	0.74417	NA	1601	1	-0.13337
eyfpwt_homoharringtonine_bc1_total_vs_eyfpwt_untreated_bc1_total	SSR1	4	0.75925	0.76573	NA	1672	1	-0.053609	0.72941	0.74474	NA	1602	1	-0.053609
eyfpwt_homoharringtonine_bc1_total_vs_eyfpwt_untreated_bc1_total	ZC3HAV1L	4	0.41901	0.56764	NA	1218	1	-0.0017087	0.72976	0.74496	NA	1603	1	-0.0017087
eyfpwt_homoharringtonine_bc1_total_vs_eyfpwt_untreated_bc1_total	PLRG1	4	0.14463	0.27393	NA	612	2	-0.18512	0.73011	0.7452	NA	1604	1	-0.18512
eyfpwt_homoharringtonine_bc1_total_vs_eyfpwt_untreated_bc1_total	RBPMS2	4	0.39411	0.54159	NA	1160	2	-0.060644000000000003	0.73045	0.74546	NA	1605	1	-0.060644000000000003
eyfpwt_homoharringtonine_bc1_total_vs_eyfpwt_untreated_bc1_total	ZNF385A	4	0.0085551	0.028917000000000002	NA	73	2	-0.086161	0.73097	0.74591	NA	1606	1	-0.086161
eyfpwt_homoharringtonine_bc1_total_vs_eyfpwt_untreated_bc1_total	ZYX	4	0.0053245	0.018568	NA	52	2	-0.11778	0.73115	0.74606	NA	1607	1	-0.11778
eyfpwt_homoharringtonine_bc1_total_vs_eyfpwt_untreated_bc1_total	C12ORF65	4	0.081775	0.1801	NA	393	2	-0.095027	0.73253	0.74698	NA	1608	1	-0.095027
eyfpwt_homoharringtonine_bc1_total_vs_eyfpwt_untreated_bc1_total	IPO8	4	0.43187	0.57454	NA	1230	1	0.073261	0.73477	0.74855	NA	1609	1	0.073261
eyfpwt_homoharringtonine_bc1_total_vs_eyfpwt_untreated_bc1_total	FMR1	4	0.019703	0.057601	0.168241	138	3	-0.24785	0.73511	0.7488	NA	1610	1	-0.24785
eyfpwt_homoharringtonine_bc1_total_vs_eyfpwt_untreated_bc1_total	H4C8	4	0.16987	0.30093	NA	684	2	-0.095309	0.73545	0.74902	NA	1611	1	-0.095309
eyfpwt_homoharringtonine_bc1_total_vs_eyfpwt_untreated_bc1_total	HELZ2	4	0.8475	0.84805	NA	1850	0	0.011627	0.73699	0.7503	NA	1612	1	0.011627
eyfpwt_homoharringtonine_bc1_total_vs_eyfpwt_untreated_bc1_total	EPB41L2	4	0.35832	0.5032	NA	1092	2	-0.080254	0.73716	0.75043	NA	1613	1	-0.080254
eyfpwt_homoharringtonine_bc1_total_vs_eyfpwt_untreated_bc1_total	AFP	4	0.62999	0.67524	NA	1450	1	0.03359	0.73784	0.7509	NA	1614	1	0.03359
eyfpwt_homoharringtonine_bc1_total_vs_eyfpwt_untreated_bc1_total	DDX43	4	0.28581	0.42545	NA	947	2	-0.043542	0.73818	0.7512	NA	1615	1	-0.043542
eyfpwt_homoharringtonine_bc1_total_vs_eyfpwt_untreated_bc1_total	SRSF9	4	0.71176	0.72926	NA	1585	1	-0.064352	0.73835	0.7513	NA	1616	1	-0.064352
eyfpwt_homoharringtonine_bc1_total_vs_eyfpwt_untreated_bc1_total	ENDOG	4	0.48542	0.59838	NA	1282	1	0.041986	0.73886	0.75169	NA	1617	1	0.041986
eyfpwt_homoharringtonine_bc1_total_vs_eyfpwt_untreated_bc1_total	EIF4E	3	0.18715	0.29374	NA	727	2	-0.21256	0.73893	0.73967	NA	1618	0	-0.21256
eyfpwt_homoharringtonine_bc1_total_vs_eyfpwt_untreated_bc1_total	KHDC1	4	0.063606	0.14581	NA	313	2	-0.07761	0.74021	0.7528	NA	1619	1	-0.07761
eyfpwt_homoharringtonine_bc1_total_vs_eyfpwt_untreated_bc1_total	VARS2	4	0.053431	0.12639	0.215519	275	3	-0.13147	0.74038	0.75293	NA	1620	1	-0.13147
eyfpwt_homoharringtonine_bc1_total_vs_eyfpwt_untreated_bc1_total	EFTUD2	4	0.0061997	0.021331	0.141274	58	3	-0.38028	0.74055	0.75302	NA	1621	1	-0.38028
eyfpwt_homoharringtonine_bc1_total_vs_eyfpwt_untreated_bc1_total	RPL29	4	0.016055	0.049851	NA	118	2	-0.35192	0.74122	0.75353	NA	1622	1	-0.35192
eyfpwt_homoharringtonine_bc1_total_vs_eyfpwt_untreated_bc1_total	PARS2	4	0.38443	0.53136	NA	1144	2	-0.039868	0.74173	0.75391	NA	1623	1	-0.039868
eyfpwt_homoharringtonine_bc1_total_vs_eyfpwt_untreated_bc1_total	PABPC1	3	0.91557	0.91552	NA	1994	0	0.047117	0.74191	0.74249	NA	1624	0	0.047117
eyfpwt_homoharringtonine_bc1_total_vs_eyfpwt_untreated_bc1_total	MTPAP	4	0.028228	0.075695	NA	174	1	0.030413	0.74206	0.75422	NA	1625	1	0.030413
eyfpwt_homoharringtonine_bc1_total_vs_eyfpwt_untreated_bc1_total	PAN2	4	0.020942	0.060319	NA	142	1	-0.047063	0.74357	0.75544	NA	1626	1	-0.047063
eyfpwt_homoharringtonine_bc1_total_vs_eyfpwt_untreated_bc1_total	HSP90AA1	3	0.25625	0.38097	NA	880	2	-0.10621	0.74723	0.74787	NA	1627	0	-0.10621
eyfpwt_homoharringtonine_bc1_total_vs_eyfpwt_untreated_bc1_total	SAFB	4	0.035757	0.091394	0.201169	203	3	-0.19367	0.74772	0.75871	NA	1628	1	-0.19367
eyfpwt_homoharringtonine_bc1_total_vs_eyfpwt_untreated_bc1_total	FAM98C	4	0.82738	0.82788	NA	1808	0	-0.02544	0.74805	0.75899	NA	1629	1	-0.02544
eyfpwt_homoharringtonine_bc1_total_vs_eyfpwt_untreated_bc1_total	TLR7	4	0.069631	0.15713	0.226287	338	3	-0.11342000000000001	0.74838	0.75918	NA	1630	1	-0.11342000000000001
eyfpwt_homoharringtonine_bc1_total_vs_eyfpwt_untreated_bc1_total	ZC3H14	4	0.37228	0.51837	NA	1123	1	0.014507	0.74888	0.75957	NA	1631	1	0.014507
eyfpwt_homoharringtonine_bc1_total_vs_eyfpwt_untreated_bc1_total	DDX25	4	0.7308	0.74323	NA	1618	1	-0.036761	0.74937	0.75994	NA	1632	1	-0.036761
eyfpwt_homoharringtonine_bc1_total_vs_eyfpwt_untreated_bc1_total	APOBEC3C	3	0.55359	0.5756	NA	1351	1	-0.12437	0.74945	0.75008	NA	1633	0	-0.12437
eyfpwt_homoharringtonine_bc1_total_vs_eyfpwt_untreated_bc1_total	BAZ1B	4	0.22853	0.36331	NA	811	1	0.021917	0.7497	0.76019	NA	1634	1	0.021917
eyfpwt_homoharringtonine_bc1_total_vs_eyfpwt_untreated_bc1_total	ELP1	4	0.030243	0.079826	0.193263	182	3	-0.2033	0.75003	0.7604	NA	1635	1	-0.2033
eyfpwt_homoharringtonine_bc1_total_vs_eyfpwt_untreated_bc1_total	HSPA8	4	0.2274	0.36212	NA	809	2	-0.03664	0.75101	0.76116	NA	1636	1	-0.03664
eyfpwt_homoharringtonine_bc1_total_vs_eyfpwt_untreated_bc1_total	TES	4	0.45635	0.585	NA	1256	1	-0.020672	0.75117	0.76127	NA	1637	1	-0.020672
eyfpwt_homoharringtonine_bc1_total_vs_eyfpwt_untreated_bc1_total	SEC31A	4	0.84551	0.84605	NA	1848	0	-0.042611	0.75134	0.76143	NA	1638	1	-0.042611
eyfpwt_homoharringtonine_bc1_total_vs_eyfpwt_untreated_bc1_total	SRRM1	4	0.90342	0.90449	NA	1969	0	-0.0054404	0.75199	0.7619	NA	1639	1	-0.0054404
eyfpwt_homoharringtonine_bc1_total_vs_eyfpwt_untreated_bc1_total	RPF2	4	0.92818	0.92883	NA	2019	0	0.043443	0.75232	0.76212	NA	1640	1	0.043443
eyfpwt_homoharringtonine_bc1_total_vs_eyfpwt_untreated_bc1_total	IDH2	4	0.40318	0.55104	NA	1183	2	-0.015061	0.75378	0.7633	NA	1641	1	-0.015061
eyfpwt_homoharringtonine_bc1_total_vs_eyfpwt_untreated_bc1_total	ALKBH5	4	0.79782	0.79931	NA	1744	1	0.040639	0.75427	0.76368	NA	1642	1	0.040639
eyfpwt_homoharringtonine_bc1_total_vs_eyfpwt_untreated_bc1_total	HDLBP	4	0.68163	0.70818	NA	1535	1	-0.0098702	0.75443	0.76379	NA	1643	1	-0.0098702
eyfpwt_homoharringtonine_bc1_total_vs_eyfpwt_untreated_bc1_total	H1-0	4	0.23904	0.37486	NA	839	2	-0.084125	0.75507	0.76434	NA	1644	1	-0.084125
eyfpwt_homoharringtonine_bc1_total_vs_eyfpwt_untreated_bc1_total	FASTKD2	3	0.23121	0.34947	NA	817	1	-0.038158	0.75521	0.75595	NA	1645	0	-0.038158
eyfpwt_homoharringtonine_bc1_total_vs_eyfpwt_untreated_bc1_total	UBA52	4	0.11802	0.24595	NA	547	1	-0.079313	0.75636	0.76525	NA	1646	1	-0.079313
eyfpwt_homoharringtonine_bc1_total_vs_eyfpwt_untreated_bc1_total	BRF2	4	0.010398	0.03466	NA	91	1	0.051355	0.75669	0.76548	NA	1647	1	0.051355
eyfpwt_homoharringtonine_bc1_total_vs_eyfpwt_untreated_bc1_total	RBM4B	4	0.0098603	0.032993	0.144549	86	3	-0.257	0.75749	0.7661	NA	1648	1	-0.257
eyfpwt_homoharringtonine_bc1_total_vs_eyfpwt_untreated_bc1_total	SHQ1	4	0.19318	0.3257	NA	738	1	-0.022233	0.75781	0.76632	NA	1649	1	-0.022233
eyfpwt_homoharringtonine_bc1_total_vs_eyfpwt_untreated_bc1_total	SMAD4	4	0.9553	0.9556	NA	2072	0	0.0775	0.75829	0.76668	NA	1650	1	0.0775
eyfpwt_homoharringtonine_bc1_total_vs_eyfpwt_untreated_bc1_total	TRDMT1	4	0.02641	0.071778	NA	168	2	-0.080522	0.75876999999999994	0.76706	NA	1651	1	-0.080522
eyfpwt_homoharringtonine_bc1_total_vs_eyfpwt_untreated_bc1_total	LSM4	4	0.45694	0.58527	NA	1257	1	0.017216	0.76084	0.76866	NA	1652	1	0.017216
eyfpwt_homoharringtonine_bc1_total_vs_eyfpwt_untreated_bc1_total	KPNA2	4	0.079204	0.17553	0.228733	379	3	-0.13905	0.76115	0.7689	NA	1653	1	-0.13905
eyfpwt_homoharringtonine_bc1_total_vs_eyfpwt_untreated_bc1_total	SLBP	4	0.45134	0.58273	NA	1251	1	-0.045276	0.76179	0.76941	NA	1654	1	-0.045276
eyfpwt_homoharringtonine_bc1_total_vs_eyfpwt_untreated_bc1_total	CSDC2	4	0.0010508	0.0040831	0.126057	9	3	-0.25	0.76195	0.76957	NA	1655	1	-0.25
eyfpwt_homoharringtonine_bc1_total_vs_eyfpwt_untreated_bc1_total	PHB1	4	0.44927	0.58195	NA	1249	1	0.023479	0.76258	0.77011	NA	1656	1	0.023479
eyfpwt_homoharringtonine_bc1_total_vs_eyfpwt_untreated_bc1_total	PLEC	4	0.022272	0.063258	NA	147	2	-0.22071	0.76289	0.77035	NA	1657	1	-0.22071
eyfpwt_homoharringtonine_bc1_total_vs_eyfpwt_untreated_bc1_total	TUBA1B	4	0.51922	0.61481	NA	1321	1	-0.035938	0.76305	0.77046	NA	1658	1	-0.035938
eyfpwt_homoharringtonine_bc1_total_vs_eyfpwt_untreated_bc1_total	RBPMS	4	0.0069089	0.023645	NA	61	2	-0.12748	0.76352	0.77083	NA	1659	1	-0.12748
eyfpwt_homoharringtonine_bc1_total_vs_eyfpwt_untreated_bc1_total	MTCL1	4	0.30212	0.44311	NA	981	1	-0.11707	0.76368	0.77094	NA	1660	1	-0.11707
eyfpwt_homoharringtonine_bc1_total_vs_eyfpwt_untreated_bc1_total	PAFAH1B3	4	0.11313	0.2373	0.242749	524	3	-0.13525	0.76415	0.77126	NA	1661	1	-0.13525
eyfpwt_homoharringtonine_bc1_total_vs_eyfpwt_untreated_bc1_total	BRCA1	3	0.1745	0.27722	NA	691	2	-0.14476	0.76422	0.76506	NA	1662	0	-0.14476
eyfpwt_homoharringtonine_bc1_total_vs_eyfpwt_untreated_bc1_total	DDX39B	4	0.62357	0.67115	NA	1439	1	0.03847	0.76541	0.77227	NA	1663	1	0.03847
eyfpwt_homoharringtonine_bc1_total_vs_eyfpwt_untreated_bc1_total	PURA	4	0.56217	0.63673	NA	1363	1	-0.056246	0.76619	0.7729	NA	1664	1	-0.056246
eyfpwt_homoharringtonine_bc1_total_vs_eyfpwt_untreated_bc1_total	ALKBH8	4	0.13738	0.26621	NA	599	2	-0.016486	0.76697	0.77362	NA	1665	1	-0.016486
eyfpwt_homoharringtonine_bc1_total_vs_eyfpwt_untreated_bc1_total	PUS7	4	0.26565	0.40368	NA	903	1	0.082614	0.76743	0.77393	NA	1666	1	0.082614
eyfpwt_homoharringtonine_bc1_total_vs_eyfpwt_untreated_bc1_total	RBMY1F	4	0.045661	0.11115	0.21303	241	3	-0.1675	0.76774	0.77418	NA	1667	1	-0.1675
eyfpwt_homoharringtonine_bc1_total_vs_eyfpwt_untreated_bc1_total	DND1	4	0.93518	0.93579	NA	2032	0	0.1117	0.76867	0.77487	NA	1668	1	0.1117
eyfpwt_homoharringtonine_bc1_total_vs_eyfpwt_untreated_bc1_total	MAPT	4	0.23841	0.37418	NA	837	1	-0.0071048	0.76914	0.77526	NA	1669	1	-0.0071048
eyfpwt_homoharringtonine_bc1_total_vs_eyfpwt_untreated_bc1_total	C15ORF52	4	0.24105	0.37715	NA	843	2	-0.075126	0.76929	0.77536	NA	1670	1	-0.075126
eyfpwt_homoharringtonine_bc1_total_vs_eyfpwt_untreated_bc1_total	RC3H1	4	0.095257	0.20511	0.235882	453	3	-0.18491	0.76991	0.77588	NA	1671	1	-0.18491
eyfpwt_homoharringtonine_bc1_total_vs_eyfpwt_untreated_bc1_total	ELAVL2	4	0.48174	0.5967	NA	1279	1	-0.098103	0.77114	0.77702	NA	1672	1	-0.098103
eyfpwt_homoharringtonine_bc1_total_vs_eyfpwt_untreated_bc1_total	NOVA2	3	0.34979	0.44171	NA	1072	1	0.0070683	0.77119	0.77192	NA	1673	0	0.0070683
eyfpwt_homoharringtonine_bc1_total_vs_eyfpwt_untreated_bc1_total	FAM32A	4	0.1214	0.24969	NA	556	2	-0.021388	0.77129	0.77718	NA	1674	1	-0.021388
eyfpwt_homoharringtonine_bc1_total_vs_eyfpwt_untreated_bc1_total	YBX2	4	0.63481	0.67797	NA	1459	1	0.026005	0.77145	0.77731	NA	1675	1	0.026005
eyfpwt_homoharringtonine_bc1_total_vs_eyfpwt_untreated_bc1_total	LSM1	4	0.017284	0.052361	NA	124	1	0.043237	0.7716	0.77747	NA	1676	1	0.043237
eyfpwt_homoharringtonine_bc1_total_vs_eyfpwt_untreated_bc1_total	BTF3	4	0.39679	0.54434	NA	1166	2	-0.050884	0.77221	0.77799	NA	1677	1	-0.050884
eyfpwt_homoharringtonine_bc1_total_vs_eyfpwt_untreated_bc1_total	C1ORF204	4	0.68496	0.71038	NA	1540	1	0.021488	0.77236	0.77812	NA	1678	1	0.021488
eyfpwt_homoharringtonine_bc1_total_vs_eyfpwt_untreated_bc1_total	FAM50A	4	0.88659	0.88749	NA	1935	0	-2.9467e-4	0.77252	0.77825	NA	1679	1	-2.9467e-4
eyfpwt_homoharringtonine_bc1_total_vs_eyfpwt_untreated_bc1_total	DQX1	4	0.65529	0.6905	NA	1491	1	-0.076881	0.77282	0.77851	NA	1680	1	-0.076881
eyfpwt_homoharringtonine_bc1_total_vs_eyfpwt_untreated_bc1_total	LGALS2	4	0.66295	0.69562	NA	1502	1	-5.8775e-4	0.77389	0.77935	NA	1681	1	-5.8775e-4
eyfpwt_homoharringtonine_bc1_total_vs_eyfpwt_untreated_bc1_total	MKRN3	4	0.19943	0.33227	NA	750	2	-0.16508	0.77435	0.77972	NA	1682	1	-0.16508
eyfpwt_homoharringtonine_bc1_total_vs_eyfpwt_untreated_bc1_total	NAT10	4	0.57379	0.6429	NA	1386	1	0.08449	0.7745	0.77984	NA	1683	1	0.08449
eyfpwt_homoharringtonine_bc1_total_vs_eyfpwt_untreated_bc1_total	KHDRBS3	4	0.63503	0.6781	NA	1460	1	-0.082903	0.7748	0.78007	NA	1684	1	-0.082903
eyfpwt_homoharringtonine_bc1_total_vs_eyfpwt_untreated_bc1_total	RSRC1	4	0.015302	0.048271	0.16172	114	3	-0.33555	0.77495	0.78016	NA	1685	1	-0.33555
eyfpwt_homoharringtonine_bc1_total_vs_eyfpwt_untreated_bc1_total	EIF5	4	0.23576	0.37116	NA	830	1	0.10579	0.77571	0.78082	NA	1686	1	0.10579
eyfpwt_homoharringtonine_bc1_total_vs_eyfpwt_untreated_bc1_total	PABPC1L2A	4	0.044472	0.10875	NA	236	2	-0.12209	0.77616	0.78116	NA	1687	1	-0.12209
eyfpwt_homoharringtonine_bc1_total_vs_eyfpwt_untreated_bc1_total	SARS2	4	0.32646	0.46865	NA	1021	2	-0.075554	0.77707	0.78187	NA	1688	1	-0.075554
eyfpwt_homoharringtonine_bc1_total_vs_eyfpwt_untreated_bc1_total	DIO1	4	0.0052701	0.018378	0.137493	50	3	-0.29712	0.77782	0.78257	NA	1689	1	-0.29712
eyfpwt_homoharringtonine_bc1_total_vs_eyfpwt_untreated_bc1_total	CDK11B	4	0.81736	0.81825	NA	1784	0	-0.11845	0.77797	0.7827	NA	1690	1	-0.11845
eyfpwt_homoharringtonine_bc1_total_vs_eyfpwt_untreated_bc1_total	H1-3	4	0.15378	0.284	NA	639	2	-0.11728	0.77842	0.78306	NA	1691	1	-0.11728
eyfpwt_homoharringtonine_bc1_total_vs_eyfpwt_untreated_bc1_total	H4C1	4	0.31612	0.45781	NA	1000	2	-0.048876	0.77872	0.78329	NA	1692	1	-0.048876
eyfpwt_homoharringtonine_bc1_total_vs_eyfpwt_untreated_bc1_total	RDM1	4	0.27292	0.41152	NA	924	2	-0.37108	0.77902	0.78351	NA	1693	1	-0.37108
eyfpwt_homoharringtonine_bc1_total_vs_eyfpwt_untreated_bc1_total	TOP2A	4	0.70902	0.72725	NA	1579	1	-0.0082857	0.77932	0.78372	NA	1694	1	-0.0082857
eyfpwt_homoharringtonine_bc1_total_vs_eyfpwt_untreated_bc1_total	RBM33	4	0.0091275	0.030674	0.144549	78	3	-0.17841	0.78021	0.78443	NA	1695	1	-0.17841
eyfpwt_homoharringtonine_bc1_total_vs_eyfpwt_untreated_bc1_total	LUC7L	4	0.080655	0.17804	0.228733	387	3	-0.091128	0.78081	0.78488	NA	1696	1	-0.091128
eyfpwt_homoharringtonine_bc1_total_vs_eyfpwt_untreated_bc1_total	SLIRP	4	0.26564	0.40366	NA	902	2	-0.10274	0.7814	0.78531	NA	1697	1	-0.10274
eyfpwt_homoharringtonine_bc1_total_vs_eyfpwt_untreated_bc1_total	YAP1	4	0.9353	0.93587	NA	2034	0	0.0047805	0.78199	0.78578	NA	1698	1	0.0047805
eyfpwt_homoharringtonine_bc1_total_vs_eyfpwt_untreated_bc1_total	OGN	4	0.07585	0.16918	0.228733	363	3	-0.19296	0.78229	0.78607	NA	1699	1	-0.19296
eyfpwt_homoharringtonine_bc1_total_vs_eyfpwt_untreated_bc1_total	FBRSL1	4	0.02815	0.075541	0.187361	173	3	-0.21172	0.78258	0.78628	NA	1700	1	-0.21172
eyfpwt_homoharringtonine_bc1_total_vs_eyfpwt_untreated_bc1_total	SMAD6	4	0.35107	0.49559	NA	1073	1	-0.036355	0.78303	0.78668	NA	1701	1	-0.036355
eyfpwt_homoharringtonine_bc1_total_vs_eyfpwt_untreated_bc1_total	RBM12B	4	0.73063	0.74311	NA	1617	1	-0.1271	0.78317	0.78683	NA	1702	1	-0.1271
eyfpwt_homoharringtonine_bc1_total_vs_eyfpwt_untreated_bc1_total	TUFM	4	0.11491	0.24054	0.242749	534	3	-0.10859	0.78376	0.78742	NA	1703	1	-0.10859
eyfpwt_homoharringtonine_bc1_total_vs_eyfpwt_untreated_bc1_total	MRPS16	4	0.97628	0.97622	NA	2130	0	0.09176	0.78464	0.78821	NA	1704	1	0.09176
eyfpwt_homoharringtonine_bc1_total_vs_eyfpwt_untreated_bc1_total	SAP30BP	4	0.079839	0.17667	NA	383	2	-0.096064	0.78479	0.78835	NA	1705	1	-0.096064
eyfpwt_homoharringtonine_bc1_total_vs_eyfpwt_untreated_bc1_total	EIF3M	4	0.25677	0.39393	NA	883	1	-0.019642	0.78494	0.78849	NA	1706	1	-0.019642
eyfpwt_homoharringtonine_bc1_total_vs_eyfpwt_untreated_bc1_total	MRM1	4	0.17727	0.30875	NA	702	2	-0.027682	0.78523	0.78868	NA	1707	1	-0.027682
eyfpwt_homoharringtonine_bc1_total_vs_eyfpwt_untreated_bc1_total	PTRHD1	4	0.32768	0.46984	NA	1026	2	-0.020937	0.78582	0.78923	NA	1708	1	-0.020937
eyfpwt_homoharringtonine_bc1_total_vs_eyfpwt_untreated_bc1_total	GOLGA4	4	0.8507	0.8512	NA	1860	0	0.083009	0.78684	0.79013	NA	1709	1	0.083009
eyfpwt_homoharringtonine_bc1_total_vs_eyfpwt_untreated_bc1_total	FADS2	4	0.58589	0.64951	NA	1399	1	-0.015837	0.78727	0.7905	NA	1710	1	-0.015837
eyfpwt_homoharringtonine_bc1_total_vs_eyfpwt_untreated_bc1_total	NUTF2	4	0.62602	0.6726	NA	1443	1	0.041827	0.78771	0.79089	NA	1711	1	0.041827
eyfpwt_homoharringtonine_bc1_total_vs_eyfpwt_untreated_bc1_total	PPIA	4	0.39617	0.54367	NA	1165	2	-0.046367	0.788	0.79115	NA	1712	1	-0.046367
eyfpwt_homoharringtonine_bc1_total_vs_eyfpwt_untreated_bc1_total	DHX40	4	0.047082	0.11381	0.213516	248	3	-0.16231	0.78829	0.79133	NA	1713	1	-0.16231
eyfpwt_homoharringtonine_bc1_total_vs_eyfpwt_untreated_bc1_total	RPA1	4	0.068962	0.15587	0.226287	336	3	-0.32188	0.78858	0.79156	NA	1714	1	-0.32188
eyfpwt_homoharringtonine_bc1_total_vs_eyfpwt_untreated_bc1_total	ANKRD17	4	0.40906	0.55722	NA	1199	1	-0.0056484	0.78959	0.79253	NA	1715	1	-0.0056484
eyfpwt_homoharringtonine_bc1_total_vs_eyfpwt_untreated_bc1_total	PSMA2	4	0.15582	0.28617	NA	646	2	-0.54298	0.78973	0.79271	NA	1716	1	-0.54298
eyfpwt_homoharringtonine_bc1_total_vs_eyfpwt_untreated_bc1_total	HOOK1	4	0.69726	0.71887	NA	1560	1	-0.0038857	0.79031	0.79325	NA	1717	1	-0.0038857
eyfpwt_homoharringtonine_bc1_total_vs_eyfpwt_untreated_bc1_total	C4BPA	4	0.8817	0.88249	NA	1921	0	0.017401	0.7906	0.79351	NA	1718	1	0.017401
eyfpwt_homoharringtonine_bc1_total_vs_eyfpwt_untreated_bc1_total	EIF1AY	4	0.95952	0.95972	NA	2083	0	0.061199	0.79088	0.79378	NA	1719	1	0.061199
eyfpwt_homoharringtonine_bc1_total_vs_eyfpwt_untreated_bc1_total	FAM120A	4	0.72819	0.74127	NA	1614	1	0.032247	0.79103	0.79392	NA	1720	1	0.032247
eyfpwt_homoharringtonine_bc1_total_vs_eyfpwt_untreated_bc1_total	GANAB	4	0.28143	0.42059	NA	938	2	-0.046618	0.7916	0.7944	NA	1721	1	-0.046618
eyfpwt_homoharringtonine_bc1_total_vs_eyfpwt_untreated_bc1_total	DDX46	3	0.21651	0.33066	NA	785	1	-0.055462	0.79164	0.79238	NA	1722	0	-0.055462
eyfpwt_homoharringtonine_bc1_total_vs_eyfpwt_untreated_bc1_total	NOP58	4	0.35709	0.50195	NA	1087	1	-0.065962	0.79188	0.79469	NA	1723	1	-0.065962
eyfpwt_homoharringtonine_bc1_total_vs_eyfpwt_untreated_bc1_total	MFAP1	4	0.062723	0.14411	NA	310	2	-0.29554	0.79246	0.79514	NA	1724	1	-0.29554
eyfpwt_homoharringtonine_bc1_total_vs_eyfpwt_untreated_bc1_total	PSMD6	4	0.10685	0.22607	NA	494	2	-0.20426	0.79331	0.79589	NA	1725	1	-0.20426
eyfpwt_homoharringtonine_bc1_total_vs_eyfpwt_untreated_bc1_total	CNOT10	4	0.10073	0.21513	0.241127	466	3	-0.24036	0.79388	0.79643	NA	1726	1	-0.24036
eyfpwt_homoharringtonine_bc1_total_vs_eyfpwt_untreated_bc1_total	ZNFX1	4	0.80199	0.80336	NA	1750	1	-0.067716	0.79501	0.79744	NA	1727	1	-0.067716
eyfpwt_homoharringtonine_bc1_total_vs_eyfpwt_untreated_bc1_total	THUMPD2	4	0.51573	0.6131	NA	1315	1	0.0076491	0.79515	0.79755	NA	1728	1	0.0076491
eyfpwt_homoharringtonine_bc1_total_vs_eyfpwt_untreated_bc1_total	ZC3H12D	4	0.15607	0.28651	NA	647	2	-0.12867	0.79529	0.79764	NA	1729	1	-0.12867
eyfpwt_homoharringtonine_bc1_total_vs_eyfpwt_untreated_bc1_total	RTF1	4	0.48935	0.60005	NA	1286	1	0.014319	0.79558	0.79786	NA	1730	1	0.014319
eyfpwt_homoharringtonine_bc1_total_vs_eyfpwt_untreated_bc1_total	GLRX3	4	0.035076	0.090022	0.200371	202	3	-0.1439	0.7967	0.79888	NA	1731	1	-0.1439
eyfpwt_homoharringtonine_bc1_total_vs_eyfpwt_untreated_bc1_total	LARP1	4	0.096141	0.20672	NA	455	2	-0.057745	0.79726	0.79936	NA	1732	1	-0.057745
eyfpwt_homoharringtonine_bc1_total_vs_eyfpwt_untreated_bc1_total	DNMT3B	4	0.3214	0.46347	NA	1012	1	-0.047679	0.79838	0.80037	NA	1733	1	-0.047679
eyfpwt_homoharringtonine_bc1_total_vs_eyfpwt_untreated_bc1_total	MRPL51	4	0.35955	0.50443	NA	1099	2	-0.061969	0.79894	0.8009	NA	1734	1	-0.061969
eyfpwt_homoharringtonine_bc1_total_vs_eyfpwt_untreated_bc1_total	HRH1	4	0.01591	0.049562	NA	117	2	-0.20536	0.79908	0.80101	NA	1735	1	-0.20536
eyfpwt_homoharringtonine_bc1_total_vs_eyfpwt_untreated_bc1_total	ZFC3H1	4	0.047039	0.11373	NA	247	2	-0.14083	0.79936	0.80131	NA	1736	1	-0.14083
eyfpwt_homoharringtonine_bc1_total_vs_eyfpwt_untreated_bc1_total	EDC3	4	0.80798	0.80883	NA	1761	1	-0.0039855	0.7995	0.80142	NA	1737	1	-0.0039855
eyfpwt_homoharringtonine_bc1_total_vs_eyfpwt_untreated_bc1_total	PPIH	4	0.11337	0.23777	NA	526	2	-0.030826	0.80005	0.80187	NA	1738	1	-0.030826
eyfpwt_homoharringtonine_bc1_total_vs_eyfpwt_untreated_bc1_total	BCDIN3D	4	0.58445	0.64885	NA	1398	1	-0.010621	0.80047	0.8023	NA	1739	1	-0.010621
eyfpwt_homoharringtonine_bc1_total_vs_eyfpwt_untreated_bc1_total	ADAD1	4	0.26417	0.402	NA	897	1	-0.0085883	0.80061	0.80247	NA	1740	1	-0.0085883
eyfpwt_homoharringtonine_bc1_total_vs_eyfpwt_untreated_bc1_total	NXF1	4	0.25879	0.39623	NA	886	2	-0.20059	0.8013	0.80314	NA	1741	1	-0.20059
eyfpwt_homoharringtonine_bc1_total_vs_eyfpwt_untreated_bc1_total	INTS9	4	0.5701	0.6411	NA	1380	1	0.083579	0.80171	0.80355	NA	1742	1	0.083579
eyfpwt_homoharringtonine_bc1_total_vs_eyfpwt_untreated_bc1_total	CLTC	4	0.38546	0.53248	NA	1147	2	-0.071848	0.80226	0.80404	NA	1743	1	-0.071848
eyfpwt_homoharringtonine_bc1_total_vs_eyfpwt_untreated_bc1_total	MPST	4	0.53952	0.62476	NA	1339	1	0.0031945	0.80405	0.80561	NA	1744	1	0.0031945
eyfpwt_homoharringtonine_bc1_total_vs_eyfpwt_untreated_bc1_total	S100A9	4	0.088958	0.19376	NA	426	1	-0.0063427	0.80527	0.80672	NA	1745	1	-0.0063427
eyfpwt_homoharringtonine_bc1_total_vs_eyfpwt_untreated_bc1_total	ATP5F1A	4	0.17727	0.30875	NA	701	2	-0.10312	0.80541	0.80682	NA	1746	1	-0.10312
eyfpwt_homoharringtonine_bc1_total_vs_eyfpwt_untreated_bc1_total	XIRP1	4	0.36263	0.50765	NA	1106	2	-0.058992	0.8069	0.80812	NA	1747	1	-0.058992
eyfpwt_homoharringtonine_bc1_total_vs_eyfpwt_untreated_bc1_total	SNRNP27	4	0.069867	0.15761	0.226287	340	3	-0.11523	0.80703	0.80824	NA	1748	1	-0.11523
eyfpwt_homoharringtonine_bc1_total_vs_eyfpwt_untreated_bc1_total	NOP14	4	0.841	0.84145	NA	1840	0	0.049135	0.80744	0.8086	NA	1749	1	0.049135
eyfpwt_homoharringtonine_bc1_total_vs_eyfpwt_untreated_bc1_total	HNRNPA0	4	0.29719	0.43758	NA	970	2	-0.053275	0.80784	0.80895	NA	1750	1	-0.053275
eyfpwt_homoharringtonine_bc1_total_vs_eyfpwt_untreated_bc1_total	MRPS18B	4	0.14102	0.27008	NA	607	1	0.011907	0.80798	0.80909	NA	1751	1	0.011907
eyfpwt_homoharringtonine_bc1_total_vs_eyfpwt_untreated_bc1_total	PCF11	4	0.66274	0.69546	NA	1501	1	-0.020331	0.80865	0.8098	NA	1752	1	-0.020331
eyfpwt_homoharringtonine_bc1_total_vs_eyfpwt_untreated_bc1_total	DIS3L2	4	0.014075	0.045571	0.157221	111	3	-0.11467	0.81012	0.81138	NA	1753	1	-0.11467
eyfpwt_homoharringtonine_bc1_total_vs_eyfpwt_untreated_bc1_total	DNAJC1	4	0.3346	0.47742	NA	1045	2	-0.12394	0.81079	0.81196	NA	1754	1	-0.12394
eyfpwt_homoharringtonine_bc1_total_vs_eyfpwt_untreated_bc1_total	SUPT4H1	4	0.55589	0.63328	NA	1353	1	0.09141	0.81092	0.81206	NA	1755	1	0.09141
eyfpwt_homoharringtonine_bc1_total_vs_eyfpwt_untreated_bc1_total	HAS1	4	0.1178	0.24561	NA	546	2	-0.078033	0.81132	0.81245	NA	1756	1	-0.078033
eyfpwt_homoharringtonine_bc1_total_vs_eyfpwt_untreated_bc1_total	NXF3	4	0.3007	0.44149	NA	977	2	-0.018173	0.81172	0.8129	NA	1757	1	-0.018173
eyfpwt_homoharringtonine_bc1_total_vs_eyfpwt_untreated_bc1_total	FLNB	4	0.40565	0.55359	NA	1189	2	-0.12443	0.81225	0.81347	NA	1758	1	-0.12443
eyfpwt_homoharringtonine_bc1_total_vs_eyfpwt_untreated_bc1_total	TCERG1	4	0.33256	0.47513	NA	1039	2	-0.1037	0.81264	0.81386	NA	1759	1	-0.1037
eyfpwt_homoharringtonine_bc1_total_vs_eyfpwt_untreated_bc1_total	POP1	4	0.21739	0.35176	NA	788	1	0.019375	0.81278	0.81397	NA	1760	1	0.019375
eyfpwt_homoharringtonine_bc1_total_vs_eyfpwt_untreated_bc1_total	RPUSD2	4	0.76352	0.76925	NA	1678	1	0.0065943	0.81317	0.81431	NA	1761	1	0.0065943
eyfpwt_homoharringtonine_bc1_total_vs_eyfpwt_untreated_bc1_total	CNOT6L	4	0.033665	0.087023	0.197313	195	3	-0.17655	0.8133	0.81444	NA	1762	1	-0.17655
eyfpwt_homoharringtonine_bc1_total_vs_eyfpwt_untreated_bc1_total	RNGTT	4	0.048847	0.11728	0.213516	253	3	-0.24347	0.81357	0.81471	NA	1763	1	-0.24347
eyfpwt_homoharringtonine_bc1_total_vs_eyfpwt_untreated_bc1_total	RSL24D1	4	0.051625	0.12283	NA	266	2	-0.18851	0.8137	0.81487	NA	1764	1	-0.18851
eyfpwt_homoharringtonine_bc1_total_vs_eyfpwt_untreated_bc1_total	MBNL2	4	0.94894	0.94944	NA	2055	0	0.045887	0.81383	0.815	NA	1765	1	0.045887
eyfpwt_homoharringtonine_bc1_total_vs_eyfpwt_untreated_bc1_total	FARSA	4	0.24231	0.37845	NA	846	2	-0.06833	0.81488	0.81602	NA	1766	1	-0.06833
eyfpwt_homoharringtonine_bc1_total_vs_eyfpwt_untreated_bc1_total	ERI3	4	0.0085526	0.028917000000000002	0.144549	72	3	-0.17879	0.81501	0.81616	NA	1767	1	-0.17879
eyfpwt_homoharringtonine_bc1_total_vs_eyfpwt_untreated_bc1_total	INTS6L	4	0.7439	0.7535	NA	1645	1	-0.10184	0.81514	0.81626	NA	1768	1	-0.10184
eyfpwt_homoharringtonine_bc1_total_vs_eyfpwt_untreated_bc1_total	CLNS1A	4	0.083321	0.183	NA	400	1	0.11283	0.81553	0.8166	NA	1769	1	0.11283
eyfpwt_homoharringtonine_bc1_total_vs_eyfpwt_untreated_bc1_total	DUS2	4	0.26113	0.39871	NA	894	2	-0.083442	0.81645	0.81748	NA	1770	1	-0.083442
eyfpwt_homoharringtonine_bc1_total_vs_eyfpwt_untreated_bc1_total	TDRKH	4	0.61184	0.66441	NA	1432	1	-0.024569	0.81761	0.81855	NA	1771	1	-0.024569
eyfpwt_homoharringtonine_bc1_total_vs_eyfpwt_untreated_bc1_total	FASTK	4	0.78273	0.78543	NA	1714	1	0.034944	0.81787	0.8188	NA	1772	1	0.034944
eyfpwt_homoharringtonine_bc1_total_vs_eyfpwt_untreated_bc1_total	ROCK2	4	0.37129	0.51726	NA	1122	2	-0.033459	0.818	0.81897	NA	1773	1	-0.033459
eyfpwt_homoharringtonine_bc1_total_vs_eyfpwt_untreated_bc1_total	SRRT	4	0.067138	0.15258	0.226287	330	3	-0.22856	0.81813	0.8191	NA	1774	1	-0.22856
eyfpwt_homoharringtonine_bc1_total_vs_eyfpwt_untreated_bc1_total	CALR	4	0.16639	0.29721	NA	672	2	-0.060947	0.81826	0.81923	NA	1775	1	-0.060947
eyfpwt_homoharringtonine_bc1_total_vs_eyfpwt_untreated_bc1_total	DDX50	4	0.72203	0.73681	NA	1602	1	0.0091099	0.81839	0.81931	NA	1776	1	0.0091099
eyfpwt_homoharringtonine_bc1_total_vs_eyfpwt_untreated_bc1_total	LIN28A	4	0.032829	0.085319999999999993	0.196236	194	3	-0.18967	0.81852	0.8194	NA	1777	1	-0.18967
eyfpwt_homoharringtonine_bc1_total_vs_eyfpwt_untreated_bc1_total	NOS2	4	0.39423	0.54169	NA	1161	1	0.0073377	0.81891	0.81976	NA	1778	1	0.0073377
eyfpwt_homoharringtonine_bc1_total_vs_eyfpwt_untreated_bc1_total	NUSAP1	4	0.86642	0.8671	NA	1889	0	0.10519	0.81903	0.81986	NA	1779	1	0.10519
eyfpwt_homoharringtonine_bc1_total_vs_eyfpwt_untreated_bc1_total	RPLP2	4	0.10567	0.22386	0.241127	488	3	-0.24801	0.81942	0.82027	NA	1780	1	-0.24801
eyfpwt_homoharringtonine_bc1_total_vs_eyfpwt_untreated_bc1_total	LLPH	4	0.094597	0.20397	0.235882	450	3	-0.19022	0.82109	0.82188	NA	1781	0	-0.19022
eyfpwt_homoharringtonine_bc1_total_vs_eyfpwt_untreated_bc1_total	SEC23IP	4	0.045816	0.11149	NA	242	2	-0.10365	0.82121	0.82202	NA	1782	0	-0.10365
eyfpwt_homoharringtonine_bc1_total_vs_eyfpwt_untreated_bc1_total	MRPL22	4	0.032729	0.085098	0.196236	193	3	-0.14821	0.82147	0.82226	NA	1783	0	-0.14821
eyfpwt_homoharringtonine_bc1_total_vs_eyfpwt_untreated_bc1_total	RBM41	3	0.10968	0.19248	NA	509	1	0.030063	0.82162	0.82178	NA	1784	0	0.030063
eyfpwt_homoharringtonine_bc1_total_vs_eyfpwt_untreated_bc1_total	CNOT7	4	0.80047	0.80182	NA	1746	1	-0.088971	0.82223	0.82288	NA	1785	0	-0.088971
eyfpwt_homoharringtonine_bc1_total_vs_eyfpwt_untreated_bc1_total	GTPBP1	4	0.15828	0.28892	NA	652	2	-0.068981	0.82312	0.82379	NA	1786	0	-0.068981
eyfpwt_homoharringtonine_bc1_total_vs_eyfpwt_untreated_bc1_total	AFF1	4	0.13728	0.26611	NA	598	1	-0.025316	0.82337	0.824	NA	1787	0	-0.025316
eyfpwt_homoharringtonine_bc1_total_vs_eyfpwt_untreated_bc1_total	WDR4	4	0.56267	0.63702	NA	1364	1	-4.7614e-4	0.82362	0.82427	NA	1788	0	-4.7614e-4
eyfpwt_homoharringtonine_bc1_total_vs_eyfpwt_untreated_bc1_total	CSNK1E	4	0.064489	0.14761	NA	319	1	-0.0059527	0.82388	0.82452	NA	1789	0	-0.0059527
eyfpwt_homoharringtonine_bc1_total_vs_eyfpwt_untreated_bc1_total	RRM1	4	0.036375	0.092567	0.201169	205	3	-0.26047	0.82438	0.82497	NA	1790	0	-0.26047
eyfpwt_homoharringtonine_bc1_total_vs_eyfpwt_untreated_bc1_total	TOE1	4	0.20846	0.3419	NA	774	2	-0.030898	0.82532	0.82589	NA	1791	0	-0.030898
eyfpwt_homoharringtonine_bc1_total_vs_eyfpwt_untreated_bc1_total	RPS17	4	0.13494	0.26364	NA	588	2	-0.13597	0.82532	0.82589	NA	1792	0	-0.13597
eyfpwt_homoharringtonine_bc1_total_vs_eyfpwt_untreated_bc1_total	CNDP2	4	0.49549	0.60307	NA	1293	1	0.028785	0.82576	0.8263	NA	1793	0	0.028785
eyfpwt_homoharringtonine_bc1_total_vs_eyfpwt_untreated_bc1_total	BRF1	4	0.78538	0.78786	NA	1723	1	0.031416	0.82701	0.82752	NA	1794	0	0.031416
eyfpwt_homoharringtonine_bc1_total_vs_eyfpwt_untreated_bc1_total	EIF2B4	4	0.15214	0.28222	NA	635	2	-0.087605	0.82813	0.82859	NA	1795	0	-0.087605
eyfpwt_homoharringtonine_bc1_total_vs_eyfpwt_untreated_bc1_total	SCAF1	4	0.13146	0.26017	NA	581	2	-0.085619	0.82874	0.82918	NA	1796	0	-0.085619
eyfpwt_homoharringtonine_bc1_total_vs_eyfpwt_untreated_bc1_total	CPEB4	4	0.1835	0.31536	NA	717	2	-0.046129	0.82924	0.82967	NA	1797	0	-0.046129
eyfpwt_homoharringtonine_bc1_total_vs_eyfpwt_untreated_bc1_total	RPL21	4	0.0014038	0.005297	0.126057	14	3	-0.3119	0.82973	0.83018	NA	1798	0	-0.3119
eyfpwt_homoharringtonine_bc1_total_vs_eyfpwt_untreated_bc1_total	MIF4GD	4	0.29179	0.43173	NA	958	1	0.031398	0.83022	0.83068	NA	1799	0	0.031398
eyfpwt_homoharringtonine_bc1_total_vs_eyfpwt_untreated_bc1_total	PELO	4	0.69953	0.72047	NA	1567	1	-0.0018215	0.8312	0.83162	NA	1800	0	-0.0018215
eyfpwt_homoharringtonine_bc1_total_vs_eyfpwt_untreated_bc1_total	RFC4	4	0.66845	0.69919	NA	1511	1	-0.027869	0.83145	0.83192	NA	1801	0	-0.027869
eyfpwt_homoharringtonine_bc1_total_vs_eyfpwt_untreated_bc1_total	MRPL13	4	0.78303	0.78568	NA	1715	1	-0.0093109	0.83169	0.83215	NA	1802	0	-0.0093109
eyfpwt_homoharringtonine_bc1_total_vs_eyfpwt_untreated_bc1_total	CMTR1	4	0.0010758	0.0041873	NA	11	2	-0.14156	0.83339	0.83392	NA	1803	0	-0.14156
eyfpwt_homoharringtonine_bc1_total_vs_eyfpwt_untreated_bc1_total	NFX1	4	0.041372	0.10231	0.206122	226	3	-0.23085	0.83363	0.83414	NA	1804	0	-0.23085
eyfpwt_homoharringtonine_bc1_total_vs_eyfpwt_untreated_bc1_total	PDAP1	4	0.80985	0.81093	NA	1766	1	-0.011777	0.83375	0.83427	NA	1805	0	-0.011777
eyfpwt_homoharringtonine_bc1_total_vs_eyfpwt_untreated_bc1_total	RBM14	4	0.089336	0.19446	NA	427	2	-0.085966	0.83387	0.83436	NA	1806	0	-0.085966
eyfpwt_homoharringtonine_bc1_total_vs_eyfpwt_untreated_bc1_total	RPP38	4	0.21405	0.34802	NA	781	2	-0.063625	0.83424	0.83469	NA	1807	0	-0.063625
eyfpwt_homoharringtonine_bc1_total_vs_eyfpwt_untreated_bc1_total	TCP1	4	0.86384	0.86454	NA	1884	0	-0.018715	0.83466	0.83513	NA	1808	0	-0.018715
eyfpwt_homoharringtonine_bc1_total_vs_eyfpwt_untreated_bc1_total	HNRNPH1	4	0.14019	0.26927	NA	606	2	-0.19149	0.83466	0.83513	NA	1809	0	-0.19149
eyfpwt_homoharringtonine_bc1_total_vs_eyfpwt_untreated_bc1_total	MAEL	4	0.69821	0.71964	NA	1561	1	-0.012986	0.8352	0.83564	NA	1810	0	-0.012986
eyfpwt_homoharringtonine_bc1_total_vs_eyfpwt_untreated_bc1_total	EPRS1	4	0.13853	0.26755	NA	602	1	-0.072733	0.83711	0.83755	NA	1811	0	-0.072733
eyfpwt_homoharringtonine_bc1_total_vs_eyfpwt_untreated_bc1_total	IPO7	3	0.68709	0.68799	NA	1546	1	-0.048034	0.83714	0.83677	NA	1812	0	-0.048034
eyfpwt_homoharringtonine_bc1_total_vs_eyfpwt_untreated_bc1_total	MCHERRY	4	0.0071715	0.024465	NA	65	1	-0.04312	0.83747	0.8379	NA	1813	0	-0.04312
eyfpwt_homoharringtonine_bc1_total_vs_eyfpwt_untreated_bc1_total	SPATS2L	4	0.18171	0.31347	NA	713	2	-0.14057	0.8377	0.83818	NA	1814	0	-0.14057
eyfpwt_homoharringtonine_bc1_total_vs_eyfpwt_untreated_bc1_total	MRPS35	3	0.83869	0.83828	NA	1836	0	-0.028468	0.83786	0.83747	NA	1815	0	-0.028468
eyfpwt_homoharringtonine_bc1_total_vs_eyfpwt_untreated_bc1_total	MRPS9	4	0.12937	0.25818	NA	575	2	-0.098768	0.8383	0.83874	NA	1816	0	-0.098768
eyfpwt_homoharringtonine_bc1_total_vs_eyfpwt_untreated_bc1_total	ATP5F1B	4	0.056579	0.13232	0.216097	289	3	-0.15303	0.83853	0.83899	NA	1817	0	-0.15303
eyfpwt_homoharringtonine_bc1_total_vs_eyfpwt_untreated_bc1_total	HBS1L	4	0.13526	0.26404	NA	590	2	-0.17595	0.83947	0.83992	NA	1818	0	-0.17595
eyfpwt_homoharringtonine_bc1_total_vs_eyfpwt_untreated_bc1_total	NOL6	4	0.60031	0.65784	NA	1412	1	0.053523	0.83971	0.84017	NA	1819	0	0.053523
eyfpwt_homoharringtonine_bc1_total_vs_eyfpwt_untreated_bc1_total	RIOK2	4	0.87463	0.87513	NA	1909	0	0.004351	0.83983	0.84029	NA	1820	0	0.004351
eyfpwt_homoharringtonine_bc1_total_vs_eyfpwt_untreated_bc1_total	INTS4	4	0.030994	0.081493	0.193983	186	3	-0.26922	0.84041	0.84085	NA	1821	0	-0.26922
eyfpwt_homoharringtonine_bc1_total_vs_eyfpwt_untreated_bc1_total	RBM17	3	0.49335	0.53244	NA	1289	1	-0.051137	0.84084	0.84059	NA	1822	0	-0.051137
eyfpwt_homoharringtonine_bc1_total_vs_eyfpwt_untreated_bc1_total	PAICS	3	0.087275	0.16215	NA	417	1	-0.025204	0.84125	0.84095	NA	1823	0	-0.025204
eyfpwt_homoharringtonine_bc1_total_vs_eyfpwt_untreated_bc1_total	LRRC47	4	0.11549	0.24161	NA	538	2	-0.072813	0.84135	0.84176	NA	1824	0	-0.072813
eyfpwt_homoharringtonine_bc1_total_vs_eyfpwt_untreated_bc1_total	SETD1B	4	0.19673	0.32934	NA	744	1	-0.0034779	0.84216	0.84256	NA	1825	0	-0.0034779
eyfpwt_homoharringtonine_bc1_total_vs_eyfpwt_untreated_bc1_total	LDHB	4	0.064022	0.14669	0.223678	316	3	-0.082758	0.84228	0.84274	NA	1826	0	-0.082758
eyfpwt_homoharringtonine_bc1_total_vs_eyfpwt_untreated_bc1_total	POLR2L	3	0.23033	0.34833	NA	815	1	-0.0012922	0.84268	0.84236	NA	1827	0	-0.0012922
eyfpwt_homoharringtonine_bc1_total_vs_eyfpwt_untreated_bc1_total	NACA	4	0.17585	0.30728	NA	698	2	-0.091094	0.84274	0.84321	NA	1828	0	-0.091094
eyfpwt_homoharringtonine_bc1_total_vs_eyfpwt_untreated_bc1_total	SUPT16H	4	0.27925	0.41814	NA	935	2	-0.22354	0.84298	0.8435	NA	1829	0	-0.22354
eyfpwt_homoharringtonine_bc1_total_vs_eyfpwt_untreated_bc1_total	MSN	4	0.24096	0.37707	NA	842	2	-0.066501	0.84344	0.84402	NA	1830	0	-0.066501
eyfpwt_homoharringtonine_bc1_total_vs_eyfpwt_untreated_bc1_total	PSMD4	4	0.56142	0.63635	NA	1361	1	0.023066	0.84367	0.84423	NA	1831	0	0.023066
eyfpwt_homoharringtonine_bc1_total_vs_eyfpwt_untreated_bc1_total	PUS1	4	0.27056	0.40897	NA	916	2	-0.080302	0.84413	0.84462	NA	1832	0	-0.080302
eyfpwt_homoharringtonine_bc1_total_vs_eyfpwt_untreated_bc1_total	TNKS1BP1	4	0.2143	0.34825	NA	783	1	-0.0016546	0.84505	0.84556	NA	1833	0	-0.0016546
eyfpwt_homoharringtonine_bc1_total_vs_eyfpwt_untreated_bc1_total	HNRNPH3	4	0.79586	0.79752	NA	1739	1	-0.011837	0.84551	0.84605	NA	1834	0	-0.011837
eyfpwt_homoharringtonine_bc1_total_vs_eyfpwt_untreated_bc1_total	EDC4	4	0.072742	0.16302	0.227246	351	3	-0.1661	0.84596	0.84643	NA	1835	0	-0.1661
eyfpwt_homoharringtonine_bc1_total_vs_eyfpwt_untreated_bc1_total	ARHGEF1	3	0.72725	0.72821	NA	1611	0	-0.034273	0.8462	0.8458	NA	1836	0	-0.034273
eyfpwt_homoharringtonine_bc1_total_vs_eyfpwt_untreated_bc1_total	TRMT12	4	0.56739	0.6396	NA	1376	1	0.011456	0.84642	0.84691	NA	1837	0	0.011456
eyfpwt_homoharringtonine_bc1_total_vs_eyfpwt_untreated_bc1_total	PNPT1	4	0.047606	0.11478	0.213516	251	3	-0.19039	0.84665	0.84717	NA	1838	0	-0.19039
eyfpwt_homoharringtonine_bc1_total_vs_eyfpwt_untreated_bc1_total	REXO1	4	0.45016	0.58225	NA	1250	1	0.019078	0.84676	0.84726	NA	1839	0	0.019078
eyfpwt_homoharringtonine_bc1_total_vs_eyfpwt_untreated_bc1_total	PPARGC1B	3	0.52155	0.55213	NA	1324	1	-0.088108	0.84729	0.8469	NA	1840	0	-0.088108
eyfpwt_homoharringtonine_bc1_total_vs_eyfpwt_untreated_bc1_total	STRBP	4	0.073796	0.16506	0.228733	355	3	-0.12495	0.84744	0.84798	NA	1841	0	-0.12495
eyfpwt_homoharringtonine_bc1_total_vs_eyfpwt_untreated_bc1_total	U2AF2	4	0.29143	0.43132	NA	957	1	-0.079373	0.84834	0.84892	NA	1842	0	-0.079373
eyfpwt_homoharringtonine_bc1_total_vs_eyfpwt_untreated_bc1_total	ADARB2	4	0.10437	0.22154	0.241127	483	3	-0.13097	0.84857	0.84913	NA	1843	0	-0.13097
eyfpwt_homoharringtonine_bc1_total_vs_eyfpwt_untreated_bc1_total	NANOS1	4	0.69575	0.71787	NA	1558	1	0.047074	0.84891	0.84943	NA	1844	0	0.047074
eyfpwt_homoharringtonine_bc1_total_vs_eyfpwt_untreated_bc1_total	DDX39A	4	0.05644	0.13202	0.216097	288	3	-0.17554	0.84913	0.84963	NA	1845	0	-0.17554
eyfpwt_homoharringtonine_bc1_total_vs_eyfpwt_untreated_bc1_total	CARS1	4	0.22305	0.35772	NA	797	2	-0.19092	0.84992	0.85045	NA	1846	0	-0.19092
eyfpwt_homoharringtonine_bc1_total_vs_eyfpwt_untreated_bc1_total	SF3B3	4	0.268	0.40618	NA	908	2	-0.27524	0.85059	0.85111	NA	1847	0	-0.27524
eyfpwt_homoharringtonine_bc1_total_vs_eyfpwt_untreated_bc1_total	ENDOV	4	0.030496	0.08037	NA	184	2	-0.084204	0.85103	0.85155	NA	1848	0	-0.084204
eyfpwt_homoharringtonine_bc1_total_vs_eyfpwt_untreated_bc1_total	RPL13A	4	0.0049856	0.017531	0.137493	49	3	-0.28789	0.85159	0.85212	NA	1849	0	-0.28789
eyfpwt_homoharringtonine_bc1_total_vs_eyfpwt_untreated_bc1_total	MSL3	4	0.091429	0.19825	0.234257	439	3	-0.094205	0.85181	0.85236	NA	1850	0	-0.094205
eyfpwt_homoharringtonine_bc1_total_vs_eyfpwt_untreated_bc1_total	SYNCRIP	3	0.66745	0.66952	NA	1507	1	-0.054648	0.85192	0.85152	NA	1851	0	-0.054648
eyfpwt_homoharringtonine_bc1_total_vs_eyfpwt_untreated_bc1_total	TRPT1	4	0.31093	0.45239	NA	989	1	-0.0055632	0.85247	0.85309	NA	1852	0	-0.0055632
eyfpwt_homoharringtonine_bc1_total_vs_eyfpwt_untreated_bc1_total	MKRN2	4	0.76587	0.7712	NA	1683	1	0.023229	0.8528	0.85343	NA	1853	0	0.023229
eyfpwt_homoharringtonine_bc1_total_vs_eyfpwt_untreated_bc1_total	ZC3H4	4	0.77782	0.78142	NA	1706	1	-0.012745	0.85346	0.85404	NA	1854	0	-0.012745
eyfpwt_homoharringtonine_bc1_total_vs_eyfpwt_untreated_bc1_total	RBBP6	4	0.064969	0.14843	NA	320	2	-0.16332	0.85357	0.85419	NA	1855	0	-0.16332
eyfpwt_homoharringtonine_bc1_total_vs_eyfpwt_untreated_bc1_total	ZCRB1	4	0.56714	0.63946	NA	1375	1	0.022629	0.85423	0.85483	NA	1856	0	0.022629
eyfpwt_homoharringtonine_bc1_total_vs_eyfpwt_untreated_bc1_total	SART1	4	0.10272	0.21849	NA	473	2	-0.12537	0.85467	0.85527	NA	1857	0	-0.12537
eyfpwt_homoharringtonine_bc1_total_vs_eyfpwt_untreated_bc1_total	ZNF326	4	0.076514	0.17035	0.228733	367	3	-0.15624	0.85478	0.85536	NA	1858	0	-0.15624
eyfpwt_homoharringtonine_bc1_total_vs_eyfpwt_untreated_bc1_total	USP39	4	0.64431	0.68366	NA	1481	1	-0.03365	0.85511	0.85571	NA	1859	0	-0.03365
eyfpwt_homoharringtonine_bc1_total_vs_eyfpwt_untreated_bc1_total	RPA2	4	0.38731	0.53433	NA	1151	2	-0.028405	0.85554	0.85616	NA	1860	0	-0.028405
eyfpwt_homoharringtonine_bc1_total_vs_eyfpwt_untreated_bc1_total	MRPL12	4	0.070652	0.15907	NA	343	2	-0.052052	0.85576	0.85637	NA	1861	0	-0.052052
eyfpwt_homoharringtonine_bc1_total_vs_eyfpwt_untreated_bc1_total	RPS27L	4	0.38558	0.53259	NA	1148	1	-0.048072	0.85587	0.85651	NA	1862	0	-0.048072
eyfpwt_homoharringtonine_bc1_total_vs_eyfpwt_untreated_bc1_total	RPGR	4	0.043575	0.10674	0.207465	234	3	-0.15557000000000001	0.85619	0.85686	NA	1863	0	-0.15557000000000001
eyfpwt_homoharringtonine_bc1_total_vs_eyfpwt_untreated_bc1_total	APOBEC3D	4	0.076016	0.1695	0.228733	364	3	-0.14349	0.85673	0.85743	NA	1864	0	-0.14349
eyfpwt_homoharringtonine_bc1_total_vs_eyfpwt_untreated_bc1_total	SFN	4	0.39899	0.54674	NA	1171	1	0.034203	0.85706	0.85767	NA	1865	0	0.034203
eyfpwt_homoharringtonine_bc1_total_vs_eyfpwt_untreated_bc1_total	IARS2	4	0.1217	0.25005	NA	557	2	-0.087964	0.85749	0.85814	NA	1866	0	-0.087964
eyfpwt_homoharringtonine_bc1_total_vs_eyfpwt_untreated_bc1_total	TDRD3	4	0.22173	0.35636	NA	794	2	-0.1336	0.85899	0.85967	NA	1867	0	-0.1336
eyfpwt_homoharringtonine_bc1_total_vs_eyfpwt_untreated_bc1_total	PTDSS1	4	0.2876	0.42717	NA	951	2	-0.055823	0.8591	0.85977	NA	1868	0	-0.055823
eyfpwt_homoharringtonine_bc1_total_vs_eyfpwt_untreated_bc1_total	RBBP5	4	0.53116	0.62049	NA	1330	1	-0.030738	0.86101	0.86173	NA	1869	0	-0.030738
eyfpwt_homoharringtonine_bc1_total_vs_eyfpwt_untreated_bc1_total	DLX5	3	0.15404	0.25073	NA	640	2	-0.15433	0.8621	0.86185	NA	1870	0	-0.15433
eyfpwt_homoharringtonine_bc1_total_vs_eyfpwt_untreated_bc1_total	NFS1	4	0.36042	0.50535	NA	1102	1	-0.077614	0.8629	0.86366	NA	1871	0	-0.077614
eyfpwt_homoharringtonine_bc1_total_vs_eyfpwt_untreated_bc1_total	RIMS1	4	0.69896	0.72009	NA	1564	1	0.030427	0.86342	0.86411	NA	1872	0	0.030427
eyfpwt_homoharringtonine_bc1_total_vs_eyfpwt_untreated_bc1_total	BUD13	4	0.7916	0.7936	NA	1737	1	-0.063236	0.86384	0.86454	NA	1873	0	-0.063236
eyfpwt_homoharringtonine_bc1_total_vs_eyfpwt_untreated_bc1_total	CPSF3	4	0.20532	0.33853	NA	765	2	-0.10599	0.86435	0.8651	NA	1874	0	-0.10599
eyfpwt_homoharringtonine_bc1_total_vs_eyfpwt_untreated_bc1_total	H4C5	4	0.67028	0.70039	NA	1514	1	0.037404	0.86477	0.86551	NA	1875	0	0.037404
eyfpwt_homoharringtonine_bc1_total_vs_eyfpwt_untreated_bc1_total	FRG1	4	0.76478	0.77019	NA	1681	1	-0.0071388	0.86498	0.86573	NA	1876	0	-0.0071388
eyfpwt_homoharringtonine_bc1_total_vs_eyfpwt_untreated_bc1_total	PHGDH	4	0.78464	0.78724	NA	1721	1	-2.9992e-4	0.8658	0.86652	NA	1877	0	-2.9992e-4
eyfpwt_homoharringtonine_bc1_total_vs_eyfpwt_untreated_bc1_total	RBFOX3	4	0.068456	0.15486	0.226287	333	3	-0.069353	0.8659	0.8666	NA	1878	0	-0.069353
eyfpwt_homoharringtonine_bc1_total_vs_eyfpwt_untreated_bc1_total	SF3B2	4	0.245	0.38119	NA	853	2	-0.18874	0.86631	0.86701	NA	1879	0	-0.18874
eyfpwt_homoharringtonine_bc1_total_vs_eyfpwt_untreated_bc1_total	GTF3A	4	2.3194e-4	9.4888e-4	NA	3	2	-0.077798	0.86662	0.86732	NA	1880	0	-0.077798
eyfpwt_homoharringtonine_bc1_total_vs_eyfpwt_untreated_bc1_total	TMSB4X	3	0.56428	0.58349	NA	1368	1	-0.0094056	0.86678	0.86647	NA	1881	0	-0.0094056
eyfpwt_homoharringtonine_bc1_total_vs_eyfpwt_untreated_bc1_total	RCC1L	4	0.87705	0.87763	NA	1914	0	-0.029476	0.86886	0.86937	NA	1882	0	-0.029476
eyfpwt_homoharringtonine_bc1_total_vs_eyfpwt_untreated_bc1_total	AFF2	4	0.29019	0.43002	NA	954	2	-0.069069	0.86896	0.86948	NA	1883	0	-0.069069
eyfpwt_homoharringtonine_bc1_total_vs_eyfpwt_untreated_bc1_total	RPL37	4	0.070357	0.15851	0.226287	342	3	-0.23403	0.86947	0.86987	NA	1884	0	-0.23403
eyfpwt_homoharringtonine_bc1_total_vs_eyfpwt_untreated_bc1_total	ELOF1	4	0.23727	0.37287	NA	835	1	-0.037558	0.87007	0.87048	NA	1885	0	-0.037558
eyfpwt_homoharringtonine_bc1_total_vs_eyfpwt_untreated_bc1_total	ELF1	4	0.41163	0.55973	NA	1203	2	-0.09515	0.87047	0.87095	NA	1886	0	-0.09515
eyfpwt_homoharringtonine_bc1_total_vs_eyfpwt_untreated_bc1_total	TCEA1	4	0.042501	0.10471	NA	230	2	-0.098011	0.87177	0.87215	NA	1887	0	-0.098011
eyfpwt_homoharringtonine_bc1_total_vs_eyfpwt_untreated_bc1_total	STX18	3	0.14014	0.23277	NA	605	2	-0.1851	0.87259	0.8724	NA	1888	0	-0.1851
eyfpwt_homoharringtonine_bc1_total_vs_eyfpwt_untreated_bc1_total	FAM133B	4	0.11506	0.24086	NA	535	1	0.0096136	0.87266	0.87314	NA	1889	0	0.0096136
eyfpwt_homoharringtonine_bc1_total_vs_eyfpwt_untreated_bc1_total	DYNC2H1	3	0.61127	0.62104	NA	1430	1	-0.022726	0.87277	0.8726	NA	1890	0	-0.022726
eyfpwt_homoharringtonine_bc1_total_vs_eyfpwt_untreated_bc1_total	CCT6A	4	0.34378	0.48765	NA	1062	2	-0.041286	0.87286	0.87336	NA	1891	0	-0.041286
eyfpwt_homoharringtonine_bc1_total_vs_eyfpwt_untreated_bc1_total	SEC62	4	0.77037	0.77497	NA	1687	1	0.020392	0.87355	0.87408	NA	1892	0	0.020392
eyfpwt_homoharringtonine_bc1_total_vs_eyfpwt_untreated_bc1_total	BICC1	4	0.10648	0.2254	0.241127	493	3	-0.11681	0.87384	0.87441	NA	1893	0	-0.11681
eyfpwt_homoharringtonine_bc1_total_vs_eyfpwt_untreated_bc1_total	KDM5A	4	0.096573	0.20753	NA	457	2	-0.051869	0.87394	0.87448	NA	1894	0	-0.051869
eyfpwt_homoharringtonine_bc1_total_vs_eyfpwt_untreated_bc1_total	KHNYN	4	0.43791	0.5771	NA	1236	1	0.016623	0.87423	0.87472	NA	1895	0	0.016623
eyfpwt_homoharringtonine_bc1_total_vs_eyfpwt_untreated_bc1_total	TDRD9	3	0.043035	0.10147	NA	232	2	-0.05468	0.87426	0.87397	NA	1896	0	-0.05468
eyfpwt_homoharringtonine_bc1_total_vs_eyfpwt_untreated_bc1_total	APTX	4	0.083428	0.18322	0.230654	401	3	-0.065059	0.87463	0.87513	NA	1897	0	-0.065059
eyfpwt_homoharringtonine_bc1_total_vs_eyfpwt_untreated_bc1_total	P2RX7	4	0.063574	0.14576	0.223678	312	3	-0.13791	0.87511	0.87569	NA	1898	0	-0.13791
eyfpwt_homoharringtonine_bc1_total_vs_eyfpwt_untreated_bc1_total	DIS3L	3	0.093228	0.17042	NA	445	2	-0.18878	0.8766	0.8763	NA	1899	0	-0.18878
eyfpwt_homoharringtonine_bc1_total_vs_eyfpwt_untreated_bc1_total	RANBP17	4	0.13977	0.26888	NA	604	2	-0.10202	0.87734	0.87798	NA	1900	0	-0.10202
eyfpwt_homoharringtonine_bc1_total_vs_eyfpwt_untreated_bc1_total	DNAJC17	4	0.16743	0.29825	NA	675	2	-0.14185	0.87744	0.87807	NA	1901	0	-0.14185
eyfpwt_homoharringtonine_bc1_total_vs_eyfpwt_untreated_bc1_total	SF3A1	4	0.042398	0.10449	0.206625	229	3	-0.3139	0.87753	0.87816	NA	1902	0	-0.3139
eyfpwt_homoharringtonine_bc1_total_vs_eyfpwt_untreated_bc1_total	S100A16	4	0.84182	0.84223	NA	1842	0	0.0087102	0.87763	0.87828	NA	1903	0	0.0087102
eyfpwt_homoharringtonine_bc1_total_vs_eyfpwt_untreated_bc1_total	SNRPF	4	0.36057	0.50551	NA	1103	2	-0.099134	0.87773	0.87837	NA	1904	0	-0.099134
eyfpwt_homoharringtonine_bc1_total_vs_eyfpwt_untreated_bc1_total	PNO1	4	0.39906	0.54683	NA	1172	2	-0.097675	0.87792	0.87852	NA	1905	0	-0.097675
eyfpwt_homoharringtonine_bc1_total_vs_eyfpwt_untreated_bc1_total	CXORF57	4	0.026221	0.071452	NA	166	2	-0.15279	0.87801	0.87859	NA	1906	0	-0.15279
eyfpwt_homoharringtonine_bc1_total_vs_eyfpwt_untreated_bc1_total	SNRPA1	4	0.12295	0.2514	NA	562	2	-0.11372	0.87982	0.88056	NA	1907	0	-0.11372
eyfpwt_homoharringtonine_bc1_total_vs_eyfpwt_untreated_bc1_total	JAKMIP1	4	0.81317	0.81422	NA	1773	0	-0.049055	0.87992	0.88068	NA	1908	0	-0.049055
eyfpwt_homoharringtonine_bc1_total_vs_eyfpwt_untreated_bc1_total	MRPS6	4	0.26196	0.39961	NA	895	1	-1.4542e-5	0.88029	0.8811	NA	1909	0	-1.4542e-5
eyfpwt_homoharringtonine_bc1_total_vs_eyfpwt_untreated_bc1_total	OLA1	4	0.061796	0.14234	NA	304	2	-0.13391	0.88114	0.88192	NA	1910	0	-0.13391
eyfpwt_homoharringtonine_bc1_total_vs_eyfpwt_untreated_bc1_total	DUT	4	0.012499	0.041268	0.146027	106	3	-0.29255	0.88133	0.88211	NA	1911	0	-0.29255
eyfpwt_homoharringtonine_bc1_total_vs_eyfpwt_untreated_bc1_total	CTU2	4	0.060511	0.13983	NA	300	2	-0.062614	0.88142	0.8822	NA	1912	0	-0.062614
eyfpwt_homoharringtonine_bc1_total_vs_eyfpwt_untreated_bc1_total	ADAR	4	0.11534	0.24137	NA	537	2	-0.11272	0.8818	0.88259	NA	1913	0	-0.11272
eyfpwt_homoharringtonine_bc1_total_vs_eyfpwt_untreated_bc1_total	LIMA1	4	0.32658	0.46876	NA	1022	1	-0.045945	0.88189	0.88269	NA	1914	0	-0.045945
eyfpwt_homoharringtonine_bc1_total_vs_eyfpwt_untreated_bc1_total	MRPS11	4	0.49159	0.60111	NA	1288	1	-0.047079	0.88199	0.88277	NA	1915	0	-0.047079
eyfpwt_homoharringtonine_bc1_total_vs_eyfpwt_untreated_bc1_total	HNRNPF	4	0.15267	0.28276	NA	638	2	-0.1047	0.88227	0.88308	NA	1916	0	-0.1047
eyfpwt_homoharringtonine_bc1_total_vs_eyfpwt_untreated_bc1_total	FKBP3	4	0.39205	0.53958	NA	1155	2	-0.048427	0.88357	0.88445	NA	1917	0	-0.048427
eyfpwt_homoharringtonine_bc1_total_vs_eyfpwt_untreated_bc1_total	TARS3	4	0.12224	0.25065	NA	559	1	-0.0083565	0.88366	0.88451	NA	1918	0	-0.0083565
eyfpwt_homoharringtonine_bc1_total_vs_eyfpwt_untreated_bc1_total	BCLAF1	4	0.087526	0.19097	0.233126	418	3	-0.36393	0.88375	0.88461	NA	1919	0	-0.36393
eyfpwt_homoharringtonine_bc1_total_vs_eyfpwt_untreated_bc1_total	TTF2	4	0.025501	0.069939	NA	162	1	0.008065	0.88513	0.88601	NA	1920	0	0.008065
eyfpwt_homoharringtonine_bc1_total_vs_eyfpwt_untreated_bc1_total	OTUD4	3	0.25032	0.37344	NA	862	1	-0.034163	0.8856	0.88522	NA	1921	0	-0.034163
eyfpwt_homoharringtonine_bc1_total_vs_eyfpwt_untreated_bc1_total	RPUSD1	4	0.20735	0.34075	NA	773	2	-0.089323	0.88586	0.88676	NA	1922	0	-0.089323
eyfpwt_homoharringtonine_bc1_total_vs_eyfpwt_untreated_bc1_total	ELAC1	4	0.053467	0.12645	NA	276	2	-0.1266	0.88595	0.88689	NA	1923	0	-0.1266
eyfpwt_homoharringtonine_bc1_total_vs_eyfpwt_untreated_bc1_total	TNPO2	4	0.54262	0.62646	NA	1343	1	-0.046316	0.88641	0.88735	NA	1924	0	-0.046316
eyfpwt_homoharringtonine_bc1_total_vs_eyfpwt_untreated_bc1_total	DDX53	4	0.15868	0.28929	NA	654	1	-0.029461	0.88713	0.88807	NA	1925	0	-0.029461
eyfpwt_homoharringtonine_bc1_total_vs_eyfpwt_untreated_bc1_total	SUPT6H	4	0.087803	0.19155	NA	421	2	-0.28445	0.88722	0.88816	NA	1926	0	-0.28445
eyfpwt_homoharringtonine_bc1_total_vs_eyfpwt_untreated_bc1_total	RBM47	4	0.73579	0.7469	NA	1625	1	-0.025896	0.88758	0.88865	NA	1927	0	-0.025896
eyfpwt_homoharringtonine_bc1_total_vs_eyfpwt_untreated_bc1_total	PUM2	4	0.39225	0.53979	NA	1156	2	-0.045097	0.88767	0.88876	NA	1928	0	-0.045097
eyfpwt_homoharringtonine_bc1_total_vs_eyfpwt_untreated_bc1_total	HIBADH	4	0.059875	0.13848	0.221942	295	3	-0.15777	0.8883	0.88946	NA	1929	0	-0.15777
eyfpwt_homoharringtonine_bc1_total_vs_eyfpwt_untreated_bc1_total	TRIM21	4	0.21929	0.3537	NA	792	2	-0.069346	0.88875	0.8899	NA	1930	0	-0.069346
eyfpwt_homoharringtonine_bc1_total_vs_eyfpwt_untreated_bc1_total	PRKAB2	4	0.74789	0.75681	NA	1652	1	0.0087031	0.88928	0.89048	NA	1931	0	0.0087031
eyfpwt_homoharringtonine_bc1_total_vs_eyfpwt_untreated_bc1_total	ESS2	4	0.27608	0.41484	NA	931	2	-0.060988	0.88973	0.89091	NA	1932	0	-0.060988
eyfpwt_homoharringtonine_bc1_total_vs_eyfpwt_untreated_bc1_total	RPL32	4	0.0017625	0.0065969	0.126057	20	3	-0.28331	0.89008	0.89125	NA	1933	0	-0.28331
eyfpwt_homoharringtonine_bc1_total_vs_eyfpwt_untreated_bc1_total	C1ORF52	4	0.077762	0.17293	0.228733	372	3	-0.18247	0.89035	0.89148	NA	1934	0	-0.18247
eyfpwt_homoharringtonine_bc1_total_vs_eyfpwt_untreated_bc1_total	POU5F1	4	0.51357	0.61202	NA	1310	1	-0.058456	0.89061	0.89174	NA	1935	0	-0.058456
eyfpwt_homoharringtonine_bc1_total_vs_eyfpwt_untreated_bc1_total	IPO11	4	0.27152	0.41001	NA	920	2	-0.090522	0.89079	0.89192	NA	1936	0	-0.090522
eyfpwt_homoharringtonine_bc1_total_vs_eyfpwt_untreated_bc1_total	RPL18A	4	0.61457	0.66583	NA	1433	1	-0.073324	0.89096	0.89214	NA	1937	0	-0.073324
eyfpwt_homoharringtonine_bc1_total_vs_eyfpwt_untreated_bc1_total	EIF4E3	4	0.12644	0.2551	NA	572	2	-0.039724	0.89254	0.8937	NA	1938	0	-0.039724
eyfpwt_homoharringtonine_bc1_total_vs_eyfpwt_untreated_bc1_total	ELP3	4	0.48655	0.5988	NA	1284	1	-0.0048916	0.89298	0.89408	NA	1939	0	-0.0048916
eyfpwt_homoharringtonine_bc1_total_vs_eyfpwt_untreated_bc1_total	UTP11	4	0.40895	0.55708	NA	1198	2	-0.09432	0.89306	0.89419	NA	1940	0	-0.09432
eyfpwt_homoharringtonine_bc1_total_vs_eyfpwt_untreated_bc1_total	DDX19B	4	0.075035	0.16749	NA	359	1	-0.019827	0.8935	0.89455	NA	1941	0	-0.019827
eyfpwt_homoharringtonine_bc1_total_vs_eyfpwt_untreated_bc1_total	GRN	4	0.05862	0.13611	0.220981	292	3	-0.25589	0.8941	0.89528	NA	1942	0	-0.25589
eyfpwt_homoharringtonine_bc1_total_vs_eyfpwt_untreated_bc1_total	LGALS1	4	0.30865	0.44991	NA	988	2	-0.083315	0.89581	0.89693	NA	1943	0	-0.083315
eyfpwt_homoharringtonine_bc1_total_vs_eyfpwt_untreated_bc1_total	ERN2	4	0.052673	0.12482	0.215519	272	3	-0.2538	0.89725	0.89838	NA	1944	0	-0.2538
eyfpwt_homoharringtonine_bc1_total_vs_eyfpwt_untreated_bc1_total	FASTKD3	4	0.10809	0.22841	0.242216	500	3	-0.12642	0.89767	0.89881	NA	1945	0	-0.12642
eyfpwt_homoharringtonine_bc1_total_vs_eyfpwt_untreated_bc1_total	EEF1A1	4	0.88217	0.88303	NA	1922	0	-0.017399	0.89834	0.89946	NA	1946	0	-0.017399
eyfpwt_homoharringtonine_bc1_total_vs_eyfpwt_untreated_bc1_total	USP42	4	0.29079	0.43061	NA	955	2	-0.078954	0.89942	0.90055	NA	1947	0	-0.078954
eyfpwt_homoharringtonine_bc1_total_vs_eyfpwt_untreated_bc1_total	SUPT5H	3	0.51471	0.5472	NA	1312	1	-0.064958	0.89996	0.90005	NA	1948	0	-0.064958
eyfpwt_homoharringtonine_bc1_total_vs_eyfpwt_untreated_bc1_total	MEPCE	4	0.48485	0.59807	NA	1281	1	-0.092691	0.90099	0.90198	NA	1949	0	-0.092691
eyfpwt_homoharringtonine_bc1_total_vs_eyfpwt_untreated_bc1_total	RBM8A	4	0.15909	0.28971	NA	656	2	-0.19313	0.90107	0.90206	NA	1950	0	-0.19313
eyfpwt_homoharringtonine_bc1_total_vs_eyfpwt_untreated_bc1_total	EIF2A	4	0.063863	0.14636	0.223678	315	3	-0.22112	0.90123	0.90223	NA	1951	0	-0.22112
eyfpwt_homoharringtonine_bc1_total_vs_eyfpwt_untreated_bc1_total	RAI1	4	0.10715	0.2266	NA	496	2	-0.079233	0.90148	0.90246	NA	1952	0	-0.079233
eyfpwt_homoharringtonine_bc1_total_vs_eyfpwt_untreated_bc1_total	RPL13	4	0.031447	0.082584	0.194815	189	3	-0.18083	0.90205	0.90308	NA	1953	0	-0.18083
eyfpwt_homoharringtonine_bc1_total_vs_eyfpwt_untreated_bc1_total	EIF2B2	3	0.13356	0.22392	NA	585	2	-0.2657	0.90227	0.90228	NA	1954	0	-0.2657
eyfpwt_homoharringtonine_bc1_total_vs_eyfpwt_untreated_bc1_total	FAM98A	4	0.13299	0.26188	NA	583	2	-0.097159	0.90286	0.90382	NA	1955	0	-0.097159
eyfpwt_homoharringtonine_bc1_total_vs_eyfpwt_untreated_bc1_total	UBQLN1	4	0.73886	0.7494	NA	1635	1	-0.013295	0.90334	0.90438	NA	1956	0	-0.013295
eyfpwt_homoharringtonine_bc1_total_vs_eyfpwt_untreated_bc1_total	PEG10	3	0.15003	0.24564	NA	629	2	-0.090586	0.90337	0.90343	NA	1957	0	-0.090586
eyfpwt_homoharringtonine_bc1_total_vs_eyfpwt_untreated_bc1_total	RUVBL1	4	0.6613	0.69457	NA	1499	1	-0.098881	0.90398	0.905	NA	1958	0	-0.098881
eyfpwt_homoharringtonine_bc1_total_vs_eyfpwt_untreated_bc1_total	HDGF	4	0.1176	0.24528	NA	544	2	-0.064605	0.90438	0.90535	NA	1959	0	-0.064605
eyfpwt_homoharringtonine_bc1_total_vs_eyfpwt_untreated_bc1_total	H4C4	4	0.66192	0.69498	NA	1500	1	-0.036181	0.9047	0.90569	NA	1960	0	-0.036181
eyfpwt_homoharringtonine_bc1_total_vs_eyfpwt_untreated_bc1_total	GRWD1	4	0.41555	0.56382	NA	1210	2	-0.035139	0.9051	0.90606	NA	1961	0	-0.035139
eyfpwt_homoharringtonine_bc1_total_vs_eyfpwt_untreated_bc1_total	TLR8	4	0.55791	0.63444	NA	1357	1	-0.029135	0.90518	0.90616	NA	1962	0	-0.029135
eyfpwt_homoharringtonine_bc1_total_vs_eyfpwt_untreated_bc1_total	NGDN	4	0.028424	0.076031	0.187361	177	3	-0.30915	0.90526	0.90626	NA	1963	0	-0.30915
eyfpwt_homoharringtonine_bc1_total_vs_eyfpwt_untreated_bc1_total	DICER1	4	0.18762	0.31949	NA	729	2	-0.082166	0.90534	0.90636	NA	1964	0	-0.082166
eyfpwt_homoharringtonine_bc1_total_vs_eyfpwt_untreated_bc1_total	PEBP1	3	0.016072	0.041699	NA	119	2	-0.27497	0.90548	0.90546	NA	1965	0	-0.27497
eyfpwt_homoharringtonine_bc1_total_vs_eyfpwt_untreated_bc1_total	DUSP11	4	0.20575	0.33902	NA	768	1	-0.047058	0.90636	0.90736000000000006	NA	1966	0	-0.047058
eyfpwt_homoharringtonine_bc1_total_vs_eyfpwt_untreated_bc1_total	ATP2A2	4	0.17887	0.3104	NA	705	2	-0.012116	0.90722	0.90818	NA	1967	0	-0.012116
eyfpwt_homoharringtonine_bc1_total_vs_eyfpwt_untreated_bc1_total	KPNB1	4	0.75329	0.76104	NA	1659	1	-0.081848	0.90769	0.90868	NA	1968	0	-0.081848
eyfpwt_homoharringtonine_bc1_total_vs_eyfpwt_untreated_bc1_total	YWHAB	4	0.77098	0.77548	NA	1690	1	0.011027	0.90831	0.90933	NA	1969	0	0.011027
eyfpwt_homoharringtonine_bc1_total_vs_eyfpwt_untreated_bc1_total	RIOK3	4	0.11182	0.23504	NA	518	2	-0.28602	0.90962	0.91055	NA	1970	0	-0.28602
eyfpwt_homoharringtonine_bc1_total_vs_eyfpwt_untreated_bc1_total	DDX1	4	0.078531	0.17431	NA	377	2	-0.058203	0.91076	0.91166	NA	1971	0	-0.058203
eyfpwt_homoharringtonine_bc1_total_vs_eyfpwt_untreated_bc1_total	DHX9	4	0.15173	0.28182	NA	633	2	-0.17431	0.91091	0.91181	NA	1972	0	-0.17431
eyfpwt_homoharringtonine_bc1_total_vs_eyfpwt_untreated_bc1_total	SSU72	4	0.2112	0.34498	NA	778	2	-0.095826	0.91121	0.91204	NA	1973	0	-0.095826
eyfpwt_homoharringtonine_bc1_total_vs_eyfpwt_untreated_bc1_total	RRP1B	4	0.31198	0.4535	NA	991	1	-0.016887	0.91129	0.9121	NA	1974	0	-0.016887
eyfpwt_homoharringtonine_bc1_total_vs_eyfpwt_untreated_bc1_total	DUS1L	4	0.07997	0.1769	0.228733	384	3	-0.086871	0.91196	0.91283	NA	1975	0	-0.086871
eyfpwt_homoharringtonine_bc1_total_vs_eyfpwt_untreated_bc1_total	C1QBP	4	0.29239	0.43232	NA	959	2	-0.046479	0.91219	0.91301	NA	1976	0	-0.046479
eyfpwt_homoharringtonine_bc1_total_vs_eyfpwt_untreated_bc1_total	SDS	4	0.369	0.51481	NA	1121	1	-0.014553	0.91226	0.91309	NA	1977	0	-0.014553
eyfpwt_homoharringtonine_bc1_total_vs_eyfpwt_untreated_bc1_total	SUGP2	4	0.64002	0.68098	NA	1471	1	-0.034637	0.91234	0.91319	NA	1978	0	-0.034637
eyfpwt_homoharringtonine_bc1_total_vs_eyfpwt_untreated_bc1_total	NGB	4	0.024739	0.068349	0.183149	160	3	-0.3254	0.91241	0.91325	NA	1979	0	-0.3254
eyfpwt_homoharringtonine_bc1_total_vs_eyfpwt_untreated_bc1_total	RPL10A	4	0.04043	0.10042	0.205698	217	3	-0.17268	0.91286	0.9137	NA	1980	0	-0.17268
eyfpwt_homoharringtonine_bc1_total_vs_eyfpwt_untreated_bc1_total	RARS2	4	0.32463	0.46676	NA	1018	2	-0.065855	0.91293	0.91376	NA	1981	0	-0.065855
eyfpwt_homoharringtonine_bc1_total_vs_eyfpwt_untreated_bc1_total	DCD	4	0.082859	0.18217	NA	397	2	-0.0996	0.91345	0.91433	NA	1982	0	-0.0996
eyfpwt_homoharringtonine_bc1_total_vs_eyfpwt_untreated_bc1_total	CAT	4	0.23158	0.36669	NA	820	2	-0.058767	0.91382	0.91472	NA	1983	0	-0.058767
eyfpwt_homoharringtonine_bc1_total_vs_eyfpwt_untreated_bc1_total	DDX55	4	0.80088	0.80225	NA	1748	1	-0.088717	0.91543	0.91629	NA	1984	0	-0.088717
eyfpwt_homoharringtonine_bc1_total_vs_eyfpwt_untreated_bc1_total	VIRMA	4	0.2538	0.39059	NA	873	1	-0.1243	0.91565	0.9165	NA	1985	0	-0.1243
eyfpwt_homoharringtonine_bc1_total_vs_eyfpwt_untreated_bc1_total	MTFMT	4	0.63742	0.67952	NA	1465	1	-0.077423	0.91652	0.91736	NA	1986	0	-0.077423
eyfpwt_homoharringtonine_bc1_total_vs_eyfpwt_untreated_bc1_total	U2AF1L4	4	0.1542	0.28449	NA	642	2	-0.088444	0.91731	0.91816	NA	1987	0	-0.088444
eyfpwt_homoharringtonine_bc1_total_vs_eyfpwt_untreated_bc1_total	EIF3J	4	0.14143	0.27048	NA	608	2	-0.069428	0.91817	0.91909	NA	1988	0	-0.069428
eyfpwt_homoharringtonine_bc1_total_vs_eyfpwt_untreated_bc1_total	HARS2	4	0.19341	0.32592	NA	739	2	-0.091485	0.91873	0.91967	NA	1989	0	-0.091485
eyfpwt_homoharringtonine_bc1_total_vs_eyfpwt_untreated_bc1_total	USP36	4	0.2044	0.33759	NA	761	2	-0.1209	0.91887	0.91984	NA	1990	0	-0.1209
eyfpwt_homoharringtonine_bc1_total_vs_eyfpwt_untreated_bc1_total	HSPA9	4	0.0094853	0.031798	0.144549	83	3	-0.4816	0.91958	0.9206	NA	1991	0	-0.4816
eyfpwt_homoharringtonine_bc1_total_vs_eyfpwt_untreated_bc1_total	PSMD11	4	0.09488	0.20452	0.235882	451	3	-0.24026	0.91993	0.92096	NA	1992	0	-0.24026
eyfpwt_homoharringtonine_bc1_total_vs_eyfpwt_untreated_bc1_total	NANOS2	4	0.10537	0.22329	0.241127	487	3	-0.081661	0.92062	0.92154	NA	1993	0	-0.081661
eyfpwt_homoharringtonine_bc1_total_vs_eyfpwt_untreated_bc1_total	PABPC4L	4	0.8235	0.82415	NA	1799	0	-0.081939	0.92083	0.92178	NA	1994	0	-0.081939
eyfpwt_homoharringtonine_bc1_total_vs_eyfpwt_untreated_bc1_total	RAF1	4	0.74723	0.75629	NA	1650	1	-0.034034	0.92124	0.92212	NA	1995	0	-0.034034
eyfpwt_homoharringtonine_bc1_total_vs_eyfpwt_untreated_bc1_total	RBMXL2	4	0.181	0.31276	NA	708	2	-0.060117	0.92275	0.92353	NA	1996	0	-0.060117
eyfpwt_homoharringtonine_bc1_total_vs_eyfpwt_untreated_bc1_total	ANXA7	4	0.081146	0.17892	NA	389	1	-0.061764	0.92295	0.92376	NA	1997	0	-0.061764
eyfpwt_homoharringtonine_bc1_total_vs_eyfpwt_untreated_bc1_total	CCDC124	4	0.049326	0.11831	0.213516	255	3	-0.16934	0.92302	0.9238	NA	1998	0	-0.16934
eyfpwt_homoharringtonine_bc1_total_vs_eyfpwt_untreated_bc1_total	FAM120B	4	0.022311	0.063353	NA	148	2	-0.078049	0.92437	0.92507	NA	1999	0	-0.078049
[truncated: 70,066 more rows]
